# Supplementary material for: Device-related patient outcomes for coronary stents: A MAUDE database analysis
Source: Heliyon. 2024 Dec 4;10(24):e40908. doi: 10.1016/j.heliyon.2024.e40908 (PMC11667596; doi:10.1016/j.heliyon.2024.e40908)
Supplement: Multimedia component 1 [file mmc1.xlsx]

## Sheet: Coronary Bare Metal Stent
MDR_REPORT_KEY	DEVICE_EVENT_KEY	IMPLANT_FLAG	DATE_REMOVED_FLAG	DEVICE_SEQUENCE_NO	DATE_RECEIVED	BRAND_NAME	GENERIC_NAME	MANUFACTURER_D_NAME	MANUFACTURER_D_ADDRESS_1	MANUFACTURER_D_ADDRESS_2	MANUFACTURER_D_CITY	MANUFACTURER_D_STATE_CODE	MANUFACTURER_D_ZIP_CODE	MANUFACTURER_D_ZIP_CODE_EXT	MANUFACTURER_D_COUNTRY_CODE	MANUFACTURER_D_POSTAL_CODE	DEVICE_OPERATOR	EXPIRATION_DATE_OF_DEVICE	MODEL_NUMBER	CATALOG_NUMBER	LOT_NUMBER	OTHER_ID_NUMBER	DEVICE_AVAILABILITY	DATE_RETURNED_TO_MANUFACTURER	DEVICE_REPORT_PRODUCT_CODE	DEVICE_AGE_TEXT	DEVICE_EVALUATED_BY_MANUFACTUR	COMBINATION_PRODUCT_FLAG	MDR_REPORT_KEY	EVENT_KEY	REPORT_NUMBER	REPORT_SOURCE_CODE	MANUFACTURER_LINK_FLAG_	NUMBER_DEVICES_IN_EVENT	NUMBER_PATIENTS_IN_EVENT	DATE_RECEIVED	ADVERSE_EVENT_FLAG	PRODUCT_PROBLEM_FLAG	DATE_REPORT	DATE_OF_EVENT	REPROCESSED_AND_REUSED_FLAG	REPORTER_OCCUPATION_CODE	HEALTH_PROFESSIONAL	INITIAL_REPORT_TO_FDA	DATE_FACILITY_AWARE	REPORT_DATE	REPORT_TO_FDA	DATE_REPORT_TO_FDA	EVENT_LOCATION
851699				1	2007-05-16	MULTI-LINK MINI VISION RX CORONARY STENT SYSTEM	74	GUIDANT VASCULAR INTERVENTION	26531 YNEZ RD.		TEMECULA	CA	92591	462	US	92591 4628	0HP	2010-02-01	NA	1007822-28	7030133	NA	N		MAF	DA	R	N	851699		2024168-2007-00175	M	Y			05/16/2007	N	Y	04/16/2007		N	1	Y	U			N		0
855374				1	2007-05-23	ACS MULTI-LINK RX ULTRA CORONARY STENT SYSTEM	74	GUIDANT VASCULAR INTERVENTION	26531 YNEZ RD.		TEMECULA	CA	92591	462	US	92591 4628	0HP	2008-11-11	NA	1003376-18	6121131	NA	N		MAF	NA	R	N	855374		2024168-2007-00191	M	Y			05/23/2007	N	Y	04/24/2007		N	1	Y	U
851685				1	2007-05-16	MULTI-LINK MINI VISION RX CORONARY STENT SYSTEM	74	GUIDANT VASCULAR INTERVENTION	26531 YNEZ RD.		TEMECULA	CA	92591	462	US	92591 4628	0HP	2010-02-16	NA	1007823-15	7031631	NA	N		MAF	NA	R	N	851685		2024168-2007-00177	M	Y			05/16/2007	Y	N	04/17/2007	04/15/2007	N	0	N	U					0
886777				1	2007-07-26	MULTI-LINK RX VISION CORONARY STENT SYSTEM	74	ABBOTT VASCULAR-CARDIAC THERAPIES	26531 YNEZ RD.		TEMECULA	CA	92591	462	US	92591 4628	0HP	2010-02-12	NA	1007848-12	7031251	NA	N		MAF	NA	R	N	886777		2024168-2007-00293	M	Y			07/26/2007	Y	N	07/02/2007	06/29/2007	N	1	Y	U
856142				1	2007-05-25	MULTI-LINK RX VISION CORONARY STENT SYSTEM	74	GUIDANT VASCULAR INTERVENTION	26531 YNEZ RD.		TEMECULA	CA	92591	462	US	92591 4628	0HP	2009-10-14	NA	1007842-23	6111431	NA	R	2007-05-22	MAF	DA	Y	N	856142		2024168-2007-00193	M	Y			05/25/2007	Y	N	04/25/2007	02/28/2007	N	1	Y	U					0
851698				1	2007-05-16	MULTI-LINK MINI VISION OTW CORONARY STENT SYSTEM	74	GUIDANT VASCULAR INTERVENTION	26531 YNEZ RD.		TEMECULA	CA	92591	462	US	92591 4628	0HP	2009-06-20	NA	1010154-12	6072031		N		MAF	DA	R	N	851698		2024168-2007-00179	M	Y			05/16/2007	N	Y	04/16/2007	04/12/2007	N	1	Y	U
851697				1	2007-05-16	MULTI-LINK RX VISION CORONARY STENT SYSTEM	74	GUIDANT VASCULAR INTERVENTION	26531 YNEZ ROAD		TEMECULA	CA	92591	462	US	92591 4628	0HP	2009-09-26	NA	1007849-18	6102631	NA	R	2007-05-03	MAF	DA	Y	N	851697		2024168-2007-00178	M	Y			05/16/2007	N	Y	04/18/2007	04/18/2007	N	1	Y	U			N		0
855443				1	2007-05-23	MULTI-LINK RX PIXELCORONARY STENT SYSTEM	74	GUIDANT VASCULAR INTERVENTION	26531 YNEZ RD.		TEMECULA	CA	92591	462	US	92591 4628	0HP	2007-11-06	NA	1005634-18J	5120631	NA	N		MAF	NA	R	N	855443		2024168-2007-00192	M	Y			05/23/2007	Y	N	04/26/2007	02/14/2007	N	1	Y	U					0
851686				1	2007-05-16	MULTI-LINK RX VISION CORONARY STENT SYSTEM	74	GUIDANT VASCULAR INTERVENTION	26531 YNEZ RD.		TEMECULA	CA	92591	462	US	92591 4628	0HP	2009-12-31	NA	1007850-12	7013131	NA	N		MAF	NA	R	N	851686		2024168-2007-00176	M	Y			05/16/2007	Y	N	04/17/2007	04/15/2007	N	0	N	U					0
803000				1	2007-01-05	CYPHER SIROLIMUS-ELUTING CORONARY STENT	*	CORDIS LLC (PR)	*		SAN GERMAN	PR	*		US	*	0HP		NA	UNK	UNK	PART #:NA	N		MAF		R	N	803000		3003742446-2007-00006	M	Y			01/05/2007	Y	N	12/06/2006	09/01/2004	N	305	N	U			N
838760				1	2006-03-31	UNK	*	CORDIS DE MEXICO	*		JUAREZ, CHIHUAHUA				MX		0HP	2005-08-31	NA	UNK	I0305125	PART#: UNK	N		MAF		*		838760		9616099-2006-00349	M	Y			03/31/2006	Y	N	03/31/2006	01/22/2006	N	0	N	U			N
959022				1	2007-04-30	SMART CONTROL ILIAC	*	CORDIS DE MEXICO	*		JUAREZ, CHIHUAHUA				MX		0HP	2008-12-31	*	C06080ML	13169927	PART#: NA	R	2007-04-24	MAF		N	N	959022		9616099-2007-00781	M	Y			04/30/2007	N	Y	04/20/2007	04/20/2007	N	0	Y	N			N
747469				1	2005-06-15	*	*	*	*		*				*		*		*	*	*	*	*		MAF	*			747469		MW1035762	P	N			06/15/2005	N	Y	06/06/2005	04/07/2005	N	0	Y	*			N		1
475025				1	2003-07-29	*	*	BOSTON SCIENTIFIC	BALLYBRIT BUSINESS PARK		GALWAY				EI		0HP	2003-10-01	H7493466224270	UNK	4366724	NA	N		MAF		R		475025		6000089-2003-00580	M	Y			07/29/2003	N	Y	07/03/2003	07/03/2003		1	Y	U			N
493303				1	2003-10-31	STENT	*	*	*		*				*		0HP		*	*	*	*	*		MAF				493303		MW1029972	P	N			10/31/2003	Y	N	10/31/2003	09/26/2001	N	306	N						UNK
925171				1	2007-03-31	UNK	*	CORDIS DE MEXICO	*		JUAREZ, CHIHUAHUA				MX		0HP	2005-08-31	NA	UNK	I0305132	PART #: UNK	N		MAF		*	N	925171		9616099-2006-00348	M	Y			03/31/2007	Y	N	03/31/2006	01/22/2006	N	500	N	U			N
510053				1	2004-02-05	SCIMED EXPRESS 2 STENT RX 450 X 16MM	*	BOSTON SCIENTIFIC SCIMED	ONE SCIMED PLACE		MAPLE GROVE	MN	55311		US	55311	*		INFO NOT AVAILABLE	INFO NOT AVAILABLE	INFO NOT AVAILABLE	INFO NOT AVAILABLE	N		MAF	*			510053		510053	U	N			02/05/2004	N	Y		12/24/2003	N	500	Y	N	2004-01-13	01/20/2004	N		1
823343				1	2007-03-01	PALMAZ BALLOON-EXPANDABLE STENT	*	CORDIS EUROPA, N.V.	*		RODEN				NL		0HP		NA	PXXXX	UNK	PART #: NA	N		MAF		R	N	823343		9610978-2007-00121	M	Y			03/01/2007	Y	N	02/06/2007	03/10/2004	N	0	Y	Y			N
464370				1	2003-06-04	EXPRESS2 MONORAIL CORONARY STENT DELIVERY SYSTEM	*	BOSTON SCIENTIFIC	BALLYBRIT BUSINESS PARK		GALWAY				EI		0HP	2006-02-01	H7493505020400	NA	5370214	NA	N		MAF		R		464370		6000089-2003-00410	M	Y			06/04/2003	N	Y	05/09/2003			1	Y	U			N
837518				1	2006-03-27	UNK	*	CORDIS DE MEXICO	*		JUAREZ, CHIHUAHUA				MX		0HP	2005-06-21	NA	UNK	UNK	PART #:UNK	N		MAF		R	N	837518		9616099-2006-00329	M	Y			03/27/2006	Y	N	03/27/2006	02/20/2006	N	0	Y	U			N
837514				1	2006-03-27	UNK	*	CORDIS DE MEXICO	*		JUAREZ, CHIHUAHUA				MX		0HP	2005-07-17	NA	UNK	UNK	UNK	N		MAF		R	N	837514		9616099-2006-00330	M	Y			03/27/2006	Y	N	03/27/2006	02/20/2006	N	0	Y	U			N
829429				1	2007-03-16	BARE METAL STENT	*	BOSTON SCIENTIFIC, JOHNSON & JOHNSON	*		*				*		0LP		F9903227	UNK	UNK	UNK	*		MAF	*			829429		MW1042247	P	N			03/16/2007	N	Y	03/16/2007		N	305	N	*			N		2
427752				1	2002-11-15	EXPRESS STENT MONORAIL 3.0/16	*	BOSTON SCIENTIFIC/SCIMED	ONE SCIMED PLACE		MAPLE GROVE	MN	55311		US	55311	0HP	2005-05-01	*	*	*	REF#35050-163	N		MAF	*			427752		427752	U	N			11/15/2002	N	Y	10/25/2002	10/11/2002		*	Y	N		10/25/2002	N		*
773182				3	2006-09-25	M-L VISION 3.5MMX15MM	*	BOSTON SCIENTIFIC	*		*				*		*		*	1007849-15	4082531 RX	*	*		MAF	*			773182		MW4004248	P	N			09/25/2006	N	*	09/25/2006	08/01/2006	N	305	*	*			N		2
704314				1	2006-04-21	GUIDANT RX ACCULINK STENT	*	GUIDANT RX	*		SANTA CLARA	CA	*		US	*	0HP		*	*	*	*	N		MAF	*			704314		704314	U	N			04/21/2006	Y	Y	04/21/2006	04/12/2006	N	2	Y	Y			Y	04/21/2006	1
814373				1	2007-02-07	PALMAZ BALLOON-EXPANDABLE STENT	*	CORDIS EUROPA, N.V.	*		RODEN				NL		0HP		NA	PXXXX	UNK	PART#: NA	N		MAF		R	N	814373		9610978-2007-00072	M	Y			02/07/2007	Y	N	01/17/2007	01/17/2007	N	0	Y	N			N
440079				1	2003-01-27	EXPRESS 2	*	BOSTON SCIENTIFIC/SCIMED	2 SCIMED PL		MAPLEGROVE	MN	55311	156	US	55311 1566	0HP		*	35070-1225	*	*	N		MAF	*			440079		440079	U	N			01/27/2003	Y	N	01/24/2003	01/20/2003		500	N	Y	2003-01-20	01/24/2003	Y	01/27/2003	1
518683				1	2004-03-23	MULTI-LINK OTW PIXEL CORONARY STENT SYSTEM	*	GUIDANT VASCULAR INTERVENTION	26531 YNEZ RD.		TEMECULA	CA	92591	462	US	92591 4628	*	2004-12-27	NA	1007832-23	3012751	NA			MAF		R		518683		2024168-2004-00137	M	Y			03/23/2004	Y	N	02/27/2004	02/17/2004	N	*	*	U			N
524868				1	2004-05-12	JOSTNT GRFTMSTR5.0DI	*	ABBOTT VASCULAR INSTRUMENTS DEUTSCHLAND	RUDOLF-DIESEL-STRASSE 29		RANGENDINGEN				GM		0HP		NA	12748	33634WK	NA	N		MAF		R		524868		9616290-2004-00012	M	Y			05/12/2004	Y	N	04/26/2004	04/13/2004	N	1	Y	U			N		1
766634				1	2006-09-28	5.0 X 32MM LIBERTE STENT	*	*	*		*				*		*		*	*	*	*	N		MAF	*			766634		MW1040544	P	N			09/28/2006	Y	N	09/28/2006	08/08/2006	N	2	Y	*			N		1
452168				1	2003-04-04	ACS MULTI-LINK OTW ULTRA CORONARY STENT SYSTEM	*	GUIDANT VASCULAR INTERVENTION	26531 YNEZ RD.		TEMECULA	CA	92591	462	US	92591 4628	*		NA	1003391-18	UNK	NA	*		MAF		R		452168		2024168-2003-00125	M	Y			04/04/2003	N	*	03/07/2003	01/27/2003		*	*	N			N
582976				0	2005-03-14	ACS MULTILINK	*	GUIDANT VASCULAR INTERVENTION - RCA	*		*				US		*		*	1002750-13	9060951	*	*		MAF				582976		MW1034926	P	N			03/14/2005				01/24/2005	N	305	*				N		999
400294				1	2002-06-13	*	*	BIOCOMPATIBLES, LTD	MERVUE BUSINESS PARK		GALWAY				EI		*		*	B1300	*	B1300-15			MAF		Y		400294		2951413-2002-00004	M	Y			06/13/2002				05/17/2002
536020				1	2004-07-21	*	*	ABBOTT VASCULAR INSTRUMENTS DEUTSCHLAND GMBH	RUDOLF-DIESEL-STRASSE 29		RANGENDINGEN				GM		0HP	2006-05-01	NA	12745	43852	12754-04 X 12MM	N		MAF		R		536020		9616290-2004-00029	M	Y			07/21/2004	Y	N	06/24/2004	06/23/2004	N	1	Y	U			N
714714				1	2006-05-10	UNK	*	CORDIS DE MEXICO	*		JUAREZ, CHIHUAHUA				MX		0HP	2005-08-31	NA	UNK	I0305078	PART #: UNK	N		MAF		R		714714		9616099-2006-00535	M	Y			05/10/2006	Y	N	05/10/2006	01/21/2006	N	500	N	U			N
819997				1	2007-02-12	PALMAZ XL STENT PER 30MM UNMOUNTED	*	CORDIS CORPORATION	*		MIAMI LAKES	FL	33014		US	33014	0HP		NA	P3110	UNK	PART#: NA	N		MAF		R	N	819997		1016427-2007-00016	M	Y			02/12/2007	Y	Y	01/16/2007	07/28/2006	N	1	Y	N			N
824786				1	2007-03-06	BX VELOCITY SDS 8MMX3.50MM	*	CORDIS EUROPA, N.V.	*		RODEN				NL		0HP		NA	VR08350	UNK	PART#: NA	N		MAF		R	N	824786		9610978-2007-00131	M	Y			03/06/2007	Y	N	02/14/2006	09/25/2005	N	0	Y	U			N
502343				1	2003-12-17	MULTI-LINK RX VISION CORONARY STENT SYSTEM	*	GUIDANT VASCULAR INTERVENTION	26531 YNEZ RD.		TEMECULA	CA	92591	462	US	92591 4628	0HP	2004-05-17	*	1007849-12	3061731	NA	N		MAF	NA	R		502343		2024168-2003-00464	M	Y			12/17/2003	Y	N	11/17/2003	09/08/2003	N	UNK	N	U			N		UNK
713533				1	2006-03-02	SMART CONTROL NITINOL STENT SYSTEM	*	CORDIS DE MEXICO	*		JUAREZ, CHIHUAHUA				MX		*	2007-07-15	*	*	*	*			MAF	5 MO	R		713533		9616099-2006-00216	M	Y			03/02/2006	N	*	03/02/2006		N	500	N	Y			N
837438				1	2006-03-31	UNK	*	CORDIS DE MEXICO	*		JUAREZ, CHIHUAHUA				MX		0HP	2004-01-31	NA	UNK	UNK	PART # UNK	N		MAF		R	N	837438		9616099-2006-00345	M	Y			03/31/2006	Y	N	03/31/2006	07/15/2004	N	0	Y	U			N
576701				1	2005-02-25	EXPRESS2 MONORAIL	*	BOSTON SCIENTIFIC	BALLYBRIT BUSINESS PARK		GALWAY				EI		0HP	2007-07-01	H7493504024300	NA	6732765	NA	N		MAF		R		576701		6000089-2005-00228	M	Y			02/25/2005	N	Y	02/02/2005	02/02/2005	N	1	Y	U			N
746386				1	2006-08-08	JOSTENT GRAFTMASTER CORONARY STENT GRAFT	*	ABBOTT VASCULAR INSTRUMENTS DEUTSCHLAND	RUDOLF-DIESEL-STRASSE 29		RANGENDINGEN				GM		0HP	2005-07-31	NA	12746	178499-WL	12746-4.0MMX19MM			MAF		R	N	746386		9616290-2006-00060	M	Y			08/08/2006	Y	N	08/07/2006	10/31/2005	N	1	Y	U			N
397457				1	2002-05-29	*	*	BIOCOMPATIBLES, LTD	MERVUE BUSINESS PARK		GALWAY				EI		*		*	*	*	B3250-15	R	2002-05-21	MAF		Y		397457		2951413-2002-00003	M	Y			05/29/2002	N	*		05/01/2002		*	*	*
837453				1	2006-03-31	UNK	*	CORDIS DE MEXICO	*		JUAREZ, CHIHUAHUA				MX		0HP	2004-01-31	NA	UNK	UNK	PART #:UNK	N		MAF		R	N	837453		9616099-2006-00346	M	Y			03/31/2006	Y	N	03/31/2006	07/15/2004	N	0	N	U			N
554683				1	2004-11-10	MULTI-LINK RX PIXEL CORONARY STENT SYSTEM	*											2005-07-07	NA	1005732-08	3080751	NA	N		MAF	NA	R		554683		2024168-2004-00431	M	Y			11/10/2004	Y	N	10/14/2004	09/13/2004	N			U			N		UNK
829025				1	2007-03-14	PALMAZ XL STENT PER 40MM OUS	*	CORDIS CORPORATION	*		MIAMI LAKES	FL	33014		US	33014	0HP	2011-05-31	NA	P4014	N0606315	PART #: NA	N		MAF		R	N	829025		1016427-2007-00027	M	Y			03/14/2007	Y	Y	02/13/2007	12/21/2006	N	0	Y	N			N
782209				1	2006-11-14	MEDTRONIC	2.25X8MM MICRO-DRIVER STENT	MEDTRONIC	PO BOX 951036		DALLAS	TX	75395		US	75395	0HP		*	*	*	*	N		MAF	*			782209		MW1289414	P	N			11/14/2006	Y	Y	11/14/2006	11/02/2006	N	500	Y	*			N		1
782216				1	2006-11-15	MEDTRONIC	2.25X8MM MICRO-DRIVER STENT	MEDTRONIC	PO BOX 951036		DALLAS	TX	75395		US	75395	0HP		*	*	*	*	R	2006-11-02	MAF	*			782216		MW1040978	P	N			11/15/2006	Y	Y	11/14/2006	11/02/2006	N	500	Y	*			N		1
661836				1	2005-11-22	TAXUS EXPRESS2 MONORAIL	2.5 X 8MM CARDIAC STENT	BOSTON SCIENTIFIC CORPORATE HEADQUARTERS	ONE BOSTON SCIENTIFIC PLACE		NATICK	MA	1760	153	US	01760 1537	0HP		TAXUS EXPRESS2 MONORAIL	95050-0822	7828413	*	N		MAF				661836		MW1037606	P	N			11/22/2005	N	Y	11/22/2005	11/18/2005	N	500	Y						1
1027046				1	2008-04-04	VASCULAR STENT	2.75X12 VASCULAR STENT	ABBOTT VASCULAR									0HP		2.75X12 STENT		7030851		N		MAF				1027046		MW5006189	P	N			04/04/2008	Y	N	04/04/2008	03/27/2008	N	401	Y	*
3085338				1	2006-02-21	BOSTON SCIENTIFIC LIBERTE STENT	4.0 X 16	BOSTON SCIENTIFIC	1 SCIMED PLACE		MAPLE GROVE	MN	55311	156	US	55311 1566	0HP			38934-1640	7578164		R		MAF	DA			3085338		3085338	U	N			02/21/2006	N	Y	02/17/2006	02/06/2006		500	Y	Y	2006-02-07	02/17/2006	Y	02/17/2006	1
430011				1	2002-11-22	SCIMED STENT	4.5/12MM EXPRESS 2 STENT	BOSTON SCIENTIFIC CORPORATION	ONE SCIMED PLACE		MAPLE GROVE	MN	55311	156	US	55311 1566	0HP		*	3505-1245	4861564	*	N		MAF				430011		MW1026831	P	N			11/22/2002	N	Y	11/11/2002	11/08/2002		500	Y						1
469001				1	2003-06-26	BOSTON SCIENTIFIC	4.5X20 EXPRESS 2 CORONARY STENT SYSTEM	BOSTON SCIENTIFIC SCIMED, INC.	ONE SCIMED PLACE		MAPLE GROVE	MN	55311		US	55311	0HP	2005-11-01	*	35050-2045	5132200	EXP DATE: 11-2005	Y		MAF				469001		MW1028832	P	N			06/26/2003	N	Y	05/08/2003	04/23/2003		500	Y						1
422059				1	2002-10-16	6F ANGIO-SEAL VASCULAR CLOSURE DEVICE STS	6F ANGIO-SEAL STS	ST. JUDE MEDICAL PUERTO RICO, B.V.	LOT 21		CAGUAS	PR	726	99	US	00726 0998	0HP	2003-07-01	NA	610110	02DT18	*	R	2002-10-08	MAF		Y		422059		3003681312-2002-00013	M	Y			10/16/2002	Y	N	10/16/2002	09/03/2002		1	Y	U			N
1073847				1	2008-07-08	MULTI-LINK RX VISION CORONARY STENT SYSTEM	71MAF	ABBOTT VASCULAR-CARDIAC THERAPIES	26531 YNEZ ROAD		TEMECULA	CA	92591	462	US	92591 4628	0HP	2011-01-30	NA	1007844-23	8021131	NA	Y	2008-06-24	MAF	NA	Y	N	1073847		2024168-2008-00554	M	Y			07/08/2008	N	Y	06/09/2008	06/09/2008	N	1	Y	U					0
823646				1	2007-01-17	MULTI-LINK RX PIXEL CORONARY STENT SYSTEM	74 MAF	GUIDANT VASCULAR INTERVENTION	26531 YNEZ RD.		TEMECULA	CA	92591	462	US	92591 4628	0HP	2008-09-02	NA	1005635-13	6100232	NA	N		MAF	NA	R	N	823646		2024168-2007-00029	M	Y			01/17/2007	N	Y	12/21/2006	12/21/2006	N	1	Y	U			N		UNK
917282				1	2007-09-20	MULTI-LINK RX VISION CORONARY STENT SYSTEM	74 MAF	ABBOTT VASCULAR-CARDIAC THERAPIES	26531 YNEZ RD.		TEMECULA	CA	92591	462	US	92591 4628	0HP		NA	UNK	UNK	NA	N		MAF	NA	R	N	917282		2024168-2007-00383	M	Y			09/20/2007	Y	N	09/11/2007		N	1	Y	U
1439671				1	2009-06-04	MULTI-LINK MINI VISION RX CORONARY STENT SYSTEM	74 MAF	ABBOTT VASCULAR-CARDIAC THERAPIES	26531 YNEZ RD.		TEMECULA	CA	92591	462	US	92591 4628	0HP	2012-01-31	NA	1007821-08	9022541	NA	Y	2009-05-18	MAF	NA	Y	N	1439671		2024168-2009-00977	M	Y			06/04/2009	N	Y	05/14/2009	05/13/2009	N	1	Y	U					0
829913				1	2007-03-15	MULTI-LINK RX PIXEL CORONARY STENT SYSTEM	74 MAF	GUIDANT VASCULAR INTERVENTION	26531 YNEZ RD.		TEMECULA	CA	92591	462	US	92591 4628	0HP	2007-09-04	NA	1005635-18J	5100431	NA	N		MAF	NA	R	N	829913		2024168-2007-00088	M	Y			03/15/2007	Y	N	02/19/2007	04/14/2006	N	1	Y	U			N		UNK
1078786				1	2008-07-16	MULTI-LINK RX VISION CORONARY STENT SYSTEM	74 MAF	ABBOTT VASCULAR-CARDIAC THERAPIES	26531 YNEZ RD.		TEMECULA	CA	92591	462	US	92591 4628	0HP	2010-10-31	NA	1007844-23J	7112231	NA	Y	2008-06-24	MAF	NA	Y	N	1078786		2024168-2008-00571	M	Y			07/16/2008	N	Y	06/16/2008	06/14/2008	N	1	Y	U					0
1047002				1	2008-05-14	MULTI-LINK RX VISION CORONARY STENT SYSTEM	74 MAF	ABBOTT VASCULAR-CARDIAC THERAPIES	26531 YNEZ RD.		TEMECULA	CA	92591	462	US	92591 4628	0HP	2010-12-31	NA	1007850-28	8011631	NA	Y	2008-04-21	MAF	DA	Y	N	1047002		2024168-2008-00394	M	Y			05/14/2008	N	Y	04/14/2008	04/14/2008	N	1	Y	U			N		0
1025602				1	2008-04-02	MULTI-LINK RX VISION CORONARY STENT SYSTEM	74 MAF	ABBOTT VASCULAR-CARDIAC THERAPIES	26531 YNEZ RD.		TEMECULA	CA	92591	462	US	92591 4628	0HP	2008-08-31	NA	1007844-12J	509023Q	NA	Y	2008-03-10	MAF	NA	Y	N	1025602		2024168-2008-00256	M	Y			04/02/2008	N	Y	03/04/2008	03/04/2008	N	1	Y	U					0
1073716				1	2008-07-01	MULTI-LINK RX VISION CORONARY STENT SYSTEM	74 MAF	ABBOTT VASCULAR-CARDIAC THERAPIES	26531 YNEZ RD.		TEMECULA	CA	92591	462	US	92591 4628	0HP	2011-01-31	NA	1007843-18	8022631	NA	Y	2008-06-24	MAF	NA	Y	N	1073716		2024168-2008-00545	M	Y			07/01/2008	N	Y	06/11/2008	06/10/2008	N	1	Y	U					0
782256				1	2006-11-10	ACS MULTI-LINK RX ULTRA CORONARY STENT SYSTEM	74 MAF	GUIDANT VASCULAR INTERVENTION	26531 YNEZ RD.		TEMECULA	CA	92591	462	US	92591 4628	0HP	2008-08-25	NA	1003381-18	6092531	NA	R	2006-11-03	MAF	NA	Y	N	782256		2024168-2006-00640	M	Y			11/10/2006	N	Y	10/31/2006	10/31/2006	N	1	Y	U			N		UNK
885815				1	2007-07-25	MULTI-LINK RX VISION CORONARY STENT SYSTEM	74 MAF	ABBOTT VASCULAR-CARDIAC THERAPIES	26531 YNEZ RD.		TEMECULA	CA	92591	462		92591 4628	0HP	2010-03-16	NA	1007843-18	7041632	NA	Y	2007-06-26	MAF	NA	Y	N	885815		2024168-2007-00253	M	Y			07/25/2007	N	Y	06/11/2007	06/01/2007	N	1	Y	U
1236944				1	2008-11-06	MULTI-LINK RX VISION CORONARY STENT SYSTEM	74 MAF	ABBOTT VASCULAR-CARDIAC THERAPIES	26531 YNEZ RD.		TEMECULA	CA	92591	462	US	92591 4628	0HP	2011-05-31	NA	1007843-18J	8062341	NA	Y	2008-10-17	MAF	NA	Y	N	1236944		2024168-2008-01102	M	Y			11/06/2008	N	Y	10/12/2008	10/11/2008	N	1	Y	U					0
1151432				1	2008-09-05	MULTI-LINK RX VISION CORONARY STENT SYSTEM	74 MAF	ABBOTT VASCULAR-CARDIAC THERAPIES	26531 YNEZ RD.		TEMECULA	CA	92591	462	US	92591 4628	0HP	2008-09-30	NA	1007844-28J	6101031	NA	Y	2008-08-14	MAF	NA	Y	N	1151432		2024168-2008-00776	M	Y			09/05/2008	Y	Y	08/07/2008	08/06/2008	N	1	Y	U					0
1329218				1	2009-02-25	MULTI-LINK RX VISION CORONARY STENT SYSTEM	74 MAF	ABBOTT VASCULAR-CARDIAC THERAPIES	26531 YNEZ RD.		TEMECULA	CA	92591	462	US	92591 4628	0HP	2009-11-30	NA	1007842-15	6120432	NA	N		MAF	NA	R	N	1329218		2024168-2009-00297	M	Y			02/25/2009	Y	N	02/01/2009	01/27/2009	N	1	Y	U					0
1423077				1	2009-03-23	MULTI-LINK RX VISION CORONARY STENT SYSTEM	74 MAF	ABBOTT VASCULAR-CARDIAC THERAPIES	26531 YNEZ RD.		TEMECULA	CA	92591	462	US	92591 4628	0HP	2011-08-30	NA	1007843-15J	8093041	NA	Y	2009-03-04	MAF	NA	Y	N	1423077		2024168-2009-00478	M	Y			03/23/2009	N	Y	02/26/2009	02/26/2009	N	1	Y	U					0
917284				1	2007-09-20	MULTI-LINK RX VISION CORONARY STENT SYSTEM	74 MAF	ABBOTT VASCULAR-CARDIAC THERAPIES	26531 YNEZ RD.		TEMECULA	CA	92591	462	US	92591 4628	0HP		NA	UNK	UNK	NA	N		MAF	NA	R	N	917284		2024168-2007-00381	M	Y			09/20/2007	Y	N	09/11/2007		N	1	Y	U
829895				1	2007-03-15	MULTI-LINK RX PIXEL CORONARY STENT SYSTEM	74 MAF	GUIDANT VASCULAR INTERVENTION	26531 YNEZ RD.		TEMECULA	CA	92591	462	US	92591 4628	0HP	2007-03-07	NA	1005634-13J	5040731	NA	N		MAF	NA	R	N	829895		2024168-2007-00087	M	Y			03/15/2007	Y	N	02/15/2007	10/06/2006	N	1	Y	U			N		UNK
1456911				1	2009-08-27	MULTI-LINK RX VISION CORONARY STENT SYSTEM	74 MAF	ABBOTT VASCULAR-CARDIAC THERAPIES	26531 YNEZ RD.		TEMECULA	CA	92591	462	US	92591 4628	0HP	2012-03-31	NA	1007842-23	9041041	NA	N		MAF	NA	R	N	1456911		2024168-2009-01557	M	Y			08/27/2009	Y	N	08/03/2009	07/27/2009	N	1	Y	U					0
870466				1	2007-06-21	MULTI-LINK RX PIXEL CORONARY STENT SYSTEM	74 MAF	ABBOTT VASCULAR-CARDIAC THERAPIES	26531 YNEZ RD.		TEMECULA	CA	92591	462	US	92591 4628	0HP	2008-06-18	NA	1005634-13J	6071831	NA	N		MAF	NA	R	N	870466		2024168-2007-00228	M	Y			06/21/2007	Y	N	05/29/2007	12/12/2006	N	1	Y	U					0
1025897				1	2008-04-04	MULTI-LINK RX VISION CORONARY STENT SYSTEM	74 MAF	ABBOTT VASCULAR-CARDIAC THERAPIES	26531 YNEZ RD.		TEMECULA	CA	92591	4628	US	925914628	0HP	2010-12-31	NA	1007849-15	8010732	NA	N		MAF	DA	R	N	1025897		2024168-2008-00267	M	Y			04/04/2008	N	Y	03/05/2008	03/01/2008	N	1	Y	U			I		0
829903				1	2007-03-15	MULTI-LINK RX VISION CORONARY STENT SYSTEM	74 MAF	GUIDANT VASCULAR INTERVENTION	26531 YNEZ RD.		TEMECULA	CA	92591	462	US	92591 4628	0HP	2007-10-07	NA	1007844-18J	5110731	NA	N		MAF	NA	R	N	829903		2024168-2007-00086	M	Y			03/15/2007	Y	N	02/13/2007	02/12/2007	N	1	Y	U			N		UNK
823637				1	2007-01-17	MULTI-LINK RX VISION CORONARY STENT SYSTEM	74 MAF	GUIDANT VASCULAR INTERVENTION	26531 YNEZ RD.		TEMECULA	CA	92591	462	US	92591 4628	0HP	2008-05-22	NA	1007847-18	5062231	NA	N		MAF	NA	R	N	823637		2024168-2007-00028	M	Y			01/17/2007	N	Y	12/21/2006	11/07/2006	N	0	N	U			N		UNK
1358271				1	2009-03-13	MULTI-LINK RX VISION CORONARY STENT SYSTEM	74MAF	ABBOTT VASCULAR-CARDIAC THERAPIES	26531 YNEZ RD.		TEMECULA	CA	92591	462	US	92591 4628	0HP	2011-05-31	NA	1007841-18	8063041	NA	Y	2009-02-18	MAF	NA	Y	N	1358271		2024168-2009-00416	M	Y			03/13/2009	N	Y	02/01/2009	01/31/2009	N	0	N	U					0
996642				1	2008-02-07	MULTI-LINK MINI VISION RX CORONARY STENT SYSTEM	74MAF	ABBOTT VASCULAR-CARDIAC THERAPIES	26531 YNEZ RD.		TEMECULA	CA	92591	462	US	92591 4628	0HP	2010-09-01	NA	1007821-15	7100131	NA	Y	2008-01-11	MAF	NA	Y	N	996642		2024168-2008-00081	M	Y			02/07/2008	Y	Y	01/09/2008	12/26/2007	N	1	Y	U					0
1122286				1	2008-08-13	MULTI-LINK RX VISION CORONARY STENT SYSTEM	74MAF	ABBOTT VASCULAR-CARDIAC THERAPIES	26531 YNEZ ROAD		TEMECULA	CA	92591	462	US	92591 4628	0HP	2010-07-30	NA	1007844-12	7082931	NA	Y	2008-07-28	MAF	NA	Y	N	1122286		2024168-2008-00660	M	Y			08/13/2008	N	Y	07/14/2008	07/13/2008	N	1	Y	U					0
1122285				1	2008-08-13	MULTI-LINK RX VISION CORONARY STENT SYSTEM	74MAF	ABBOTT VASCULAR-CARDIAC THERAPIES	26531 YNEZ RD.		TEMECULA	CA	92591	462	US	92591 4628	0HP	2010-11-30	NA	1007850-18	7121831	NA	N		MAF	NA	R	N	1122285		2024168-2008-00659	M	Y			08/13/2008	N	Y	07/14/2008	07/11/2008	N	1	Y	U					0
973755				1	2007-04-26	MULTI-LINK RX VISION CORONARY STENT SYSTEM	74MAF	GUIDANT VASCULAR INTERVENTION	26531 YNEZ RD.		TEMECULA	CA	92591	462	US	92591 4628	0HP	2010-10-17	NA	1007849-15	4111731	NA	R	2007-03-30	MAF	NA	Y	N	973755		2024168-2007-00153	M	Y			04/26/2007	N	Y	03/27/2007	03/27/2007	N	1	Y	U			N		UNK
791659				1	2006-11-27	MULTI-LINK RX VISION CORONARY STENT SYSTEM	74MAF	GUIDANT VASCULAR INTERVENTION	26531 YNEZ RD.		TEMECULA	CA	92591	462	US	92591 4628	0HP		NA	1007849-18	UNK	NA	N		MAF	NA	R	N	791659		2024168-2006-00662	M	Y			11/27/2006	N	Y	10/31/2006	10/15/2006	N	1	Y	U			N		UNK
1282413				1	2008-12-23	MULTI-LINK MINI VISION RX CORONARY STENT SYSTEM	74MAF	ABBOTT VASCULAR-CARDIAC THERAPIES	26531 YNEZ RD.		TEMECULA	CA	92591	462	US	92591 4628	0HP	2011-05-30	NA	1007828-23	8060341	NA	N		MAF	NA	R	N	1282413		2024168-2008-01489	M	Y			12/23/2008	N	Y	12/01/2008	11/30/2008	N	1	Y	U					0
1201460				1	2008-10-16	MULTI-LINK RX VISION CORONARY STENT SYSTEM	74MAF	ABBOTT VASCULAR-CARDIAC THERAPIES	26531 YNEZ ROAD		TEMECULA	CA	92591	462	US	92591 4628	0HP	2010-01-31	NA	1007849-28	7021931	NA	Y	2008-09-18	MAF	NA	Y	N	1201460		2024168-2008-00967	M	Y			10/16/2008	Y	Y	09/16/2008	09/15/2008	N	0	Y	U					0
1109086				1	2008-08-08	MULTI-LINK MINI VISION RX CORONARY STENT SYSTEM	74MAF	ABBOTT VASCULAR-CARDIAC THERAPIES	26531 YNEZ RD.		TEMECULA	CA	92591	462	US	92591 4628	0HP	2008-12-31	NA	1007829-18	8013031	NA	Y	2008-07-22	MAF	NA	Y	N	1109086		2024168-2008-00651	M	Y			08/08/2008	N	Y	07/11/2008	07/10/2008	N	1	Y	U					0
1345475				1	2009-01-07	MULTI-LINK RX VISION CORONARY STENT SYSTEM	74MAF	ABBOTT VASCULAR-CARDIAC THERAPIES	26531 YNEZ RD.		TEMECULA	CA	92591	462	US	92591 4628	0HP	2011-08-30	NA	1007843-15J	8093041	NA	R	2008-12-12	MAF	NA	Y	N	1345475		2024168-2009-00006	M	Y			01/07/2009	N	Y	12/08/2008	12/07/2008	N	1	Y	U					0
964996				1	2007-12-14	MULTI-LINK RX VISION CORONARY STENT SSYTEM	74MAF	ABBOTT VASCULAR-CARDIAC THERAPIES	26531 YNEZ RD.		TEMECULA	CA	92591	462	US	92591 4628	0HP	2010-07-30	NA	1007843-18	7083031	NA	N		MAF	NA	R	N	964996		2024168-2007-00596	M	Y			12/14/2007	N	Y	11/16/2007		N	0	Y	U					0
1358273				1	2009-03-13	MULTI-LINK RX VISION CORONARY STENT SYSTEM	74MAF	ABBOTT VASCULAR-CARDIAC THERAPIES	26531 YNEZ RD.		TEMECULA	CA	92591	462	US	92591 4628	0HP		NA	1007842-15	UNK	NA	N		MAF	NA	R	N	1358273		2024168-2009-00428	M	Y			03/13/2009	N	Y	02/16/2009	02/12/2009	N	1	Y	U					0
804760				1	2007-01-10	MULTI-LINK MINI VISION RX CORONARY STENT SYSTEM	74MAF	GUIDANT VASCULAR INTERVENTION	26531 YNEZ RD.		TEMECULA	CA	92591	462	US	92591 4628	0HP	2009-09-18	NA	1007823-08	6101831	NA	N		MAF	NA	R	N	804760		2024168-2007-00013	M	Y			01/10/2007	Y	N	12/11/2006	12/01/2006	N	1	Y	U			N		UNK
1584699				1	2009-12-14	MULTI-LINK RX VISION CORONARY STENT SYSTEM	74MAF	ABBOTT VASCULAR-CARDIAC THERAPIES	26531 YNEZ RD.		TEMECULA	CA	92591	462	US	92591 4628	0HP	2011-03-31	NA	1007850-23	8042931	NA	Y	2009-12-02	MAF	NA	Y	N	1584699		2024168-2009-02329	M	Y			12/14/2009	N	Y	11/19/2009	10/16/2009	N	1	Y	U					0
1457080				1	2009-06-22	MULTI-LINK RX VISION CORONARY SYSTEM	74MAF	ABBOTT VASCULAR-CARDIAC THERAPIES	26531 YNEZ RD.		TEMECULA	CA	92591	462	US	92591 4628	0HP	2011-12-31	NA	1007849-28	9012641	NA	Y	2009-06-02	MAF	NA	Y	N	1457080		2024168-2009-01105	M	Y			06/22/2009	N	Y	05/28/2009	05/21/2009	N	1	Y	U					0
1518387				1	2009-10-23	MULTI-LINK MINI VISION RX CORONARY STENT SYSTEM	74MAF	ABBOTT VASCULAR-CARDIAC THERAPIES	26531 YNEZ RD.		TEMECULA	CA	92591	462	US	92591 4628	0HP	2012-03-31	NA	1007821-08	9040241	NA	N		MAF	NA	R	N	1518387		2024168-2009-01938	M	Y			10/23/2009	N	Y	10/01/2009	09/12/2009	N	1	Y	U					0
2841408				1	2009-02-10	MULTI-LINK RX RIVISION CORONARY STENT SYSTEM	74MAF	ABBOTT VASCULAR-CARDIAC THERAPIES	26531 YNEZ RD.		TEMECULA	CA	92591	462	US	92591 4628	0HP	2011-09-30	NA	1007848-23	8100841	NA	N		MAF	NA	R	N	2841408		2024168-2009-00208	M	Y			02/10/2009	N	Y	01/16/2009	01/12/2009	N	1	Y	U					0
1031703				1	2008-04-18	MULTI-LINK MINI VISION RX CORONARY STENT SYSTEM	74MAF	ABBOTT VASCULAR-CARDIAC THERAPIES	26531 YNEZ RD.		TEMECULA	CA	92591	462	US	92591 4628	0HP		NA	1007823-12	UNK	NA	Y		MAF	DA	R	N	1031703		2024168-2008-00325	M	Y			04/18/2008	N	Y	03/21/2008	03/07/2008	N	1	Y	U					0
1031702				1	2008-04-18	MULTI-LINK RX VISION CORONARY STENT SYSTEM	74MAF	ABBOTT VASCULAR-CARDIAC THERAPIES	26531 YNEZ RD.		TEMECULA	CA	92591	462	US	92591 4628	0HP	2010-12-31	NA	1007849-12	8011831	NA	Y	2008-03-24	MAF	NA	Y	N	1031702		2024168-2008-00319	M	Y			04/18/2008	N	Y	03/20/2008	03/17/2008	N	0	N	U					0
789192				1	2006-11-17	ACS MULTI-LINK RX ULTRA CORONARY STENT SYSTEM	74MAF	GUIDANT VASCULAR INTERVENTION	26531 YNEZ RD.		TEMECULA	CA	92591	462	US	92591 4628	0HP	2008-06-13	NA	1003381-18	6071332	NA	R	2006-11-06	MAF	NA	Y	N	789192		2024168-2006-00652	M	Y			11/17/2006	N	Y	10/31/2006	10/30/2006	N	1	Y	U			N		UNK
1512489				1	2009-10-19	MULTI-LINK RX VISION CORONARY STENT SYSTEM	74MAF	ABBOTT VASCULAR-CARDIAC THERAPIES	26531 YNEZ RD.		TEMECULA	CA	92591	462	US	92591 4628	0HP	2011-12-31	NA	1007842-18J	9012141	NA	Y	2009-09-30	MAF	NA	Y	N	1512489		2024168-2009-01877	M	Y			10/19/2009	N	Y	09/24/2009	09/24/2009	N	1	Y	U					0
1033850				1	2008-04-25	MULTI-LINK MINI VISION RX CORONARY STENT SYSTEM	74MAF	ABBOTT VASCULAR-CARDIAC THERAPIES	26531 YNEZ RD.		TEMECULA	CA	92591	462	US	92591 4628	0HP	2010-09-30	NA	1007823-28	7102631	NA	N		MAF	NA	R	N	1033850		2024168-2008-00354	M	Y			04/25/2008	Y	Y	03/26/2008	03/21/2008	N	1	Y	U					0
1052215				1	2008-05-21	MULTI-LINK RX VISION CORONARY STENT SYSTEM	74MAF	ABBOTT VASCULAR-CARDIAC THERAPIES	26531 YNEZ RD.		TEMECULA	CA	92591	462	US	92591 4628	0HP	2010-12-31	NA	1007842-18	8011832	NA	N		MAF	NA	R	N	1052215		2024168-2008-00413	M	Y			05/21/2008	N	Y	04/21/2008		N	1	Y	U					0
1028044				1	2008-04-10	MULTI-LINK RX VISION CORONARY STENT SYSTEM	74MAF	ABBOTT VASCULAR-CARDIAC THERAPIES	26531 YNEZ RD.		TEMECULA	CA	92591	462	US	92591 4628	0HP	2010-10-31	NA	1007844-23J	7112231	NA	Y	2008-03-20	MAF	NA	Y	N	1028044		2024168-2008-00293	M	Y			04/10/2008	N	Y	03/14/2008	03/13/2008	N	1	Y	U					0
1004503				1	2008-02-28	MULTI-LINK RX VISION CORONARY STENT SYSTEM	74MAF	ABBOTT VASCULAR-CARDIAC THERAPIES	26531 YNEZ ROAD		TEMECULA	CA	92591	462	US	92591 4628	0HP		NA	1007849-15	UNK	NA	N		MAF	NA	R	N	1004503		2024168-2008-00155	M	Y			02/28/2008	Y	N	01/29/2008	01/25/2008	N	0	Y	U					0
1509645				1	2009-10-16	MULTI-LINK RX VISION CORONARY STENT SYSTEM	74MAF	ABBOTT VASCULAR-CARDIAC THERAPIES	26531 YNEZ RD		TEMECULA	CA	92591	462	US	92591 4628	0HP		NA	1007849-23	UNK	NA	N		MAF	NA	R	N	1509645		2024168-2009-01860	M	Y			10/16/2009	Y	Y	09/21/2009	07/10/2009	N								0
1494376				1	2009-10-05	MULTI-LINK RX VISION CORONARY STENT SYSTEM	74MAF	ABBOTT VASCULAR-CARDIAC THERAPIES	26531 YNEZ RD.		TEMECULA	CA	92591	462	US	92591 4628	0HP		NA	UNK	UNK	NA	N		MAF	NA	R	N	1494376		2024168-2009-01761	M	Y			10/05/2009	Y	N	09/10/2009	08/29/2009	N	1	Y	U					0
997490				1	2008-02-11	MULTI-LINK RX VISION CORONARY STENT SYSTEM	74MAF	ABBOTT VASCULAR-CARDIAC THERAPIES	26531 YNEZ RD.		TEMECULA	CA	92591	462	US	92591 4628	0HP		NA	UNK	UNK	NA	N		MAF	NA	R	N	997490		2024168-2008-00099	M	Y			02/11/2008	Y	Y	01/12/2008		N	1	Y	U					0
1395129				1	2009-03-12	MULTI-LINK RX VISION CORONARY STENT SYSTEM	74MAF	ABBOTT VASCULAR-CARDIAC THERAPIES	26531 YNEZ RD.		TEMECULA	CA	92591	462	US	92591 4628	0HP	2011-06-30	NA	1007844-15J	8100141	NA	N		MAF	NA	R	N	1395129		2024168-2009-00406	M	Y			03/12/2009	N	Y	02/18/2009	02/18/2009	N	1	Y	U					0
1501476				1	2009-10-08	MULTI-LINK RX VISION CORONARY STENT SYSTEM	74MAF	ABBOTT VASCULAR-CARDIAC THERAPIES	26531 YNEZ RD.		TEMECULA	CA	92591	462	US	92591 4628	0HP	2012-05-31	NA	1007849-18	9061041	NA	N		MAF	NA	R	N	1501476		2024168-2009-01782	M	Y			10/08/2009	Y	Y	09/14/2009	09/13/2009	N	1	Y	U					0
1248206				1	2008-11-07	MULTI-LINK RX VISION CORONARY STENT SYSTEM	74MAF	ABBOTT VASCULAR-CARDIAC THERAPIES	26531 YNEZ RD.		TEMECULA	CA	92591	462	US	92591 4628	0HP	2011-03-31	NA	1007842-23J	8040132	NA	Y	2008-10-17	MAF	NA	Y	N	1248206		2024168-2008-01117	M	Y			11/07/2008	N	Y	10/14/2008	10/10/2008	N	1	Y	U					0
802874				1	2007-01-03	MULTI-LINK RX VISION CORONARY STENT SYSTEM	74MAF	GUIDANT VASCULAR INTERVENTION	26531 YNEZ RD.		TEMECULA	CA	92591	462	US	92591 4628	0HP	2009-08-12	NA	1007848-12	6091231	NA	N		MAF	NA	R	N	802874		2024168-2007-00002	M	Y			01/03/2007	Y	N	12/04/2006	12/04/2006	N	1	Y	U			N		UNK
933695				1	2007-10-25	MULTI-LINK RX VISION CORONARY STENT SYSTEM	74MAF	ABBOTT VASCULAR-CARDIAC THERAPIES	26531 YNEZ ROAD		TEMECULA	CA	92591	462	US	92591 4628	0HP	2010-05-18	NA	1007842-12	7061831	NA	R	2007-10-17	MAF	NA	Y	N	933695		2024168-2007-00450	M	Y			10/25/2007	Y	Y	10/04/2007	10/04/2007	N	1	Y	U
1139528				1	2008-08-29	MULTI-LINK RX VISION CORONARY STENT SYSTEM	74MAF	ABBOTT VASCULAR-CARDIAC THERAPIES	26531 YNEZ RD.		TEMECULA	CA	92591	462	US	92591 4628	0HP		NA	1007848-12	UNK	NA	N		MAF	NA	R	N	1139528		2024168-2008-00747	M	Y			08/29/2008	Y	N	07/31/2008	07/29/2008	N	1	Y	U
996723				1	2008-02-07	MULTI-LINK RX VISION CORONARY STENT SYSTEM	74MAF	ABBOTT VASCULAR-CARDIAC THERAPIES	26531 YNEZ RD.		TEMECULA	CA	92591	462	US	92591 4628	0HP	2010-10-15	NA	1007843-23J	7111531	NA	Y	2008-01-15	MAF	NA	Y	N	996723		2024168-2008-00080	M	Y			02/07/2008	N	Y	01/08/2008	01/08/2008	N	1	Y	U					0
996724				1	2008-02-07	MULTI-LINK RX VISION CORONARY STENT SYSTEM	74MAF	ABBOTT VASCULAR-CARDIAC THERAPIES	26531 YNEZ RD.		TEMECULA	CA	92591	462	US	92591 4628	0HP	2010-07-24	NA	1007842-08	7082431	NA	Y	2008-02-01	MAF	DA	Y	N	996724		2024168-2008-00083	M	Y			02/07/2008	N	Y	01/09/2008	01/09/2008		1	Y	U					0
917323				1	2007-09-20	MULTI-LINK MINI VISION RX CORONARY STENT SYSTEM	74MAF	ABBOTT VASCULAR-CARDIAC THERAPIES	26531 YNEZ ROAD		TEMECULA	CA	92591	462	US	92591 4628	0HP	2009-08-05	NA	1007827-15	6090531	NA	N		MAF	NA	R	N	917323		2024168-2007-00393	M	Y			09/20/2007	Y	N	08/24/2007	12/27/2006	N	0	Y	U					0
1430164				1	2009-05-08	MULTI-LINK MINI VISION RX CORONARY STENT SYSTEM	74MAF	ABBOTT VASCULAR-CARDIAC THERAPIES	26531 YNEZ RD.		TEMECULA	CA	92591	462	US	92591 4628	0HP	2011-07-30	NA	1007828-12	8081841	NA	N		MAF	NA	R	N	1430164		2024168-2009-00811	M	Y			05/08/2009	N	Y	04/15/2009	04/12/2009	N	0	Y	U					0
836221				1	2007-03-01	MULTI-LINK MINI VISION OTW CORONARY STENT SYSTEM	74MAF	GUIDANT VASCULAR INTERVENTION	26531 YNEZ RD.		TEMECULA	CA	92591	462	US	92591 4628	0HP	2009-09-03	NA	1010153-18	6100331	NA	R	2007-02-08	MAF	NA	Y	N	836221		2024168-2007-00075	M	Y			03/01/2007	N	Y	01/30/2007	01/26/2007	N	1	Y	U			N		UNK
1224877				1	2008-11-06	MULTI-LINK MINI VISION RX CORONARY STENT SYSTEM	74MAF	ABBOTT VASCULAR-CARDIAC THERAPIES	26531 YNEZ RD.		TEMECULA	CA	92591	462	US	92591 4628	0HP	2011-05-30	NA	1007829-15	8062341	NA	N		MAF	NA	R	N	1224877		2024168-2008-01104	M	Y			11/06/2008	Y	N	10/16/2008	09/30/2008	N	1	Y	U					0
974193				1	2008-01-04	MULTI-LINK RX VISION CORONARY STENT SYSTEM	74MAF	ABBOTT VASCULAR-CARDIAC THERAPIES	26531 YNEZ RD.		TEMECULA	CA	92591	462	US	92591 4628	0HP	2010-05-26	NA	1007849-18	7062632	NA	R	2008-01-02	MAF	NA	N	N	974193		2024168-2008-00008	M	Y			01/04/2008	N	Y	12/06/2007	12/05/2007	N	1	Y	U					0
974194				1	2008-01-04	MULTI-LINK MINI VISION RX CORONARY STENT SYSTEM	74MAF	ABBOTT VASCULAR-CARDIAC THERAPIES	26531 YNEZ RD.		TEMECULA	CA	92591	462	US	92591 4628	0HP		1007823-12	NA	UNK	NA	N		MAF	NA	R	N	974194		2024168-2008-00006	M	Y			01/04/2008	N	Y	12/05/2007		N	0	N	U
929371				1	2007-10-17	MULTI-LINK RX VISION CORONARY STENT SYSTEM	74MAF	ABBOTT VASCULAR-CARDIAC THERAPIES	26531 YNEZ ROAD		TEMECULA	CA	92591	462	US	92591 4628	0HP	2010-04-07	NA	1007847-15	7050731	NA	N		MAF	NA	R	N	929371		2024168-2007-00435	M	Y			10/17/2007	N	Y	09/17/2007	09/16/2007	N	1	Y	U					0
918981				1	2007-09-19	MULTI-LINK RX VISION CORONARY STENT SYSTEM	74MAF	ABBOTT VASCULAR-CARDIAC THERAPIES	26531 YNEZ ROAD		TEMECULA	CA	92591	462	US	92591 4628	0HP	2008-01-01	NA	1007842-08J	6020131	NA	R	2007-08-30	MAF	NA	Y	N	918981		2024168-2007-00372	M	Y			09/19/2007	N	Y	08/22/2007	08/22/2007	N	1	Y	U					0
951968				1	2007-11-20	MULTI-LINK RX VISION CORONARY STENT SYSTEM	74MAF	ABBOTT VASCULAR-CARDIAC THERAPIES	26531 YNEZ RD.		TEMECULA	CA	92591	462	US	92591 4628	0HP	2010-07-17	NA	1007850-15	7081731	NA	Y	2007-11-02	MAF	NA	Y	N	951968		2024168-2007-00501	M	Y			11/20/2007	N	Y	10/26/2007	10/10/2007	N	1	Y	U					0
886821				1	2007-07-26	MULTI-LINK RX VISION CORONARY STENT SYSTEM	74MAF	ABBOTT VASCULAR-CARDIAC THERAPIES	26531 YNEZ RD.		TEMECULA	CA	92591	462	US	92591 4628	0HP		NA	1007850-18	UNK	NA	N		MAF	NA	R	N	886821		2024168-2007-00292	M	Y			07/26/2007	Y	N	06/29/2007	06/26/2007	N	1	Y	U					0
1170302				1	2008-09-12	MULTI-LINK MINI VISION RX CORONARY STENT SYSTEM	74MAF	ABBOTT VASCULAR-CARDIAC THERAPIES	26531 YNEZ RD.		TEMECULA	CA	92591	462	US	92591 4628	0HP	2010-11-30	NA	1007829-15	7121731	NA	N		MAF	NA	R	N	1170302		2024168-2008-00801	M	Y			09/12/2008	N	Y	08/15/2008	08/15/2008	N	0	Y	U					0
1488569				1	2009-08-06	MULTI-LINK RX VISION CORONARY STENT SYSTEM	74MAF	ABBOTT VASCULAR-CARDIAC THERAPIES	26531 YNEZ RD.		TEMECULA	CA	92591	462	US	92591 4628	0HP	2011-12-29	NA	1007843-12J	9012941	NA	N		MAF	NA	R	N	1488569		2024168-2009-01407	M	Y			08/06/2009	N	Y	07/15/2009	07/02/2009	N	1	Y	U					0
1203103				1	2008-10-09	MULTI-LINK RX VISION CORONARY STENT SYSTEM	74MAF	ABBOTT VASCULAR-CARDIAC THERAPIES	26531 YNEZ ROAD		TEMECULA	CA	92591	462	US	92591 4628	0HP		NA	UNK	UNK	NA	N		MAF	NA	R	N	1203103		2024168-2008-00935	M	Y			10/09/2008	N	Y	09/12/2008	09/11/2008	N	1	Y	U					0
919760				1	2007-09-26	MULTI-LINK RX ZETA CORONARY STENT SYSTEM	74MAF	ABBOTT VASCULAR-CARDIAC THERAPIES	26531 YNEZ RD.		TEMECULA	CA	92591	462	US	92591 4628	0HP	2008-05-16	NA	1009838-23	6061632	NA	N		MAF	DA	R	N	919760		2024168-2007-00400	M	Y			09/26/2007	Y	N	08/31/2007	08/24/2007	N	0	Y	U					0
1220755				1	2008-10-31	MULTI-LINK RX VISION CORONARY STENT SYSTEM	74MAF	ABBOTT VASCULAR-CARDIAC THERAPIES	26531 YNEZ RD.		TEMECULA	CA	92591	462	US	92591 4628	0HP	2009-10-22	NA	1007844-18J	611223Q	NA	Y	2008-10-16	MAF	NA	Y	N	1220755		2024168-2008-01057	M	Y			10/31/2008	N	Y	10/10/2008	10/09/2008	N	1	Y	U					0
1311060				1	2009-02-11	MULTI-LINK MINI VISION RX CORONARY STENT SYSTEM	74MAF	ABBOTT VASCULAR-CARDIAC THERAPIES	26531 YNEZ RD.		TEMECULA	CA	92591	462	US	92591 4628	0HP	2011-07-31	NA	1007829-18	8081941	NA	N		MAF	NA	R	N	1311060		2024168-2009-00229	M	Y			02/11/2009	N	Y	01/26/2009	01/26/2009	N	1	Y	U					0
822968				1	2007-01-03	MULTI-LINK RX VISION CORONARY STENT SYSTEM	74MAF	GUIDANT VASCULAR INTERVENTION	26531 YNEZ RD.		TEMECULA	CA	92591	462	US	92591 4628	0HP	2009-08-25	NA	1007848-12	6092531	NA	R	2006-12-13	MAF	NA	Y	N	822968		2024168-2007-00003	M	Y			01/03/2007	N	Y	12/04/2006	12/04/2006	N	1	Y	U			N		UNK
822144				1	2007-02-15	MULTI-LINK RX ZETA CORONARY STENT SYSTEM	74MAF	GUIDANT VASCULAR INTERVENTION	26531 YNEZ ROAD		TEMECULA	CA	92591	462	US	92591 4628	0HP		NA	1009835-33	UNK	NA	N		MAF	NA	R	N	822144		2024168-2007-00054	M	Y			02/15/2007	Y	N	01/19/2007	01/18/2007	N	1	Y	U			N		UNK
1480306				1	2009-09-18	MULTI-LINK VISION CORONARY STENT SYSTEM	74MAF	ABBOTT VASCULAR-CARDIAC THERAPIES	26531 YNEZ ROAD		TEMECULA	CA	92591	462	US	92591 4628	0HP		NA	UNK	UNK	NA	N		MAF	NA	R	N	1480306		2024168-2009-01673	M	Y			09/18/2009	Y	N	08/25/2009	08/05/2009	N	0	N	U					0
985587				1	2008-01-25	MULTI-LINK MINI VISION RX CORONARY STENT SYSTEM	74MAF	ABBOTT VASCULAR-CARDIAC THERAPIES	26531 YNEZ RD.		TEMECULA	CA	92591	462	US	92591 4628	0HP	2010-09-10	NA	1007821-08	7101031	NA	N		MAF	DA	R	N	985587		2024168-2008-00051	M	Y			01/25/2008	Y	Y	12/27/2007	12/21/2007	N	1	Y	U					0
916801				1	2007-09-19	MULTI-LINK RX VISION CORONARY STENT SYSTEM	74MAF	ABBOTT VASCULAR-CARDIAC THERAPIES	26531 YNEZ RD.		TEMECULA	CA	92591	462	US	92591 4628	0HP		NA	1007842-18	UNK	NA	N		MAF	NA	R	N	916801		2024168-2007-00371	M	Y			09/19/2007	Y	N	08/24/2007	01/13/2007	N	1	Y	U					0
2393074				1	2007-03-23	MULTI-LINK MINI VISION RX CORONARY STENT SYSTEM	74MAF	GUIDANT VASCULAR INTERVENTION	26531 YNEZ ROAD		TEMECULA	CA	92591	462	US	92591 4628	0HP	2009-12-17	NA	1007823-15	7011731	NA	N		MAF	2 MO	R	N	2393074		2024168-2007-00104	M	Y			03/23/2007	Y	Y	02/22/2007	02/08/2007	N	0	Y	N	2007-02-08	02/21/2007	N		1
1034305				1	2008-04-17	MULTI-LINK MINI VISION RX CORONARY STENT SYSTEM	74MAF	ABBOTT VASCULAR-CARDIAC THERAPIES	26531 YNEZ RD.		TEMECULA	CA	92591	462	US	92591 4628	0HP	2011-01-31	NA	1007823-15	8020631	NA	N		MAF	NA	R	N	1034305		2024168-2008-00300	M	Y			04/17/2008	Y	Y	03/18/2008	03/13/2008	N	1	Y	U			Y		1
1185889				1	2008-10-03	MULTI-LINK RX VISION CORONARY STENT SYSTEM	74MAF	ABBOTT VASCULAR-CARDIAC THERAPIES	26531 YNEZ ROAD		TEMECULA	CA	92591	462	US	92591 4628	0HP		NA	UNK	UNK	NA	N		MAF	NA	R	N	1185889		2024168-2008-00894	M	Y			10/03/2008	Y	N	09/05/2008	09/04/2008	N	1	Y	U					0
1585551				1	2010-01-15	MULTI-LINK MINI VISION RX CORONARY STENT SYSTEM	74MAF	ABBOTT VASCULAR-CARDIAC THERAPIES	26531 YNEZ RD.		TEMECULA	CA	92591	462	US	92591 4628	0HP	2012-03-31	NA	1007829-18	9040941	NA	Y	2010-01-13	MAF	NA	Y	N	1585551		2024168-2010-00082	M	Y			01/15/2010	N	Y	12/22/2009	12/21/2009	N	1	Y	U					0
862935				1	2007-06-07	ACS MULTI-LINK RX ULTRA CORONARY STENT SYSTEM	74MAF	ABBOTT VASCULAR-CARDIAC THERAPIES	26531 YNEZ RD.		TEMECULA	CA	92591	462	US	92591 4628	0HP	2009-01-22	NA	1003381-13	7022231	NA	Y	2007-06-01	MAF	NA	Y	N	862935		2024168-2007-00201	M	Y			06/07/2007	N	Y	05/09/2007	05/09/2007	N	1	Y	U					0
1603962				1	2010-02-02	MULTI-LINK RX VISION CORONARY STENT SYSTEM	74MAF	ABBOTT VASCULAR-CARDIAC THERAPIES	26531 YNEZ RD.		TEMECULA	CA	92591	462	US	92591 4628	0HP	2012-07-01	NA	1007847-28	9082141	NA	Y	2010-01-15	MAF	DA	Y	N	1603962		2024168-2010-00161	M	Y			02/02/2010	N	Y	01/12/2010	01/07/2010	N	1	Y	U					0
1438778				1	2009-05-12	MULTI-LINK MINI VISION RX CORONARY STENT SYSTEM	74MAF	ABBOTT VASCULAR-CARDIAC THERAPIES	26531 YNEZ RD.		TEMECULA	CA	92591	462	US	92591 4628	0HP	2011-10-03	NA	1007829-18	8110341	NA	Y	2009-04-28	MAF	NA	Y	N	1438778		2024168-2009-00840	M	Y			05/12/2009	N	Y	04/17/2009	04/17/2009	N	1	Y	U					0
1508135				1	2009-10-14	MULT-LINK RX VISION CORONARY STENT SYSTEM	74MAF	ABBOTT VASCULAR-CARDIAC THERAPIES	26531 YNEZ ROAD		TEMECULA	CA	92591	462	US	92591 4628	0HP		NA	UNK	UNK	NA	N		MAF	NA	R	N	1508135		2024168-2009-01842	M	Y			10/14/2009	Y	N	09/22/2009	07/02/2009	N	1	Y	U					0
1466254				1	2009-09-09	MULTI-LINK RX VISION CORONARY STENT SYSTEM	74MAF	ABBOTT VASCULAR-CARDIAC THERAPIES	26531 YNEZ ROAD		TEMECULA	CA	92591	462	US	92591 4628	0HP	2012-03-31	NA	1007848-15	9041041	NA	Y	2009-08-21	MAF	NA	Y	N	1466254		2024168-2009-01627	M	Y			09/09/2009	Y	Y	08/17/2009	08/16/2009	N	1	Y	U					0
1544642				1	2009-11-05	MULTI-LINK RX VISION CORONARY STENT SYSTEM	74MAF	ABBOTT VASCULAR-CARDIAC THERAPIES	26531 YNEZ RD		TEMECULA	CA	92591	462	US	92591 4628	0HP	2012-04-30	NA	1007843-18	9052641	NA	Y	2009-10-29	MAF	NA	Y	N	1544642		2024168-2009-02019	M	Y			11/05/2009	N	Y	10/11/2009	10/11/2009	N	1	Y	U					0
955613				1	2007-11-28	MULTI-LINK RX VISION CORONARY STENT SYSTEM	74MAF	ABBOTT VASCULAR-CARDIAC THERAPIES	26531 YNEZ ROAD		TEMECULA	CA	92591	462	US	92591 4628	0HP	2009-03-25	NA	1007843-28J	704253Q	NA	Y	2007-11-13	MAF	NA	Y	N	955613		2024168-2007-00520	M	Y			11/28/2007	N	Y	10/29/2007	10/28/2007	N	1	Y	U
906378				1	2007-08-30	MULTI-LINK RX VISION CORONARY STENT SYSTEM	74MAF	ABBOTT VASCULAR-CARDIAC THERAPIES	26531 YNEZ ROAD		TEMECULA	CA	92591	462	US	92591 4628	0HP	2010-01-26	NA	1007841-12	7022631	NA	Y	2007-08-14	MAF	NA	Y	N	906378		2024168-2007-00345	M	Y			08/30/2007	N	Y	08/02/2007	07/27/2007	N	2	Y	U					0
1544641				1	2009-11-05	MULTI-LINK RX VISION CORONARY STENT SYSTEM	74MAF	ABBOTT VASCULAR-CARDIAC THERAPIES	26531 YNEZ RD.		TEMECULA	CA	92591	462	US	92591 4628	0HP	2012-05-31	NA	1007850-12	9062541	NA	N		MAF	NA	R	N	1544641		2024168-2009-02015	M	Y			11/05/2009	N	Y	10/13/2009	10/04/2009	N	1	Y	U					0
840160				1	2007-02-23	ACS MULTI-LINK RX ULTRA CORONARY STENT SYSTEM	74MAF	GUIDANT VASCULAR INTERVENTION	26531 YNEZ RD.		TEMECULA	CA	92591	462	US	92591 4628	0HP	2007-10-03	NA	1003382-28	5110332	NA	R	2007-01-25	MAF	NA	Y	N	840160		2024168-2007-00068	M	Y			02/23/2007	N	Y	01/24/2007		N	0	N	U			N		UNK
1410594				1	2009-07-02	MULTI-LINK VISION CORONARY STENT SYSTEM	74MAF	ABBOTT VASCULAR-CARDIAC THERAPIES	26531 YNEZ ROAD		TEMECULA	CA	92591	462	US	92591 4628	0HP		NA	UNK	UNK	NA	N		MAF	NA	R	N	1410594		2024168-2009-01182	M	Y			07/02/2009	Y	N	06/09/2009	11/06/2008	N	0	N	U					0
1027883				1	2008-04-09	MULTI-LINK RX VISION CORONARY STENT SYSTEM	74MAF	ABBOTT VASCULAR-CARDIAC THERAPIES	26531 YNEZ RD.		TEMECULA	CA	92591	462	US	92591 4628	0HP		NA	1007842-12	UNK	NA	N		MAF	NA	R	N	1027883		2024168-2008-00276	M	Y			04/09/2008	Y	N	03/11/2008	03/06/2008	N	1	Y	U					0
1570399				1	2009-12-04	MULTI-LINK MINI VISION RX CORONARY STENT SYSTEM	74MAF	ABBOTT VASCULAR-CARDIAC THERAPIES	26531 YNEZ RD.		TEMECULA	CA	92591	462	US	92591 4628	0HP	2011-10-31	NA	1007822-08	8112541	NA	Y	2009-11-13	MAF	NA	Y	N	1570399		2024168-2009-02266	M	Y			12/04/2009	N	Y	11/10/2009	11/09/2009	N	1	Y	U					0
1029951				1	2008-04-16	MULTI-LINK RX VISION CORONARY STENT SYSTEM	74MAF	ABBOTT VASCULAR-CARDIAC THERAPIES	26531 YNEZ RD.		TEMECULA	CA	92591	462	US	92591 4628	0HP		NA	UNK	UNK	NA	N		MAF	NA	R	N	1029951		2024168-2008-00298	M	Y			04/16/2008	Y	N	03/18/2008		N	1	Y	U					0
1200667				1	2008-10-17	MULTI-LINK RX VISION CORONARY STENT SYSTEM	74MAF	ABBOTT VASCULAR-CARDIAC THERAPIES	26531 YNEZ RD.		TEMECULA	CA	92591	462	US	92591 4628	0HP	2010-03-31	NA	1007842-23J	704043Q	NA	N		MAF	NA	R	N	1200667		2024168-2008-00974	M	Y			10/17/2008	Y	N	09/19/2008	09/19/2008	N	1	Y	U					0
1518967				1	2009-10-29	MULTI-LINK RX VISION CORONARY STENT SYSTEM	74MAF	ABBOTT VASCULAR-CARDIAC THERAPIES	26531 YNEZ RD.	MAILING P.O. BOX 9018	TEMECULA	CA	92591	462	US	92591 4628	0HP	2011-07-31	NA	1007849-18	8082641	NA	N		MAF	NA	R	N	1518967		2024168-2009-01977	M	Y			10/29/2009	Y	N	10/08/2009	10/07/2009	N	1	Y	U					0
833507				1	2007-03-29	MULTI-LINK RX PIXEL CORONARY STENT SYSTEM	74MAF	GUIDANT VASCULAR INTERVENTION	26531 YNEZ RD.		TEMECULA	CA	92591	462	US	92591 4628	0HP	2008-02-15	NA	1005634-23J	6031531	NA	N		MAF	NA	R	N	833507		2024168-2007-00116	M	Y			03/29/2007	Y	N	03/04/2007	03/04/2007	N	1	Y	U			N		UNK
1082764				1	2008-07-24	MULTI-LINK RX VISION CORONARY STENT SYSTEM	74MAF	ABBOTT VASCULAR-CARDIAC THERAPIES	26531 YNEZ RD.		TEMECULA	CA	92591	462	US	92591 4628	0HP	2011-04-30	NA	1007843-12	8050831	NA	Y	2008-07-18	MAF	NA	Y	N	1082764		2024168-2008-00600	M	Y			07/24/2008	N	Y	06/27/2008	06/27/2008	N	1	Y	U					0
960797				1	2007-12-07	MULTI-LINK RX VISION CORONARY STENT SYSTEM	74MAF	ABBOTT VASCULAR-CARDIAC THERAPIES	26531 YNEZ RD.		TEMECULA	CA	92591	462	US	92591 4628	0HP		NA	1007850-28	UNK	NA	N		MAF	NA	R	N	960797		2024168-2007-00587	M	Y			12/07/2007	Y	Y	11/08/2007	11/08/2007	N	1	Y	U					0
1316243				1	2008-12-10	MULTI-LINK MINI VISION RX CORONARY STENT SYSTEM	74MAF	ABBOTT VASCULAR-CARDIAC THERAPIES	26531 YNEZ RD.		TEMECULA	CA	92591	462	US	92591 4628	0HP	2011-02-28	NA	1007821-18	8031331	NA	N		MAF	NA	R	N	1316243		2024168-2008-01332	M	Y			12/10/2008	N	Y	11/10/2008	09/29/2008	N	1	Y	U					0
833725				1	2007-03-28	MULTI-LINK MINI VISION OTW CORONARY STENT SYSTEM	74MAF	GUIDANT VASCULAR INTERVENTION	26531 YNEZ RD.		TEMECULA	CA	92589	462	US	92589 4628	0HP	2007-07-28	NA	1010153-23	408283Q	NA	N		MAF	NA	R	N	833725		2024168-2007-00111	M	Y			03/28/2007	Y	N	03/01/2007	02/28/2007	N	0	N	U			N		UNK
1050318				1	2008-05-22	MULTI-LINK MINI VISION RX CORONARY STENT SYSTEM	74MAF	ABBOTT VASCULAR-CARDIAC THERAPIES	26531 YNEZ RD		TEMECULA	CA	92591	462	US	92591 4628	0HP		NA	1007823-12	UNK	NA	N		MAF	NA	R	N	1050318		2024168-2008-00417	M	Y			05/22/2008	Y	Y	04/25/2008	04/24/2008	N	1	Y	U					0
1019383				1	2008-03-25	MULTI-LINK RX PIXEL CORONARY STENT SYSTEM	74MAF	ABBOTT VASCULAR-CARDIAC THERAPIES	26531 YNEZ ROAD		TEMECULA	CA	92591	462	US	92591 4628	0HP	2008-03-31	NA	1005635-23J	6041931	NA	N		MAF	NA	R	N	1019383		2024168-2008-00214	M	Y			03/25/2008	Y	N	02/25/2008	04/24/2007	N	0	Y	U					0
1376161				1	2009-02-27	MULI-LINK RX VISION CORONARY STENT SYSTEM	74MAF	ABBOTT VASCULAR-CARDIAC THERAPIES	26531 YNEZ ROAD		TEMECULA	CA	92591	462	US	92591 4628	0HP	2011-08-31	NA	1007843-08	8091641	NA	N		MAF	NA	R	N	1376161		2024168-2009-00312	M	Y			02/27/2009	N	Y	02/02/2009	12/23/2008	N	1	Y	U					0
1448322				1	2009-08-21	MULTI-LINK MINI VISION RX CORONARY STENT SYSTEM	74MAF	ABBOTT VASCULAR-CARDIAC THERAPIES	26531 YNEZ RD.		TEMECULA	CA	92591	462	US	92591 4628	0HP		NA	1007828-23	UNK	NA	N		MAF	NA	R	N	1448322		2024168-2009-01507	M	Y			08/21/2009	Y	Y	07/29/2009	07/22/2009	N	1	Y	U					0
868041				1	2007-06-19	MULTI-LINK MINI VISION RX CORONARY STENT SYSTEM	74MAF	ABBOTT VASCULAR-CARDIAC THERAPIES	26531 YNEZ ROAD		TEMECULA	CA	92591	462	US	92591 4628	0HP	2009-05-15	NA	1007822-18	6061531	NA	N		MAF	NA	R	N	868041		2024168-2007-00218	M	Y			06/19/2007	N	Y	05/21/2007	05/18/2007	N	0	N	U					0
1357422				1	2009-04-06	MULTI-LINK RX VISION CORONARY STENT SYSTEM	74MAF	ABBOTT VASCULAR-CARDIAC THERAPIES	26531 YNEZ RD.		TEMECULA	CA	92591	462	US	92591 4628	0HP		NA	UNK	UNK	NA	N		MAF	NA	R	N	1357422		2024168-2009-00579	M	Y			04/06/2009	Y	N	03/12/2009	06/10/2008	N	1	Y	U					0
923474				1	2007-03-28	ACS MULTI-LINK RX ULTRA CORONARY STENT SYSTEM	74MAF	GUIDANT VASCULAR INTERVENTION	26531 YNEZ RD.		TEMECULA	CA	92591	462	US	92591 4628	0HP	2007-06-06	NA	1003381-13	5070631	NA	N		MAF	NA	R	N	923474		2024168-2007-00109	M	Y			03/28/2007	N	Y	03/02/2007	02/21/2007	N	1	Y	U			N		UNK
911347				1	2007-03-13	MULTI-LINK RX VISION CORONARY STENT SYSTEM	74MAF	GUIDANT VASCULAR INTERVENTION	26531 YNEZ RD.		TEMECULA	CA	92591	462	US	92591 4628	0HP	2009-09-27	NA	1007842-08	6102731	NA	R	2007-02-14	MAF	NA	Y	N	911347		2024168-2007-00084	M	Y			03/13/2007	N	Y	02/02/2007	01/29/2007	N	1	Y	U			N		UNK
1224532				1	2008-11-07	MULTI-LINK RX VISION CORONARY STENT SYSTEM	74MAF	ABBOTT VASCULAR-CARDIAC THERAPIES	26531 YNEZ RD.		TEMECULA	CA	92591	462	US	92591 4628	0HP	2011-06-30	NA	1007842-18	8071441	NA	N		MAF	NA	R	N	1224532		2024168-2008-01116	M	Y			11/07/2008	Y	N	10/14/2008	10/13/2008	N	1	Y	U					0
1504906				1	2009-09-23	MULTI-LINK RX VISION CORONARY STENT SYSTEM	74MAF	ABBOTT VASCULAR-CARDIAC THERAPIES	26531 YNEZ RD.		TEMECULA	CA	92591	462	US	92591 4628	0HP	2012-01-31	NA	1007848-08	9041541	NA	Y	2009-09-10	MAF	NA	Y	N	1504906		2024168-2009-01692	M	Y			09/23/2009	N	Y	09/02/2009	09/02/2009	N	1	Y	U					0
916820				1	2007-09-19	MULTI-LINK MINI VISION RX CORONARY STENT SYSTEM	74MAF	ABBOTT VASCULAR-CARDIAC THERAPIES	26531 YNEZ RD.		TEMECULA	CA	92591	462	US	92591 4628	0HP		NA	1007829-12	UNK	NA	N		MAF	NA	R	N	916820		2024168-2007-00373	M	Y			09/19/2007	Y	N	08/21/2007	05/25/2007	N	1	Y	U					0
1346420				1	2009-02-05	MULTI-LINK RX VISION CORONARY STENT SYSTEM	74MAF	ABBOTT VASCULAR-CARDIAC THERAPIES	26531 YNEZ RD.		TEMECULA	CA	92591	462	US	92591 4628	0HP	2010-05-30	NA	1007843-08	7062031	NA	N		MAF	NA	R	N	1346420		2024168-2009-00175	M	Y			02/05/2009	N	Y	01/08/2009	01/07/2009	N	1	Y	U					0
1075314				1	2008-07-11	MULTI-LINK MINI VISION RX CORONARY STENT SYSTEM	74MAF	ABBOTT VASCULAR-CARDIAC THERAPIES	26531 YNEZ RD.		TEMECULA	CA	92591	462	US	92591 4628	0HP		NA	1007823-15	UNK	NA	N		MAF	NA	R	N	1075314		2024168-2008-00566	M	Y			07/11/2008	Y	N	06/13/2008	06/08/2008	N	0	Y	U					0
875479				1	2007-07-03	MULTI-LINK RX VISION CORONARY STENT SYSTEM	74MAF	ABBOTT VASCULAR-CARDIAC THERAPIES	26531 YNEZ ROAD		TEMECULA	CA	92591	462	US	92591 4628	0HP	2009-04-15	NA	1007850-18	6051531	NA	Y	2007-06-06	MAF	NA	Y	N	875479		2024168-2007-00246	M	Y			07/03/2007	N	Y	06/05/2007	03/16/2007	N	1	Y	U					0
1085728				1	2008-07-31	MULTI-LINK MINI VISION RX CORONARY STENT SYSTEM	74MAF	ABBOTT VASCULAR-CARDIAC THERAPIES	26531 YNEZ RD.		TEMECULA	CA	92591	462	US	92591 4628	0HP	2010-10-31	NA	1007829-15	7111932	NA	Y	2008-07-09	MAF	NA	Y	N	1085728		2024168-2008-00615	M	Y			07/31/2008	Y	Y	07/02/2008	07/02/2008	N	1	Y	U
917281				1	2007-09-20	MULTI-LINK RX VISION CORONARY STENT SYSTEM	74MAF	ABBOTT VASCULAR-CARDIAC THERAPIES	26531 YNEZ RD.		TEMECULA	CA	92591	462	US	92591 4628	0HP		NA	UNK	UNK	NA	N		MAF	NA	R	N	917281		2024168-2007-00384	M	Y			09/20/2007	Y	N	09/11/2007		N	1	Y	U
1069081				1	2008-07-01	MULTI-LINK RX VISION CORONARY STENT SYSTEM	74MAF	ABBOTT VASCULAR-CARDIAC THERAPIES	26531 YNEZ RD		TEMECULA	CA	92591	462	US	92591 4628	0HP	2010-11-30	NA	1007842-28J	7121831	NA	N		MAF	NA	R	N	1069081		2024168-2008-00538	M	Y			07/01/2008	Y	N	06/04/2008	06/02/2008	N	1	Y	U					0
1069087				1	2008-07-01	MULTI-LINK RX VISION CORONARY STENT SYSTEM	74MAF	ABBOTT VASCULAR-CARDIAC THERAPIES	26531 YNEZ RD		TEMECULA	CA	92591	462	US	92591 4628	0HP	2011-03-31	NA	1007849-23	8041731	NA	Y	2008-06-25	MAF	NA	Y	N	1069087		2024168-2008-00544	M	Y			07/01/2008	Y	Y	06/10/2008	06/09/2008	N	1	Y	U					0
1031679				1	2008-04-18	MULTI-LINK RX VISION CORONARY STENT SYSTEM	74MAF	ABBOTT VASCULAR-CARDIAC THERAPIES	26531 YNEZ RD.		TEMECULA	CA	92591	462	US	92591 4628	0HP	2010-12-31	NA	1007849-12	8010934	NA	Y	2008-03-25	MAF	NA	Y	N	1031679		2024168-2008-00320	M	Y			04/18/2008	N	Y	03/19/2008	03/14/2008	N	1	Y	U					0
1364523				1	2009-04-16	MULTI-LINK RX VISION CORONARY STENT SYSTEM	74MAF	ABBOTT VASCULAR-CARDIAC THERAPIES	26531 YNEZ RD.		TEMECULA	CA	92591	462	US	92591 4628	0HP	2011-09-30	NA	1007841-18	8100241	NA	N		MAF	NA	R	N	1364523		2024168-2009-00645	M	Y			04/16/2009	Y	Y	03/24/2009	03/23/2009	N	1	Y	U					0
921626				1	2007-03-28	MULTI-LINK RX VISION CORONARY STENT SYSTEM	74MAF	GUIDANT VASCULAR INTERVENTION	26531 YNEZ ROAD		TEMECULA	CA	92591	462	US	92591 4628	0HP	2009-12-17	NA	1007849-23	7011731	NA	R	2007-03-06	MAF	NA	Y	N	921626		2024168-2007-00107	M	Y			03/28/2007	N	Y	02/27/2007	02/24/2007	N	1	Y	U			N		UNK
1053469				1	2008-05-28	MULTI-LINK RX VISION CORONARY STENT SYSTEM	74MAF	ABBOTT VASCULAR-CARDIAC THERAPIES	26531 YNEZ RD.	MAILING P.O. BOX 9018	TEMECULA	CA	92591	462	US	92591 4628	0HP	2010-12-31	NA	1007843-15	8013033	NA	Y	2008-05-20	MAF	NA	Y	N	1053469		2024168-2008-00429	M	Y			05/28/2008	N	Y	04/28/2008	04/23/2008	N	1	Y	U					0
1027274				1	2008-04-08	MULTI-LINK RX VISION CORONARY STENT SYSTEM	74MAF	ABBOTT VASCULAR-CARDIAC THERAPIES	26531 YNEZ RD.		TEMECULA	CA	92591	462	US	92591 4628	0HP	2010-06-30	NA	1007848-12	7072532	NA	Y	2008-03-12	MAF	NA	Y	N	1027274		2024168-2008-00273	M	Y			04/08/2008	N	Y	02/15/2008		N	0	Y	U					0
1472204				1	2009-06-11	MULTI-LINK RX VISION CORONARY STENT SYSTEM	74MAF	ABBOTT VASCULAR-CARDIAC THERAPIES	26531 YNEZ RD		TEMECULA	CA	92591	462	US	92591 4628	0HP	2011-12-31	NA	1007843-15J	9012941	NA	Y	2009-05-28	MAF	NA	Y	N	1472204		2024168-2009-01039	M	Y			06/11/2009	N	Y	05/20/2009	05/19/2009	N	1	Y	U					0
1362209				1	2009-04-10	MULTI-LINK MINI VISION RX CORONARY STENT SYSTEM	74MAF	ABBOTT VASCULAR-CARDIAC THERAPIES	26531 YNEZ RD.		TEMECULA	CA	92591	462	US	92591 4628	0HP	2010-04-30	NA	1007823-08	7052331	NA	Y	2009-03-23	MAF	NA	Y	N	1362209		2024168-2009-00620	M	Y			04/10/2009	Y	Y	03/17/2009	03/13/2009	N	1	Y	U					0
951511				1	2007-11-20	MULTI-LINK RX PIXEL CORONARY STENT SYSTEM	74MAF	ABBOTT VASCULAR-CARDIAC THERAPIES	26531 YNEZ ROAD		TEMECULA	CA	92591	462	US	92591 4628	0HP	2008-03-19	NA	1005634-23J	6041931	NA	N		MAF	NA	R	N	951511		2024168-2007-00507	M	Y			11/20/2007	Y	N	10/25/2007	08/29/2007	N	1	Y	U					0
984289				1	2008-01-16	MULTI-LINK RX VISION CORONARY STENT SYSTEM	74MAF	ABBOTT VASCULAR-CARDIAC THERAPIES	26531 YNEZ RD.		TEMECULA	CA	92591	462	US	92591 4628	0HP		NA	RX VISION	UNK	NA	N		MAF	NA	R	N	984289		2024168-2008-00030	M	Y			01/16/2008	N	Y	12/19/2007		N	1	Y	U
1202493				1	2008-10-08	MULTI-LINK OTW VISION CORONARY STENT SYSTEM	74MAF	ABBOTT VASCULAR-CARDIAC THERAPIES	26531 YNEZ RD.		TEMECULA	CA	92591	462	US	92591 4628	0HP	2011-02-28	NA	1010144-15	8031431	NA	N		MAF	NA	R	N	1202493		2024168-2008-00908	M	Y			10/08/2008	N	Y	09/11/2008	08/29/2008	N	0	N	U					0
1202492				1	2008-10-08	MULTI-LINK RX VISION CORONARY STENT SYSTEM	74MAF	ABBOTT VASCULAR-CARDIAC THERAPIES	26531 YNEZ RD.		TEMECULA	CA	92591	462	US	92591 4628	0HP	2011-02-28	NA	1007843-28J	8032731	NA	Y	2008-09-08	MAF	NA	Y	N	1202492		2024168-2008-00921	M	Y			10/08/2008	N	Y	09/01/2008	08/29/2008	N	1	Y	U					0
1025034				1	2008-04-03	MULTI-LINK RX VISION CORONARY STENT SYSTEM	74MAF	ABBOTT VASCULAR-CARDIAC THERAPIES	26531 YNEZ RD.		TEMECULA	CA	92591	462	US	92591 4628	0HP	2010-12-31	NA	1007848-12	8010531	NA	N		MAF	NA	R	N	1025034		2024168-2008-00264	M	Y			04/03/2008	Y	N	03/05/2008	03/03/2008	N	1	Y	U					0
1275126				1	2008-12-22	MULTI-LINK RX VISION CORONARY STENT SYSTEM	74MAF	ABBOTT VASCULAR-CARDIAC THERAPIES	26531 YNEZ ROAD		TEMECULA	CA	92591	462	US	92591 4628	0HP		NA	1007842-12	UNK	NA	N		MAF	NA	R	N	1275126		2024168-2008-01479	M	Y			12/22/2008	Y	N	11/25/2008	11/25/2008	N	1	Y	U					0
911620				1	2007-09-12	MULTI-LINK RX VISION CORONARY STENT SYSTEM	74MAF	ABBOTT VASCULAR-CARDIAC THERAPIES	26531 YNEZ RD.		TEMECULA	CA	92591	462	US	92591 4628	0HP		NA	1005634-18J	UNK	NA	N		MAF	NA	R	N	911620		2024168-2007-00361	M	Y			09/12/2007	Y	Y	08/21/2007	08/25/2006	N	1	Y	U
1397266				1	2009-04-06	MULTI-LINK RX VISION CORONARY STENT SYSTEM	74MAF	ABBOTT VASCULAR-CARDIAC THERAPIES	26531 YNEZ RD		TEMECULA	CA	92591	462	US	92591 4628	0HP	2011-10-31	NA	1007843-12	8112441	NA	Y	2009-03-26	MAF	NA	N	N	1397266		2024168-2009-00582	M	Y			04/06/2009	N	Y	03/12/2009	02/03/2009	N	1	Y	U					0
1439969				1	2009-08-06	MULTI-LINK RX VISION CORONARY STENT SYSTEM	74MAF	ABBOTT VASCULAR-CARDIAC THERAPIES	26531 YNEZ RD.		TEMECULA	CA	92591	462	US	92591 4628	0HP	2010-02-28	NA	1007841-18	9031241	NA	N		MAF	NA	R	N	1439969		2024168-2009-01408	M	Y			08/06/2009	Y	N	07/14/2009	07/13/2009	N	1	Y	U					0
1439967				1	2009-08-06	MULTI-LINK RX VISION CORONARY STENT SYSTEM	74MAF	ABBOTT VASCULAR-CARDIAC THERAPIES	26531 YNEZ RD.		TEMECULA	CA	92591	462	US	92591 4628	0HP		NA	1007844-18	UNK	NA	N		MAF	NA	R	N	1439967		2024168-2009-01409	M	Y			08/06/2009	Y	N	07/14/2009	06/08/2009	N	0	N	U					0
850390				1	2007-05-09	MULTI-LINK MINI VISION OTW CORONARY STENT SYSTEM	74MAF	GUIDANT VASCULAR INTERVENTION	26531 YNEZ RD		TEMECULA	CA	92591	462	US	92591 4628	0HP		NA	1010153-15	UNK	NA	N		MAF	NA	R	N	850390		2024168-2007-00168	M	Y			05/09/2007	Y	N	04/09/2007	04/09/2007	N	1	Y	U			N		UNK
1421301				1	2009-04-23	MULTI-LINK RX VISION CORONARY STENT SYSTEM	74MAF	ABBOTT VASCULAR-CARDIAC THERAPIES	26531 YNEZ RD.		TEMECULA	CA	92591	462	US	92591 4628	0HP	2011-11-30	NA	1007843-15J	8121841	NA	N		MAF	NA	R	N	1421301		2024168-2009-00694	M	Y			04/23/2009	N	Y	04/01/2009	04/01/2009	N	1	Y	U					0
1269205				1	2008-12-18	MULTI-LINK RX VISION CORONARY STENT SYSTEM	74MAF	ABBOTT VASCULAR-CARDIAC THERAPIES	26531 YNEZ RD.		TEMECULA	CA	92591	462	US	92591 4628	0HP	2011-04-30	NA	1007841-15	8051231	NA	N		MAF	NA	R	N	1269205		2024168-2008-01434	M	Y			12/18/2008	Y	N	11/18/2008	11/06/2008	N	1	Y	U					0
789896				1	2006-11-16	MULTI-LINK RX ZETA CORONARY STENT SYSTEM	74MAF	GUIDANT VASCULAR INTERVENTION	26531 YNEZ RD.		TEMECULA	CA	92591	462	US	92591 4628	0HP	2008-04-15	NA	1009839-18	6051531	NA	R	2006-11-08	MAF	NA	Y	N	789896		2024168-2006-00650	M	Y			11/16/2006	N	Y	10/25/2006		N	1	Y	U			N		UNK
1340119				1	2009-03-10	MULTI-LINK RX VISION CORONARY STENT SYSTEM	74MAF	ABBOTT VASCULAR-CARDIAC THERAPIES	26531 YNEZ RD.		TEMECULA	CA	92591	462	US	92591 4628	0HP	2011-02-28	NA	1007843-15J	8031431	NA	N		MAF	NA	R	N	1340119		2024168-2009-00403	M	Y			03/10/2009	Y	N	02/13/2009	02/13/2009	N	1	Y	U					0
1185323				1	2008-09-26	MULTI-LINK RX VISION CORONARY STENT SYSTEM	74MAF	ABBOTT VASCULAR-CARDIAC THERAPIES	26531 YNEZ ROAD		TEMECULA	CA	92591	462	US	92591 4628	0HP	2011-01-31	NA	1007848-12	8022031	NA	Y	2008-08-29	MAF	NA	Y	N	1185323		2024168-2008-00849	M	Y			09/26/2008	N	Y	07/09/2008	07/08/2008	N	0	Y	U					0
1034030				1	2008-04-24	MULTI-LINK RX VISION CORONARY STENT SYSTEM	74MAF	ABBOTT VASCULAR-CARDIAC THERAPIES	26531 YNEZ ROAD		TEMECULA	CA	92591	462	US	92591 4628	0HP	2010-10-31	NA	1007844-12	7112632	NA	N		MAF	NA	R	N	1034030		2024168-2008-00337	M	Y			04/24/2008	N	Y	03/25/2008	03/15/2008	N	1	Y	U					0
1175539				1	2008-09-23	MULTI-LINK RX VISION CORONARY STENT SYSTEM	74MAF	ABBOTT VASCULAR-CARDIAC THERAPIES	26531 YNEZ RD.		TEMECULA	CA	92591	462	US	92591 4628	0HP	2011-02-28	NA	1007849-18	8030431	NA	Y	2008-08-25	MAF	NA	Y	N	1175539		2024168-2008-00836	M	Y			09/23/2008	Y	Y	08/12/2008	08/07/2008	N	1	Y	U			Y		0
972983				1	2007-05-03	ACS MULTI-LINK RX ULTRA CORONARY STENT SYSTEM	74MAF	GUIDANT VASCULAR INTERVENTION	26531 YNEZ RD.		TEMECULA	CA	92591	462	US	92591 4628	0HP	2008-02-27	NA	1003382-18	6032731	NA	R	2007-04-16	MAF	NA	Y	N	972983		2024168-2007-00163	M	Y			05/03/2007	N	Y	04/05/2007	03/30/2007	N	1	Y	U			N		UNK
839956				1	2007-04-05	MULTI-LINK MINI VISION RX CORONARY STENT SYSTEM	74MAF	GUIDANT VASCULAR INTERVENTION	26531 YNEZ RD.		TEMECULA	CA	92591	462	US	92591 4628	0HP	2009-08-05	NA	1007822-18	6090531	NA	N		MAF	NA	R	N	839956		2024168-2007-00125	M	Y			04/05/2007	Y	N	03/07/2007	03/07/2007	N	1	Y	U			N		UNK
805810				1	2007-01-04	MULTI-LINK RX VISION CORONARY STENT SYSTEM	74MAF	GUIDANT VASCULAR INTERVENTION	26531 YNEZ RD.		TEMECULA	CA	92591	462	US	92591 4628	0HP	2009-06-10	NA	1007847-15	6071031	NA	R	2007-01-02	MAF	NA	N	N	805810		2024168-2007-00008	M	Y			01/04/2007	N	Y	12/05/2006	12/01/2006	N	1	Y	U			N		UNK
836064				1	2007-04-05	MULTI-LINK MINI VISION RX CORONARY STENT SYSTEM	74MAF	GUIDANT VASCULAR INTERVENTION	26531 YNEZ RD.		TEMECULA	CA	92591	462	US	92591 4628	0HP	2009-08-05	NA	1007822-18	6090531	NA	R	2007-03-14	MAF	NA	Y	N	836064		2024168-2007-00126	M	Y			04/05/2007	N	Y	03/08/2007	03/06/2007	N	1	Y	U			N		UNK
1504674				1	2009-10-13	MULTI-LINK RX VISION CORONARY	74MAF	ABBOTT VASCULAR-CARDIAC THERAPIES	26531 YNEZ RD.		TEMECULA	CA	92591	462	US	92591 4628	0HP	2012-02-28	NA	1007841-18	9031241	NA	N		MAF	NA	R	N	1504674		2024168-2009-01828	M	Y			10/13/2009	Y	Y	09/18/2009	08/14/2009	N	1	Y	U					0
1504679				1	2009-10-13	MULTI-LINK RX VISION CORONARY STENT SYSTEM	74MAF	ABBOTT VASCULAR-CARDIAC THERAPIES	26531 YNEZ RD.		TEMECULA	CA	92591	462	US	92591 4628	0HP	2012-03-31	NA	1007842-18J	9042841	NA	Y	2009-09-25	MAF	NA	Y	N	1504679		2024168-2009-01829	M	Y			10/13/2009	Y	Y	09/18/2009	09/17/2009	N	1	Y	U					0
1012704				1	2008-03-12	MULTI-LINK RX VISION CORONARY STENT SYSTEM	74MAF	ABBOTT VASCULAR-CARDIAC THERAPIES	26531 YNEZ RD.		TEMECULA	CA	92591	462	US	92591 4628	0HP	2010-07-01	NA	1007849-23	7080131	NA	Y	2008-02-19	MAF	NA	Y	N	1012704		2024168-2008-00176	M	Y			03/12/2008	N	Y	02/11/2008	02/11/2008	N	0	Y	U					0
1541573				1	2009-11-18	MULTI-LINK MINI VISION RX CORONARY STENT SYSTEM	74MAF	ABBOTT VASCULAR-CARDIAC THERAPIES	26531 YNEZ RD.		TEMECULA	CA	92591	462	US	92591 4628	0HP	2012-07-31	NA	1007821-08	9082642	NA	N		MAF	NA	R	N	1541573		2024168-2009-02142	M	Y			11/18/2009	Y	Y	10/28/2009	10/28/2009	N	1	Y	U					0
1018284				1	2008-03-19	MULTI-LINK MINI RX VISION CORONARY STENT SYSTEM	74MAF	ABBOTT VASCULAR-CARDIAC THERAPIES	26531 YNEZ RD.		TEMECULA	CA	92591	462	US	92591 4628	0HP		NA	1007849-23	UNK	NA	N		MAF	NA	R	N	1018284		2024168-2008-00194	M	Y			03/19/2008	N	Y	02/18/2008	02/16/2008	N	1	Y	U					0
1018281				1	2008-03-19	MULTI-LINK RX VISION CORONARY STENT SYSTEM	74MAF	ABBOTT VASCULAR-CARDIAC THERAPIES	26531 YNEZ ROAD		TEMECULA	CA	92591	462	US	92591 4628	0HP	2010-07-31	NA	1007848-15	7083032	NA	N		MAF	NA	R	N	1018281		2024168-2008-00193	M	Y			03/19/2008	N	Y	02/18/2008	02/01/2008	N	1	Y	U					0
1440376				1	2009-08-14	MULTI-LINK RX VISION CORONARY STENT SYSTEM	74MAF	ABBOTT VASCULAR-CARDIAC THERAPIES	26531 YNEZ RD.		TEMECULA	CA	92591	462	US	92591 4628	0HP		NA	1007841-15	UNK	NA	N		MAF	NA	R	N	1440376		2024168-2009-01451	M	Y			08/14/2009	Y	Y	07/23/2009	07/22/2009	N	1	Y	U					0
1185846				1	2008-10-02	MULTI-LINK VISION CORONARY STENT SYSTEM	74MAF	ABBOTT VASCULAR-CARDIAC THERAPIES	26531 YNEZ ROAD		TEMECULA	CA	92591	462	US	92591 4628	0HP		NA	UNK	UNK	NA	N		MAF	NA	R	N	1185846		2024168-2008-00886	M	Y			10/02/2008	Y	N	09/03/2008	06/01/2008	N	1	Y	U					0
1185845				1	2008-10-02	MULTI-LINK RX VISION CORONARY STENT SYSTEM	74MAF	ABBOTT VASCULAR-CARDIAC THERAPIES	26531 YNEZ ROAD		TEMECULA	CA	92591	462	US	92591 4628	0HP		NA	UNK	UNK	NA	N		MAF	NA	R	N	1185845		2024168-2008-00889	M	Y			10/02/2008	Y	N	09/03/2008	04/01/2008	N	1	Y	U					0
1185849				1	2008-10-02	ACS MULTI-LINK DUET CORONARY STENT SYSTEM	74MAF	ABBOTT VASCULAR-CARDIAC THERAPIES	26531 YNEZ RD.		TEMECULA	CA	92591	462	US	92591 4628	0HP		NA	UNK	UNK	NA	N		MAF	NA	R	N	1185849		2024168-2008-00884	M	Y			10/02/2008	Y	N	09/03/2008	06/04/2008	N	1	Y	U					0
1495444				1	2009-09-03	MULTI-LINK RX VISION CORONARY STENT SYSTEM	74MAF	ABBOTT VASCULAR-CARDIAC THERAPIES	26531 YNEZ RD.		TEMECULA	CA	92591	462	US	92591 4628	0HP	2011-11-30	NA	1007842-23J	8121041	NA	Y	2009-08-25	MAF	NA	Y	N	1495444		2024168-2009-01597	M	Y			09/03/2009	N	Y	08/14/2009	08/14/2009	N	1	Y	U					0
1495440				1	2009-08-21	MULTI-LINK MINI VISION RX CORONARY STENT SYSTEM	74MAF	ABBOTT VASCULAR-CARDIAC THERAPIES	26531 YNEZ RD.		TEMECULA	CA	92591	462	US	92591 4628	0HP	2011-12-08	NA	1007829-28	9012841	NA	N		MAF	NA	R	N	1495440		2024168-2009-01497	M	Y			08/21/2009	N	Y	07/28/2009	07/27/2009	N	1	Y	U					0
871996				1	2007-06-26	MULTI-LINK RX VISION CORONARY STENT SYSTEM	74MAF	ABBOTT VASCULAR-CARDIAC THERAPIES	26531 YNEZ RD.		TEMECULA	CA	92591	462	US	92591 4628	0HP		NA	1007848-08	UNK	NA	N		MAF	NA	R	N	871996		2024168-2007-00233	M	Y			06/26/2007	Y	N	05/30/2007	05/30/2007	N	1	Y	U					0
1021527				1	2008-03-26	MULTI-LINK RX VISION CORONARY STENT SYSTEM	74MAF	ABBOTT VASCULAR-CARDIAC THERAPIES	26531 YNEZ RD.		TEMECULA	CA	92591	462	US	92591 4628	0HP	2010-10-31	NA	1007848-23	7111931	NA	N		MAF	NA	R	N	1021527		2024168-2008-00217	M	Y			03/26/2008	N	Y	02/29/2008	02/27/2008	N	0	Y	U					0
1021528				1	2008-03-26	MULTI-LINK RX VISION CORONARY STENT STYSTEM	74MAF	ABBOTT VASCULAR-CARDIAC THERAPIES	26531 YNEZ RD.		TEMECULA	CA	92591	462	US	92591 4628	0HP	2010-08-31	NA	1007849-18	7091231	NA	Y		MAF	NA	R	N	1021528		2024168-2008-00216	M	Y			03/26/2008	N	Y	02/26/2008	02/25/2008	N	0	Y	U
875308				1	2007-07-03	ACS MULTI-LINK OTW ULTRA CORONARY STENT SYSTEM	74MAF	ABBOTT VASCULAR-CARDIAC THERAPIES	26531 YNEZ RD.	MAILING P.O. BOX 9018	TEMECULA	CA	92591	462	US	92591 4628	0HP	2008-10-02	NA	1003391-28	6110231	NA	R	2007-06-20	MAF	NA	Y	N	875308		2024168-2007-00245	M	Y			07/03/2007	Y	N	06/04/2007	06/02/2007	N	1	Y	U
920233				1	2007-09-26	MULTI-LINK RX VISION CORONARY STENT SYSTEM	74MAF	ABBOTT VASCULAR-CARDIAC THERAPIES	26531 YNEZ ROAD		TEMECULA	CA	92591	462	US	92591 4628	0HP	2010-03-18	NA	1007847-12	7041831	NA	Y	2007-08-29	MAF	NA	Y	N	920233		2024168-2007-00397	M	Y			09/26/2007	N	Y	08/14/2007	06/28/2007	N	1	Y	U					0
920236				1	2007-09-26	MULTI-LINK MINI VISION RX CORONARY STENT SYSTEM	74MAF	ABBOTT VASCULAR-CARDIAC THERAPIES	26531 YNEZ ROAD		TEMECULA	CA	92591	462		92591 4628	0HP	2010-03-16	NA	1007823-08	7041631	NA	R	2007-08-29	MAF	NA	Y	N	920236		2024168-2007-00395	M	Y			09/26/2007	N	Y	08/14/2007	07/06/2007	N	0	Y	U					0
1410703				1	2009-07-02	MULTI-LINK MINI VISION RX CORONARY STENT SYSTEM	74MAF	ABBOTT VASCULAR-CARDIAC THERAPIES	26531 YNEZ RD.		TEMECULA	CA	92591	462	US	92591 4628	0HP	2011-12-31	NA	1007829-28	9012841	NA	N		MAF	NA	R	N	1410703		2024168-2009-01178	M	Y			07/02/2009	Y	N	06/08/2009	06/08/2009	N	1	Y	U					0
1052383				1	2008-05-23	MULTI-LINK MINI VISION RX CORONARY STENT SYSTEM	74MAF	ABBOTT VASCULAR-CARDIAC THERAPIES	26531 YNEZ RD.		TEMECULA	CA	92591	462	US	92591 4628	0HP	2009-12-31	NA	1007829-15	7010931	NA	N		MAF	DA	R	N	1052383		2024168-2008-00424	M	Y			05/23/2008	N	Y	04/23/2008		N	0	N	U					0
882791				1	2007-07-18	MULTI-LINK MINI VISION RX CORONARY STENT SYSTEM	74MAF	ABBOTT VASCULAR-CARDIAC THERAPIES	26531 YNEZ ROAD		TEMECULA	CA	92591	462	US	92591 4628	0HP	2010-03-11	NA	1007822-18	7041131	NA	R	2007-06-26	MAF	NA	Y	N	882791		2024168-2007-00272	M	Y			07/18/2007	Y	N	06/20/2007	06/19/2007	N	1	Y	U					0
800060				1	2006-12-19	MULTI-LINK RX VISION CORONARY STENT SYSTEM	74MAF	GUIDANT VASCULAR INTERVENTION	26531 YNEZ RD.		TEMECULA	CA	92591	462	US	92591 4628	0HP	2008-08-19	NA	1007848-12	5091931	NA	R	2006-11-30	MAF	NA	R	N	800060		2024168-2006-00694	M	Y			12/19/2006	N	Y	11/20/2006	11/20/2006	N	1	Y	U			N		UNK
1581951				1	2010-01-05	MULTI-LINK RX VISION CORONARY STENT SYSTEM	74MAF	ABBOTT VASCULAR-CARDIAC THERAPIES	26531 YNEZ RD.		TEMECULA	CA	92591	462	US	92591 4628	0HP	2010-01-31	NA	1007847-15	7021631	NA	Y	2009-12-14	MAF	NA	Y	N	1581951		2024168-2010-00016	M	Y			01/05/2010	N	Y	12/11/2009	11/21/2009	N	0	Y	U			N		0
829888				1	2007-03-15	MULTI-LINK RX VISION CORONARY STENT SYSTEM	74MAF	GUIDANT VASCULAR INTERVENTION	26531 YNEZ RD.		TEMECULA	CA	92591	462	US	92591 4628	0HP	2009-09-24	NA	1007847-28	6102431	NA	R	2007-03-06	MAF	NA	Y	N	829888		2024168-2007-00092	M	Y			03/15/2007	Y	N	02/13/2007	02/13/2007	N	1	Y	U			N		UNK
1005001				1	2008-02-28	ACS MULTI-LINK RX ULTRA CORONARY STENT SYSTEM	74MAF	ABBOTT VASCULAR-CARDIAC THERAPIES	26531 YNEZ RD.		TEMECULA	CA	92591	462	US	92591 4628	0HP	2008-11-12	NA	1003382-18	6121231	NA	N		MAF	DA	R	N	1005001		2024168-2008-00149	M	Y			02/28/2008	Y	Y	01/28/2008		N	1	Y	U
826737				1	2007-03-09	MULTI-LINK RX PIXEL CORONARY STENT SYSTEM	74MAF	GUIDANT VASCULAR INTERVENTION	26531 YNEZ RD.		TEMECULA	CA	92591	462	US	92591 4628	0HP		NA	1005635-28J	UNK	NA	N		MAF	NA	R	N	826737		2024168-2007-00083	M	Y			03/09/2007	Y	N	02/09/2007	09/22/2006	N	0	N	U			N		UNK
866043				1	2007-06-15	MULTI-LINK MINI VISION RX CORONARY STENT SYSTEM	74MAF	ABBOTT VASCULAR-CARDIAC THERAPIES	26531 YNEZ ROAD		TEMECULA	CA	92591	462	US	92591 4628	0HP		NA	1007829-08	UNK	NA	N		MAF	NA	R	N	866043		2024168-2007-00216	M	Y			06/15/2007	Y	N	05/16/2007	05/16/2007	N	1	Y	U					0
913009				1	2007-09-13	MULTI-LINK RX VISION CORONARY STENT SYSTEM	74MAF	ABBOTT VASCULAR-CARDIAC THERAPIES	26531 YNEZ RD.		TEMECULA	CA	92591	462		92591 4628	0HP		NA	1007842-18	UNK	NA	N		MAF	NA	R	N	913009		2024168-2007-00366	M	Y			09/13/2007	Y	N	08/24/2007	05/09/2007	N	1	Y	U					0
1553657				1	2009-11-13	MULTI-LINK RX VISION CORONARY STENT SYSTEM	74MAF	ABBOTT VASCULAR-CARDIAC THERAPIES	26531 YNEZ RD.		TEMECULA	CA	92591	462	US	92591 4628	0HP	2012-02-28	NA	1007844-12	9031642	NA	Y	2009-10-21	MAF	NA	Y	N	1553657		2024168-2009-02119	M	Y			11/13/2009	N	Y	10/21/2009	10/11/2009	N	1	Y	U					0
1353591				1	2009-02-12	MULTI-LINK RX VISION CORONARY STENT SYSTEM	74MAF	ABBOTT VASCULAR-CARDIAC THERAPIES	26531 YNEZ RD.		TEMECULA	CA	92591	462	US	92591 4628	0HP	2010-08-30	NA	1007844-08	7090531	NA	Y	2009-01-28	MAF	NA	Y	N	1353591		2024168-2009-00232	M	Y			02/12/2009	N	Y	01/20/2009	01/18/2009	N	1	Y	U					0
882136				1	2007-07-12	MULTI-LINK OTW VISION CORONARY STENT SYSTEM	74MAF	ABBOTT VASCULAR-CARDIAC THERAPIES	26531 YNEZ RD.		TEMECULA	CA	92591	462	US	92591 4628	0HP	2010-03-10	NA	1010143-18	7041031	NA	N		MAF	DA	R	N	882136		2024168-2007-00256	M	Y			07/12/2007	Y	N	06/12/2007	06/09/2007	N	1	Y	U					0
1187056				1	2008-10-02	MULTI-LINK MINI VISION RX CORONARY STENT SYSTEM	74MAF	ABBOTT VASCULAR-CARDIAC THERAPIES	26531 YNEZ RD		TEMECULA	CA	92591	462	US	92591 4628	0HP	2011-05-30	NA	1007823-08	8061341	NA	Y	2008-09-10	MAF	NA	Y	N	1187056		2024168-2008-00870	M	Y			10/02/2008	N	Y	09/05/2008	08/27/2008	N	0	N	U					0
1514921				1	2009-10-22	MULTI-LINK MINI VISION RX CORONARY STENT SYSTEM	74MAF	ABBOTT VASCULAR-CARDIAC THERAPIES	26531 YNEZ RD.		TEMECULA	CA	92591	462	US	92591 4628	0HP		NA	1007823-18	UNK	NA	N		MAF	NA	R	N	1514921		2024168-2009-01914	M	Y			10/22/2009	Y	Y	09/28/2009	09/11/2009	N	1	Y	U					0
1369366				1	2009-04-24	MULTI-LINK MINI VISION RX CORONARY STENT SYSTEM	74MAF	ABBOTT VASCULAR-CARDIAC THERAPIES	26531 YNEZ RD.		TEMECULA	CA	92591	462	US	92591 4628	0HP	2009-05-31	NA	1007828-12	6061631	NA	N		MAF	NA	R	N	1369366		2024168-2009-00712	M	Y			04/24/2009	Y	N	03/30/2009	04/04/2007	N	1	Y	U					0
1369363				1	2009-04-24	MULTI-LINK RX VISION CORONARY STENT SYSTEM	74MAF	ABBOTT VASCULAR-CARDIAC THERAPIES	26531 YNEZ RD.		TEMECULA	CA	92591	462	US	92591 4628	0HP	2011-09-30	NA	1007841-23	8102941	NA	N		MAF	NA	R	N	1369363		2024168-2009-00697	M	Y			04/24/2009	Y	Y	03/31/2009	03/31/2009	N	1	Y	U					0
951494				1	2007-11-19	MULTI-LINK RX PIXEL CORONARY STENT SYSTEM	74MAF	ABBOTT VASCULAR-CARDIAC THERAPIES	26531 YNEZ RD.		TEMECULA	CA	92591	462	US	92591 4628	0HP	2008-02-15	NA	1005634-18J	6031532	NA	N		MAF	NA	R	N	951494		2024168-2007-00495	M	Y			11/19/2007	Y	N	10/25/2007	05/30/2007	N	1	Y	U					0
951493				1	2007-11-19	MULTI-LINK RX PIXEL CORONARY STENT SYSTEM	74MAF	ABBOTT VASCULAR-CARDIAC THERAPIES	26531 YNEZ RD.		TEMECULA	CA	92591	462	US	92591 4628	0HP	2008-02-24	NA	1005634-18J	6032432	NA	N		MAF	NA	R	N	951493		2024168-2007-00499	M	Y			11/19/2007	Y	N	10/25/2007	02/21/2007	N	1	Y	U					0
880517				1	2007-07-13	MULTI-LINK MINI VISION RX CORONARY STENT SYSTEM	74MAF	ABBOTT VASCULAR-CARDIAC THERAPIES	26531 YNEZ RD.		TEMECULA	CA	92591	462	US	92591 4628	0HP		NA	1007823-12	UNK	NA	N		MAF	NA	R	N	880517		2024168-2007-00269	M	Y			07/13/2007	Y	N	06/13/2007	06/13/2007	N	1	Y	U					0
1158000				1	2008-09-04	MULTI-LINK RX VISION CORONARY STENT SYSTEM	74MAF	ABBOTT VASCULAR-CARDIAC THERAPIES	26531 YNEZ RD.		TEMECULA	CA	92591	462	US	92591 4628	0HP	2010-10-31	NA	1007849-23	7111331	NA	Y	2008-08-29	MAF	NA	Y	N	1158000		2024168-2008-00763	M	Y			09/04/2008	N	Y	08/05/2008	08/04/2008	N	0	Y	U					0
1246356				1	2008-11-26	MULTI-LINK RX VISION CORONARY STENT SYSTEM	74MAF	ABBOTT VASCULAR-CARDIAC THERAPIES	26531 YNEZ RD.		TEMECULA	CA	92591	462	US	92591 4628	0HP	2011-02-28	NA	1007843-23	8032932	NA	N		MAF	NA	R	N	1246356		2024168-2008-01245	M	Y			11/26/2008	Y	Y	10/27/2008	10/26/2008	N	1	Y	U					0
1013343				1	2008-03-13	MULTI-LINK RX VISION CORONARY STENT SYSTEM	74MAF	ABBOTT VASCULAR-CARDIAC THERAPIES	26531 YNEZ RD.		TEMECULA	CA	92591	462	US	92591 4628	0HP	2010-08-18	NA	1007842-18J	709183Q	NA	N		MAF	DA	R	N	1013343		2024168-2008-00179	M	Y			03/13/2008	Y	N	02/15/2008	02/15/2008	N	1	Y	U
875490				1	2007-07-03	MULTI-LINK RX VISION CORONARY STENT SYSTEM	74MAF	ABBOTT VASCULAR-CARDIAC THERAPIES	26531 YNEZ ROAD		TEMECULA	CA	92591	462	US	92591 4628	0HP	2010-03-19	NA	1007850-23	7041931	NA	Y	2007-06-25	MAF	NA	Y	N	875490		2024168-2007-00240	M	Y			07/03/2007	N	Y	06/19/2007	06/19/2007	N	1	Y	U					0
1038907				1	2008-05-01	MULTI-LINK RX VISION CORONARY STENT SYSTEM	74MAF	ABBOTT VASCULAR-CARDIAC THERAPIES	26531 YNEZ RD.		TEMECULA	CA	92591	462	US	92591 4628	0HP	2010-10-31	NA	1007842-18	7112331	NA	Y		MAF	NA	R	N	1038907		2024168-2008-00362	M	Y			05/01/2008	N	Y	04/01/2008	03/28/2008	N	0	N	U					0
1427366				1	2009-05-04	MULIT-LINK RX VISION CORONARY STENT SYSTEM	74MAF	ABBOTT VASCULAR-CARDIAC THERAPIES	26531 YNEZ RD.		TEMECULA	CA	92591	462	US	92591 4628	0HP	2011-12-06	NA	1007850-15	9010641	NA	N		MAF	NA	R	N	1427366		2024168-2009-00761	M	Y			05/04/2009	N	Y	04/09/2009	04/02/2009	N	1	Y	U					0
940685				1	2007-11-08	MULTI-LINK RX VISION CORONARY STENT SYSTEM	74MAF	ABBOTT VASCULAR-CARDIAC THERAPIES	26531 YNEZ ROAD		TEMECULA	CA	92591	462	US	92591 4628	0HP	2010-03-30	NA	1007849-12	7043031	NA	R	2007-10-17	MAF	NA	Y	N	940685		2024168-2007-00478	M	Y			11/08/2007	N	Y	10/09/2007	09/20/2007	N	1	Y	U					0
1253862				1	2008-12-05	MULTI-LINK RX VISION CORONARY STENT SYSTEM	74MAF	ABBOTT VASCULAR-CARDIAC THERAPIES	26531 YNEZ ROAD		TEMECULA	CA	92591	462	US	92591 4628	0HP	2011-06-30	NA	1007842-15J	8070141	NA	Y	2008-11-11	MAF	NA	Y	N	1253862		2024168-2008-01304	M	Y			12/05/2008	Y	Y	11/06/2008	11/06/2008	N	1	Y	U					0
1333300				1	2009-03-03	MULTI-LINK MINI VISION RX CORONARY STENT SYSTEM	74MAF	ABBOTT VASCULAR-CARDIAC THERAPIES	26531 YNEZ ROAD		TEMECULA	CA	92591	462	US	92591 4628	0HP		NA	1007828-12	UNK	NA	N		MAF	NA	R	N	1333300		2024168-2009-00344	M	Y			03/03/2009	Y	Y	02/06/2009	02/04/2009	N	1	Y	U					0
886798				1	2007-07-30	ACS MULTI-LINK RX ULTRA CORONARY STENT SYSTEM	74MAF	ABBOTT VASCULAR-CARDIAC THERAPIES	26531 YNEZ ROAD		TEMECULA	CA	92591	462	US	92591 4628	0HP	2008-10-01	NA	1003376-13	6110131	NA	N		MAF	NA	R	N	886798		2024168-2007-00252	M	Y			07/30/2007	Y	N	06/11/2007		N	1	Y	U					0
1432930				1	2009-05-15	MULTI-LINK RX VISION CORONARY STENT SYSTEM	74MAF	ABBOTT VASCULAR-CARDIAC THERAPIES	26531 YNEZ RD.		TEMECULA	CA	92591	462	US	92591 4628	0HP	2011-04-30	NA	1007844-15	8052631	NA	Y	2009-05-14	MAF	NA	Y	N	1432930		2024168-2009-00857	M	Y			05/15/2009	N	Y	04/21/2009	04/19/2009	N	1	Y	U			N		0
1020596				1	2008-03-28	MULTI-LINK RX VISION CORONARY STENT SYSTEM	74MAF	ABBOTT VASCULAR-CARDIAC THERAPIES	26531 YNEZ RD.		TEMECULA	CA	92591	462	US	92591 4628	0HP	2010-12-31	NA	1007849-23	8010832	NA	N		MAF	NA	R	N	1020596		2024168-2008-00239	M	Y			03/28/2008	Y	Y	02/28/2008	02/25/2008	N	1	Y	U					0
996549				1	2008-02-07	MULTI-LINK MINI VISION RX CORONARY STENT SYSTEM	74MAF	ABBOTT VASCULAR-CARDIAC THERAPIES	26531 YNEZ RD.		TEMECULA	CA	92591	462	US	92591 4628	0HP	2010-09-30	NA	1007823-15	7103132	NA	N		MAF	NA	R	N	996549		2024168-2008-00084	M	Y			02/07/2008	Y	Y	01/10/2008	01/09/2008	N	1	Y	U					0
809331				1	2007-01-16	MULTI-LINK MINI VISION OTW CORONARY STENT SYSTEM	74MAF	GUIDANT VASCULAR INTERVENTION	26531 YNEZ RD.		TEMECULA	CA	92591	462	US	92591 4628	0HP		NA	1010153-12	UNK	NA	N		MAF	NA	R	N	809331		2024168-2007-00026	M	Y			01/16/2007	Y	N	12/18/2006	12/15/2006	N	1	Y	U			N		UNK
1570309				1	2009-12-03	MULTI-LINK RX VISION CORONARY STENT SYSTEM	74MAF	ABBOTT VASCULAR-CARDIAC THERAPIES	26531 YNEZ RD.		TEMECULA	CA	92591	462	US	92591 4628	0HP	2012-06-30	NA	1007848-23	9070141	NA	Y	2009-11-16	MAF	NA	Y	N	1570309		2024168-2009-02263	M	Y			12/03/2009	N	Y	11/10/2009	11/07/2009	N	1	Y	U					0
1008616				1	2008-02-29	MULTI-LINK RX VISION CORONARY STENT SYSTEM	74MAF	ABBOTT VASCULAR-CARDIAC THERAPIES	26531 YNEZ RD.		TEMECULA	CA	92591	462	US	92591 4628	0HP	2010-10-13	NA	1007849-23	7111331	NA	Y	2008-02-15	MAF	DA	Y	N	1008616		2024168-2008-00160	M	Y			02/29/2008	N	Y	02/05/2008		N	1	Y	U
1337148				1	2009-03-06	MULTI-LINK RX VISION CORONARY STENT SYSTEM	74MAF	ABBOTT VASCULAR-CARDIAC THERAPIES	26531 YNEZ RD.		TEMECULA	CA	92591	462	US	92591 4628	0HP	2011-08-30	NA	1007848-15	8092941	NA	N		MAF	NA	R	N	1337148		2024168-2009-00373	M	Y			03/06/2009	Y	Y	02/11/2009	02/05/2009	N	1	Y	U					0
1553649				1	2009-11-13	MULTI-LINK RX VISION CORONARY STENT SYSTEM	74MAF	ABBOTT VASCULAR-CARDIAC THERAPIES	26531 YNEZ RD.		TEMECULA	CA	92591	462	US	92591 4628	0HP	2011-06-30	NA	1007844-12J	8072841	NA	Y	2009-11-02	MAF	NA	Y	N	1553649		2024168-2009-02114	M	Y			11/13/2009	N	Y	10/21/2009	10/19/2009	N	1	Y	U					0
1060944				1	2008-06-13	MULTI-LINK RX VISION CORONARY STENT SYSTEM	74MAF	ABBOTT VASCULAR-CARDIAC THERAPIES	26531 YNEZ RD.		TEMECULA	CA	92591	462	US	92591 4628	0HP		NA	1007849-12	UNK	NA	N		MAF	NA	R	N	1060944		2024168-2008-00487	M	Y			06/13/2008	N	Y	05/15/2008	05/15/2008	N	1	Y	U					0
1060946				1	2008-06-13	MULTI-LINK RX VISION CORONARY STENT SYSTEM	74MAF	ABBOTT VASCULAR-CARDIAC THERAPIES	26531 YNEZ ROAD		TEMECULA	CA	92591	462	US	92591 4628	0HP	2011-02-28	NA	1007848-12	8031331	NA	Y	2008-05-27	MAF	NA	Y	N	1060946		2024168-2008-00490	M	Y			06/13/2008	N	Y	05/15/2008	05/13/2008	N	0	N	U					0
993089				1	2008-02-07	MULTI-LINK MINI VISION RX CORONARY STENT SYSTEM	74MAF	ABBOTT VASCULAR-CARDIAC THERAPIES	26531 YNEZ RD.		TEMECULA	CA	92591	462	US	92591 4628	0HP	2008-04-23	NA	1007821-18	505233Q	NA	Y	2008-01-14	MAF	NA	Y	N	993089		2024168-2008-00087	M	Y			02/07/2008	Y	Y	01/08/2008	01/07/2008	N	1	Y	U					0
1038903				1	2008-05-01	MULTI-LINK OTW VISION CORONARY STENT SYSTEM	74MAF	ABBOTT VASCULAR-CARDIAC THERAPIES	26531 YNEZ RD.		TEMECULA	CA	92591	462	US	92591 4628	0HP		NA	1010144-12	UNK	NA	N		MAF	NA	R	N	1038903		2024168-2008-00367	M	Y			05/01/2008	N	Y	04/03/2008	03/31/2008	N	1	Y	U					0
1353065				1	2009-03-30	MULTI-LINK RX VISION CORONARY STENT SYSTEM	74MAF	ABBOTT VASCULAR-CARDIAC THERAPIES	26531 YNEZ RD.		TEMECULA	CA	92591	462	US	92591 4628	0HP	2011-11-30	NA	1007842-12J	8120841	NA	N		MAF	NA	R	N	1353065		2024168-2009-00530	M	Y			03/30/2009	Y	Y	03/05/2009	03/05/2009	N	1	Y	U					0
1353066				1	2009-03-30	MULTI-LINK MINI VISION RX CORONARY STNET SYSTEM	74MAF	ABOTT VASCULAR-CARDIAC THERAPIES	26531 YNEZ ROAD		TEMECULA	CA	92591	462	US	92591 4628	0HP	2011-10-31	NA	1007829-23	8111742	NA	Y	2009-03-13	MAF	NA	Y	N	1353066		2024168-2009-00532	M	Y			03/30/2009	Y	Y	03/05/2009	03/05/2009	N	1	Y	U					0
1467892				1	2009-07-24	MULTI-LINK RX VISION CORONARY STENT SYSTEM	74MAF	ABBOTT VASCULAR-CARDIAC THERAPIES	26531 YNEZ RD.		TEMECULA	CA	92591	462	US	92591 4628	0HP	2011-07-31	NA	1007842-12J	8081541	NA	N		MAF	NA	R	N	1467892		2024168-2009-01320	M	Y			07/24/2009	N	Y	07/01/2009	07/01/2009	N	1	Y	U					0
886888				1	2007-07-26	MULTI-LINK MINI VISION RX CORONARY STENT SYSTEM	74MAF	ABBOTT VASCULAR-CARDIAC THERAPIES	26531 YNEZ RD.		TEMECULA	CA	92591	462	US	92591 4628	0HP	2010-04-10	NA	1007822-08	7051031	NA	N		MAF	NA	R	N	886888		2024168-2007-00296	M	Y			07/26/2007	N	Y	06/29/2007	06/29/2007	N	1	Y	U					0
1578499				1	2009-12-21	MULTI-LINK RX VISION CORONARY STENT SYSTEM	74MAF	ABBOTT VASCULAR-CARDIAC THERAPIES	26531 YNEZ RD.		TEMECULA	CA	92591	462	US	92591 4628	0HP	2011-11-30	NA	1007843-12J	8121741	NA	N		MAF	NA	R	N	1578499		2024168-2009-02416	M	Y			12/21/2009	N	Y	12/07/2009	12/05/2009	N	1	Y	U					0
2803160				1	2007-09-19	MULTI-LINK MINI VISION RX CORONARY STENT SYSTEM	74MAF	ABBOTT VASCULAR-CARDIAC THERAPIES	26531 YNEZ RD.		TEMECULA	CA	92591	462	US	92591 4628	0HP		NA	1007821-15	UNK	NA	N		MAF	NA	R	N	2803160		2024168-2007-00645	M	Y			09/19/2007	Y	Y	08/21/2007	11/01/2006	N	1	Y	U					0
794807				1	2006-12-13	MULTI-LINK RX PIXEL CORONARY STENT SYSTEM	74MAF	GUIDANT VASCULAR INTERVENTION	26531 YNEZ RD.		TEMECULA	CA	92591	462	US	92591 4628	0HP	2007-05-07	NA	1005634-08J	5060731	NA	N		MAF	NA	R	N	794807		2024168-2006-00682	M	Y			12/13/2006	Y	N	11/17/2006	04/12/2006	N	1	Y	U			N		UNK
781607				1	2006-11-08	MULTI-LINK OTW ZETA CORONARY STENT SYSTEM	74MAF	GUIDANT VASCULAR INTERVENTION	26531 YNEZ RD.		TEMECULA	CA	92591	462	US	92591 4628	0HP	2007-05-22	NA	1009855-33	5062231	NA	N		MAF	NA	R	N	781607		2024168-2006-00634	M	Y			11/08/2006	N	Y	10/13/2006	10/13/2006	N	1	Y	U			N		UNK
1000251				1	2008-02-14	MULTI-LINK RX VISION CORONARY STENT SYSTEM	74MAF	ABBOTT VASCULAR-CARDIAC THERAPIES	26531 YNEZ RD.		TEMECULA	CA	92591	462	US	92591 4628	0HP	2010-07-29	NA	1007843-18	7082931	NA	N		MAF	NA	R	N	1000251		2024168-2008-00104	M	Y			02/14/2008	Y	N	01/18/2008	01/14/2008	N	0	N	U
866248				1	2007-06-15	MULTI-LINK MINI VISION RX CORONARY STENT SYSTEM	74MAF	ABBOTT VASCULAR-CARDIAC THERAPIES	26531 YNEZ RD.		TEMECULA	CA	92591	462	US	92591 4628	0HP	2010-03-05	NA	1007823-15	7040532	NA	N		MAF	NA	R	N	866248		2024168-2007-00211	M	Y			06/15/2007	N	Y	05/17/2007		N	1	Y	U
1544839				1	2009-11-09	MULTI-LINK MINI VISION RX CORONARY STENT SYSTEM	74MAF	ABBOTT VASCULAR-CARDIAC THERAPIES	26531 YNEZ ROAD		TEMECULA	CA	92591	462	US	92591 4628	0HP	2012-05-31	NA	1007823-15	9061041	NA	Y	2009-10-27	MAF	NA	Y	N	1544839		2024168-2009-02059	M	Y			11/09/2009	N	Y	10/15/2009	10/14/2009	N	0	Y	U					0
973588				1	2007-04-25	MULTI-LINK MINI VISION RX CORONARY STENT SYSTEM	74MAF	GUIDANT VASCULAR INTERVENTION	26531 YNEZ RD.		TEMECULA	CA	92591	462	US	92591 4628	NA	2007-08-13	NA	1007827-15	5091331	NA	R	2007-04-09	MAF	NA	Y	N	973588		2024168-2007-00152	M	Y			04/25/2007	N	Y	03/29/2007	03/15/2007	N	1	Y	U			N		UNK
1056843				1	2008-06-05	MULTI-LINK MINI VISION RX CORONARY STENT SYSTEM	74MAF	ABBOTT VASCULAR-CARDIAC THERAPIES	26531 YNEZ RD.		TEMECULA	CA	92591	462	US	92591 4628	0HP	2010-12-31	NA	1007822-23	8013131	NA	N		MAF	NA	R	N	1056843		2024168-2008-00462	M	Y			06/05/2008	Y	N	05/06/2008	05/06/2008	N	1	Y	U
1038967				1	2008-04-28	MULTI-LINK MINI VISION RX CORONARY STENT SYSTEM	74MAF	ABBOTT VASCULAR-CARDIAC THERAPIES	26531 YNEZ RD.		TEMECULA	CA	92591	462	US	92591 4628	0HP	2011-01-31	NA	1007823-15	8020631	NA	N		MAF	NA	R	N	1038967		2024168-2008-00359	M	Y			04/28/2008	N	Y	03/31/2008		N	1	Y	U					0
1052386				1	2008-05-23	MULTI-LINK RX VISION CORONARY STENT SYSTEM	74MAF	ABBOTT VASCULAR-CARDIAC THERAPIES	26531 YNEZ RD.		TEMECULA	CA	92591	462	US	92591 4628	0HP	2010-12-31	NA	1007850-08	8010231	NA	Y	2008-03-19	MAF	NA	Y	N	1052386		2024168-2008-00422	M	Y			05/23/2008	N	Y	03/03/2008	03/03/2008	N	1	Y	U					0
1052384				1	2008-05-23	MULTI-LINK RX VISION CORONARY STENT SYSTEM	74MAF	ABBOTT VASCULAR-CARDIAC THERAPIES	26531 YNEZ RD.		TEMECULA	CA	92591	462	US	92591 4628	0HP	2010-12-31	NA	1007844-15	8013131	NA	Y	2008-05-06	MAF	DA	Y	N	1052384		2024168-2008-00423	M	Y			05/23/2008	N	Y	04/25/2008	04/24/2008	N	1	Y	U					0
824579				1	2007-02-06	MULTI-LINK RX VISION CORONARY STENT SYSTEM	74MAF	GUIDANT VASCULAR INTERVENTION	26531 YNEZ RD.		TEMECULA	CA	92589	462	US	92589 4628	0HP	2009-07-11	NA	1007850-18	6081131	NA	R	2007-01-26	MAF	NA	Y	N	824579		2024168-2007-00044	M	Y			02/06/2007	N	Y	01/09/2007	01/09/2007	N	1	Y	U			N		UNK
1003236				1	2008-02-21	MULTI-LINK RX VISION CORONARY STENT SYSTEM	74MAF	ABBOTT VASCULAR-CARDIAC THERAPIES	26531 YNEZ RD.		TEMECULA	CA	92591	462	US	92591 4628	0HP	2010-09-23	NA	1007848-23	7102331	NA	N		MAF	NA	R	N	1003236		2024168-2008-00126	M	Y			02/21/2008	N	Y	01/23/2008	01/19/2008		1	Y	U					0
936846				1	2007-11-01	MULTI-LINK RX VISION CORONARY STENT SYSTEM	74MAF	ABBOTT VASCULAR-CARDIAC THERAPIES	26531 YNEZ RD.		TEMECULA	CA	92591	462	US	92591 4628	0HP	2010-04-22	NA	1007849-15	7052232	NA	Y	2007-10-05	MAF	NA	Y	N	936846		2024168-2007-00460	M	Y			11/01/2007	N	Y	10/02/2007	10/02/2007	N	1	Y	U					0
1135624				1	2008-08-21	MULTI-LINK RX VISION CORONARY STENT SYSTEM	74MAF	ABBOTT VASCULAR-CARDIAC THERAPIES	26531 YNEZ ROAD		TEMECULA	CA	92591	462	US	92591 4628	0HP	2011-03-31	NA	1007844-15	8040831	NA	Y	2008-08-13	MAF	NA	Y	N	1135624		2024168-2008-00693	M	Y			08/21/2008	N	Y	07/29/2008	07/26/2008	N	1	Y	U					0
1304874				1	2008-12-10	MULTI-LINK MINI VISION RX CORONARY STENT SYSTEM	74MAF	ABBOTT VASCULAR-CARDIAC THERAPIES	26531 YNEZ RD.		TEMECULA	CA	29591	462	US	29591 4628	0HP	2011-04-30	NA	1007829-23	8052731	NA	N		MAF	NA	R	N	1304874		2024168-2008-01333	M	Y			12/10/2008	N	Y	11/10/2008	11/10/2008	N	1	Y	U					0
1304873				1	2008-12-10	MULTI-LINK RX VISION CORONARY STENT SYSTEM	74MAF	ABBOTT VASCULAR-CARDIAC THERAPIES	26531 YNEZ RD.		TEMECULA	CA	92591	462	US	92591 4628	0HP	2011-06-30	NA	1007842-28J	8070441	NA	N		MAF	NA	R	N	1304873		2024168-2008-01321	M	Y			12/10/2008	N	Y	11/10/2008	11/09/2008	N	1	Y	U					0
1304871				1	2008-12-10	MULTI-LINK MINI VISION RX CORONARY STENT SYSTEM	74MAF	ABBOTT VASCULAR-CARDIAC THERAPIES	26531 YNEZ RD.		TEMECULA	CA	92591	462	US	92591 4628	0HP	2011-05-30	NA	1007829-12	8062741	NA	Y	2008-11-26	MAF	NA	Y	N	1304871		2024168-2008-01340	M	Y			12/10/2008	N	Y	11/10/2008	11/07/2008	N	1	Y	U					0
1018134				1	2008-03-20	MULTI-LINK RX VISION CORONARY STENT SYSTEM	74MAF	ABBOTT VASCULAR-CARDIAC THERAPIES	26531 YNEZ RD.		TEMECULA	CA	92591	462	US	92591 4628	0HP	2010-11-30	NA	1007850-15	7121131	NA	Y	2008-02-22	MAF	NA	Y	N	1018134		2024168-2008-00203	M	Y			03/20/2008	N	Y	01/30/2008	01/30/2008	N	1	Y	U					0
1432915				1	2009-05-15	MULTI-LINK RX VISION CORONARY STENT SYSTEM	74MAF	ABBOTT VASCULAR-CARDIAC THERAPIES	26531 YNEZ RD.		TEMECULA	CA	92591	462	US	92591 4628	0HP	2011-09-30	NA	1007842-08	8103041	NA	Y	2009-05-01	MAF	NA	Y	N	1432915		2024168-2009-00865	M	Y			05/15/2009	N	Y	04/20/2009	02/25/2009	N	1	Y	U					0
819406				1	2007-02-12	MULTI-LINK RX PIXEL CORONARY STENT SYSTEM	74MAF	GUIDANT VASCULAR INTERVENTION	26531 YNEZ ROARD		TEMECULA	CA	92591	462	US	92591 4628	0HP	2008-02-01	NA	1005634-23J	6030131	NA	R	2007-02-01	MAF	NA	Y	N	819406		2024168-2007-00049	M	Y			02/12/2007	Y	N	01/18/2007	01/12/2007	N	1	Y	U			N		UNK
1081489				1	2008-07-23	MULTI-LINK VISION CORONARY STENT SYSTEM	74MAF	ABBOTT VASCULAR-CARDIAC THERAPIES	26531 YNEZ RD.		TEMECULA	CA	92591	462	US	92591 4628	0HP		NA	UNK	UNK	NA	N		MAF	NA	R	N	1081489		2024168-2008-00597	M	Y			07/23/2008	Y	N	06/23/2008	06/21/2008	N	1	Y	U					0
1074285				1	2008-07-11	MULTI-LINK MINI VISION RX CORONARY STENT SYSTEM	74MAF	ABBOTT VASCULAR-CARDIAC THERAPIES	26531 YNEZ RD.		TEMECULA	CA	92591	462	US	92591 4628	0HP		NA	1007822-15	UNK	NA	N		MAF	NA	R	N	1074285		2024168-2008-00562	M	Y			07/11/2008	Y	N	06/13/2008	06/08/2008	N	0	Y	U
940615				1	2007-11-08	MULTI-LINK MINI VISION RX CORONARY STENT SYSTEM	74MAF	ABBOTT VASCULAR-CARDIAC THERAPIES	26531 YNEZ RD.		TEMECULA	CA	92591	462	US	92591 4628	0HP	2010-03-19	NA	1007822-15	7041931	NA	N		MAF	NA	R	N	940615		2024168-2007-00474	M	Y			11/08/2007	Y	Y	10/15/2007	10/12/2007	N	1	Y	U					0
885150				1	2007-07-24	MULTI-LINK RX VISION CORONARY STENT SYSTEM	74MAF	ABBOTT VASCULAR-CARDIAC THERAPIES	26531 YNEZ RD.		TEMECULA	CA	92591	462	US	92591 4628	0HP	2010-03-04	NA	1007848-12	7040432	NA	N		MAF	NA	R	N	885150		2024168-2007-00285	M	Y			07/24/2007	Y	N	06/28/2007	06/27/2007	N	1	Y	U					0
1078826				1	2008-07-14	MULTI-LINK RX VISION CORONARY STENT SYSTEM	74MAF	ABBOTT VASCULAR-CARDIAC THERAPIES	26531 YNEZ RD.		TEMECULA	CA	92591	462	US	92591 4628	0HP	2011-03-31	NA	1007850-18	8040831	NA	Y	2008-07-02	MAF	NA	Y	N	1078826		2024168-2008-00567	M	Y			07/14/2008	N	Y	06/19/2008	06/17/2008	N	1	Y	U			N		0
1297174				1	2008-11-19	MULTI-LINK RX VISION CORONARY STENT SYSTEM	74MAF	ABBOTT VASCULAR-CARDIAC THERAPIES	26531 YNEZ RD.		TEMECULA	CA	92591	462	US	92591 4628	0HP	2011-06-30	NA	1007848-18	8071641	NA	N		MAF	NA	R	N	1297174		2024168-2008-01177	M	Y			11/19/2008	N	Y	10/21/2008	10/18/2008	N	1	Y	U					0
1297176				1	2008-11-19	MULTI-LINK RX VISION CORONARY STENT SYSTEM	74MAF	ABBOTT VASCULAR-CARDIAC THERAPIES	26531 YNEZ RD.		TEMECULA	CA	92591	462	US	92591 4628	0HP	2011-04-30	NA	1007843-15	8051641	NA	Y	2008-11-11	MAF	NA	Y	N	1297176		2024168-2008-01190	M	Y			11/19/2008	N	Y	10/31/2008	10/22/2008	N	1	Y	U					0
1297177				1	2008-11-19	MULTI-LINK MINI VISION RX CORONARY STENT SYSTEM	74MAF	ABBOTT VASCULAR-CARDIAC THERAPIES	26531 YNEZ RD.		TEMECULA	CA	92591	462	US	92591 4628	0HP	2011-05-31	NA	1007829-18	8061841	NA	N		MAF	NA	R	N	1297177		2024168-2008-01187	M	Y			11/19/2008	N	Y	10/20/2008	08/10/2008	N	1	Y	U					0
1297171				1	2008-11-19	MULTI-LINK MINI VISION RX CORONARY STENT SYSTEM	74MAF	ABBOTT VASCULAR-CARDIAC THERAPIES	26531 YNEZ RD.		TEMECULA	CA	92591	462	US	92591 4628	0HP	2011-06-30	NA	1007823-08	8070441	NA	Y	2008-11-03	MAF	NA	Y	N	1297171		2024168-2008-01178	M	Y			11/19/2008	N	Y	10/23/2008	10/21/2008	N	1	Y	U					0
1297173				1	2008-11-19	MULTI-LINK RX VISION CORONARY STENT SYSTEM	74MAF	ABBOTT VASCULAR-CARDIAC THERAPIES	26531 YNEZ RD.		TEMECULA	CA	92591	462	US	92591 4628	0HP		NA	UNK	UNK	NA	N		MAF	NA	R	N	1297173		2024168-2008-01175	M	Y			11/19/2008	N	Y	10/21/2008	10/20/2008	N	1	Y	U					0
1017211				1	2008-03-20	MULTI-LINK MINI VISION RX CORONARY STENT SYSTEM	74MAF	ABBOTT VASCULAR-CARDIAC THERAPIES	26531 YNEZ ROAD		TEMECULA	CA	92591	462	US	92591 4628	0HP	2010-05-31	NA	1007822-15	7061432	NA	N		MAF	NA	R	N	1017211		2024168-2008-00198	M	Y			03/20/2008	Y	Y	02/19/2008	02/18/2008	N	1	Y	U					0
1364006				1	2009-01-12	MULTI-LINK RX VISION CORONARY STENT SYSTEM	74MAF	ABBOTT VASCULAR-CARDIAC THERAPIES	26531 YNEZ RD		TEMECULA	CA	92591	462	US	92591 4628	0HP	2011-08-31	NA	1007844-12J	8091241		Y	2008-12-19	MAF	NA	Y	N	1364006		2024168-2009-00048	M	Y			01/12/2009	N	Y	12/17/2008	12/17/2008	N	1	Y	U					0
841316				1	2007-04-19	MULTI-LINK RX VISION CORONARY STENT SYSTEM	74MAF	GUIDANT VASCULAR INTERVENTION	26531 YNEZ RD.		TEMECULA	CA	92591	462	US	92591 4628	0HP	2009-09-25	NA	1007844-18	6102531	NA	N		MAF	NA	R	N	841316		2024168-2007-00144	M	Y			04/19/2007	Y	N	03/20/2007	03/07/2007	N	1	Y	U			N		UNK
1217623				1	2008-10-30	MULTI-LINK RX VISION CORONARY STENT SYSTEM	74MAF	ABBOTT VASCULAR-CARDIAC THERAPIES	26531 YNEZ RD.		TEMECULA	CA	92591	462	US	92591 4628	0HP	2011-04-21	NA	1007841-18	8052141	NA	N		MAF	NA	R	N	1217623		2024168-2008-01037	M	Y			10/30/2008	Y	N	10/01/2008	10/01/2008	N	0	N	U					0
925985				1	2007-10-10	MULTI-LINK RX VISION CORONARY STENT SYSTEM	74MAF	ABBOTT VASCULAR-CARDIAC THERAPIES	26531 YNEZ ROAD		TEMECULA	CA	92591	462	US	92591 4628	0HP	2010-04-11	NA	1007842-28J	705113Q	NA	N		MAF	NA	R	N	925985		2024168-2007-00424	M	Y			10/10/2007	Y	N	09/13/2007	09/11/2007	N	0	Y	U					0
1518789				1	2009-10-23	MULTI-LINK RX VISION CORONARY STENT SYSTEM	74MAF	ABBOTT VASCULAR-CARDIAC THERAPIES	26531 YNEZ RD.		TEMECULA	CA	92591	462	US	92591 4628	0HP		NA	1007850-28	UNK	NA	N		MAF	NA	R	N	1518789		2024168-2009-01933	M	Y			10/23/2009	Y	N	09/29/2009	08/29/2009	N	1	Y	U					0
1518788				1	2009-10-23	MULTI-LINK RX VISION CORONARY STENT SYSTEM	74MAF	ABBOTT VASCULAR-CARDIAC THERAPIES	26531 YNEZ RD.		TEMECULA	CA	92591	462	US	92591 4628	0HP		NA	1007850-18	UNK	NA	N		MAF	NA	R	N	1518788		2024168-2009-01932	M	Y			10/23/2009	Y	N	09/29/2009	08/29/2009	N	1	Y	U					0
978045				1	2008-01-08	MULTI-LINK RX VISION CORONARY STENT SYSTEM	74MAF	ABBOTT VASCULAR-CARDIAC THERAPIES	26531 YNEZ ROAD		TEMECULA	CA	92591	462	US	92591 4628	0HP	2010-06-25	NA	1007848-15	7072531	NA	R	2007-12-18	MAF	NA	Y	N	978045		2024168-2008-00013	M	Y			01/08/2008	Y	Y	12/10/2007	12/07/2007	N	0	Y	U					0
822543				1	2007-02-02	MULTI-LINK MINI VISION OTW CORONARY STENT SYSTEM	74MAF	GUIDANT VASCULAR INTERVENTION	26531 YNEZ RD.		TEMECULA	CA	92591	462	US	92591 4628	0HP	2009-06-06	NA	1010154-23	6070631	NA	R	2007-01-11	MAF	NA	Y	N	822543		2024168-2007-00041	M	Y			02/02/2007	N	Y	01/08/2007		N	1	Y	U			N		UNK
898799				1	2007-08-17	MULTI-LINK MINI VISION RX CORONARY STENT SYSTEM	74MAF	ABBOTT VASCULAR-CARDIAC THERAPIES	26531 YNEZ ROAD		TEMECULA	CA	92591	462	US	92591 4628	0HP	2010-05-28	NA	1007823-12	7062831	NA	R	2007-08-15	MAF	DA	Y	N	898799		2024168-2007-00329	M	Y			08/17/2007	N	Y	07/23/2007	07/20/2007	N	1	Y	U					0
789266				1	2006-11-14	MULTI-LINK RX VISION CORONARY STENT SYSTEM	74MAF	GUIDANT VASCULAR INTERVENTION	26531 YNEZ RD.		TEMECULA	CA	92591	462	US	92591 4628	0HP	2009-05-19	NA	1007842-15	6061931	NA	R	2006-10-23	MAF	NA	Y	N	789266		2024168-2006-00647	M	Y			11/14/2006	N	Y	09/27/2006	09/26/2006	N	1	Y	U			N		UNK
1081670				1	2008-07-24	MULTI-LINK MINI VISION RX CORONARY STENT SYSTEM	74MAF	ABBOTT VASCULAR-CARDIAC THERAPIES	26531 YNEZ ROAD		TEMECULA	CA	92591	462	US	92591 4628	0HP	2011-02-28	NA	1007823-08	8032731	NA	N		MAF	NA	R	N	1081670		2024168-2008-00601	M	Y			07/24/2008	Y	Y	06/24/2008	06/24/2008	N	1	Y	U					0
1350622				1	2009-02-13	MULTI-LINK MINI VISION RX CORONARY STENT SYSTEM	74MAF	ABBOTT VASCULAR-CARDIAC THERAPIES	26531 YNEZ RD.		TEMECULA	CA	92591	462	US	92591 4628	0HP	2011-04-30	NA	1007828-28	8051431	NA	N		MAF	NA	R	N	1350622		2024168-2009-00243	M	Y			02/13/2009	N	Y	01/19/2009	01/19/2009	N	1	Y	U					0
1299249				1	2008-12-03	MULTI-LINK RX VISION CORONARY STENT SYSTEM	74MAF	ABBOTT VASCULAR-CARDIAC THERAPIES	26531 YNEZ RD.		TEMECULA	CA	92591	462	US	92591 4628	0HP	2011-07-31	NA	1007850-15	8081141	NA	Y	2008-11-25	MAF	NA	Y	N	1299249		2024168-2008-01269	M	Y			12/03/2008	N	Y	11/03/2008	10/30/2008	N	1	Y	U					0
908730				1	2007-09-07	MULTI-LINK RX VISION CORONARY STENT SYSTEM	74MAF	ABBOTT VASCULAR-CARDIAC THERAPIES	26531 YNEZ ROAD		TEMECULA	CA	92591	462	US	92591 4628	0HP	2010-02-22	NA	1007848-23	7032231	NA	N		MAF	NA	R	N	908730		2024168-2007-00356	M	Y			09/07/2007	Y	N	08/15/2007	07/22/2007	N	1	Y	U					0
1008667				1	2008-02-29	MULTI-LINK RX VISION CORONARY STENT SYSTEM	74MAF	ABBOTT VASCULAR-CARDIAC THERAPIES	26531 YNEZ RD.		TEMECULA	CA	92591	462	US	92591 4628	0HP	2009-12-12	NA	1007844-12	7011231	NA	N		MAF	NA	R	N	1008667		2024168-2008-00156	M	Y			02/29/2008	N	Y	01/29/2008	01/29/2008	N	1	Y	U					0
1004427				1	2008-02-29	MULTI-LINK RX VISION CORONARY STENT SYSTEM	74MAF	ABBOTT VASCULAR-CARDIAC THERAPIES	26531 YNEZ RD.		TEMECULA	CA	92591	462	US	92591 4628	0HP	2010-06-20	NA	1007842-23J	707203Q	NA	N		MAF	NA	R	N	1004427		2024168-2008-00158	M	Y			02/29/2008	Y	N	02/01/2008	02/01/2008	N	1	Y	U
1224873				1	2008-11-06	MULTI-LINK MINI VISION RX CORONARY STENT SYSTEM	74MAF	ABBOTT VASCULAR-CARDIAC THERAPIES	26531 YNEZ ROAD		TEMECULA	CA	92591	462	US	92591 4628	0HP	2010-12-31	NA	1007821-12	8010431	NA	N		MAF	NA	R	N	1224873		2024168-2008-01105	M	Y			11/06/2008	Y	Y	10/21/2008	10/21/2008	N	1	Y	U					0
1054446				1	2008-05-29	MULTI-LINK MINI VISION RX CORONARY STENT SYSTEM	74MAF	ABBOTT VASCULAR-CARDIAC THERAPIES	26531 YNEZ ROAD		TEMECULA	CA	92591	462	US	92591 4628	0HP	2011-01-31	NA	1007821-08	8020531	NA	Y	2008-05-21	MAF	NA	Y	N	1054446		2024168-2008-00440	M	Y			05/29/2008	N	Y	05/07/2008	05/06/2008	N	0	Y	U					0
1054443				1	2008-05-29	MULTI-LINK RX VISION CORONARY STENT SYSTEM	74MAF	ABBOTT VASCULAR-CARDIAC THERAPIES	26531 YNEZ RD.		TEMECULA	CA	92591	462	US	92591 4628	0HP	2011-01-30	NA	1007849-23	8021331	NA	N		MAF	NA	R	N	1054443		2024168-2008-00446	M	Y			05/29/2008	N	Y	04/29/2008	04/29/2008	N	1	Y	U					0
991436				1	2008-01-28	MULTI-LINK RX VISION CORONARY STENT SYSTEM	74MAF	ABBOTT VASCULAR-CARDIAC THERAPIES	26531 YNEZ ROAD		TEMECULA	CA	92591	462	US	92591 4628	0HP	2007-08-15	NA	1007844-23J	509153Q	NA	Y	2008-01-10	MAF	NA	Y	N	991436		2024168-2008-00054	M	Y			01/28/2008	N	Y	12/28/2007	12/28/2007	N	0	N	U			N		0
1224879				1	2008-11-06	MULTI-LINK MINI VISION RX CORONARY STENT SYSTEM	74MAF	ABBOTT VASCULAR-CARDIAC THERAPIES	26531 YNEZ ROAD		TEMECULA	CA	92591	462	US	92591 4628	0HP	2011-02-28	NA	1007829-28	8033132	NA	Y	2008-10-23	MAF	NA	Y	N	1224879		2024168-2008-01090	M	Y			11/06/2008	Y	Y	10/08/2008	10/08/2008	N	1	Y	U					0
800068				1	2006-12-19	MULTI-LINK MINI VISION RX CORONARY STENT SYSTEM	74MAF	GUIDAN VASCULAR INTERVENTION	26531 YNEZ RD.		TEMECULA	CA	92591	462	US	92591 4628	0HP	2009-09-16	NA	1007823-08	6101631	NA	N		MAF	NA	R	N	800068		2024168-2006-00697	M	Y			12/19/2006	N	Y	11/27/2006	11/17/2006	N	1	Y	U			N		UNK
949202				1	2007-11-15	MULTI-LINK MINI VISION RX CORONARY STENT SYSTEM	74MAF	ABBOTT VASCULAR-CARDIAC THERAPIES	26531 YNEZ ROAD		TEMECULA	CA	92591	462	US	92591 4628	0HP	2010-05-01	NA	1007823-08	7060131	NA	N		MAF	NA	R	N	949202		2024168-2007-00484	M	Y			11/15/2007	Y	Y	10/18/2007	10/18/2007	N	1	Y	U					0
1363260				1	2009-02-04	MULTI-LINK RX VISION CORONARY STENT SYSTEM	74MAF	ABBOTT VASCULAR-CARDIAC THERAPIES	26531 YNEZ ROAD		TEMECULA	CA	92591	462	US	92591 4628	0HP	2011-09-30	NA	1007843-15	8101741	NA	Y	2009-01-30	MAF	NA	Y	N	1363260		2024168-2009-00167	M	Y			02/04/2009	N	Y	01/07/2009	12/29/2008	N	1	Y	U					0
906213				1	2007-08-30	MULTI-LINK MINI VISION RX CORONARY STENT SYSTEM	74MAF	ABBOTT VASCULAR-CARDIAC THERAPIES	26531 YNEZ RD.		TEMECULA	CA	92591	462	US	92591 4628	0HP	2010-06-03	NA	1007822-18	7070331	NA	N		MAF	NA	R	N	906213		2024168-2007-00346	M	Y			08/30/2007	Y	N	08/16/2007	08/15/2007	N	1	Y	U					0
917207				1	2007-09-21	MULTI-LINK RX VISION CORONARY STENT SYSTEM	74MAF	ABBOTT VASCULAR-CARDIAC THERAPIES	26531 YNEZ RD		TEMECULA	CA	92591	462	US	92591 4628	0HP	2010-03-09	NA	1007848-18	7040951	NA	N		MAF	NA	R	N	917207		2024168-2007-00390	M	Y			09/21/2007	Y	Y	08/22/2007	08/20/2007	N	1	Y	U
917208				1	2007-09-21	MULTI-LINK RX VISION CORONARY STENT SYSTEM	74MAF	ABBOTT VASCULAR-CARDIAC THERAPIES	26531 YNEZ RD.		TEMECULA	CA	92591	462	US	92591 4628	0HP	2010-01-28	NA	1007848-12	7022831	NA	N		MAF	NA	R	N	917208		2024168-2007-00387	M	Y			09/21/2007	Y	Y	08/23/2007	08/22/2007	N	1	Y	U
1082850				1	2008-07-25	MULTI-LINK RX VISION CORONARY STENT SYSTEM	74MAF	ABBOTT VASCULAR-CARDIAC THERAPIES	26531 YNEZ ROAD		TEMECULA	CA	92591	462	US	92591 4628	0HP	2010-10-31	NA	1007842-18J	7111931	NA	Y	2008-07-14	MAF	NA	Y	N	1082850		2024168-2008-00610	M	Y			07/25/2008	N	Y	07/07/2008	07/07/2008	N	0	Y	U					0
1162268				1	2008-09-05	MULTI-LINK RX VISION CORONARY STENT SYSTEM	74MAF	ABBOTT VASCULAR-CARDIAC THERAPIES	26531 YNEZ ROAD		TEMECULA	CA	92591	462	US	92591 4628	0HP	2011-05-31	NA	1007849-18	8060431	NA	N		MAF	DA	R	N	1162268		2024168-2008-00777	M	Y			09/05/2008	N	Y	08/08/2008	07/29/2008	N	1	Y	U					0
1036206				1	2008-04-28	MULTI-LINK OTW VISION CORONARY STENT SYSTEM	74MAF	ABBOTT VASCULAR-CARDIAC THERAPIES	26531 YNEZ ROAD		TEMECULA	CA	92591	462	US	92591 4628	0HP	2010-10-31	NA	1010143-18	7110931	NA	N		MAF	NA	R	N	1036206		2024168-2008-00355	M	Y			04/28/2008	Y	Y	04/14/2008	04/04/2008	N	0	Y	U					0
1177468				1	2008-09-25	MULTI-LINK MINI VISION RX CORONARY STENT SYSTEM	74MAF	ABBOTT VASCULAR-CARDIAC THERAPIES	26531 YNEZ RD.		TEMECULA	CA	92591	462	US	92591 4628	0HP	2008-07-31	NA	1007823-28	7080332	NA	Y	2008-09-02	MAF	NA	Y	N	1177468		2024168-2008-00844	M	Y			09/25/2008	Y	Y	08/28/2008	08/27/2008	N	1	Y	U					0
1344240				1	2009-03-13	MULTI-LINK MINI VISION RX CORONARY STENT SYSTEM	74MAF	ABBOTT VASCULAR-CARDIAC THERAPIES	26531 YNEZ RD.		TEMECULA	CA	92591	462	US	92591 4628	0HP	2011-06-30	NA	1007828-12	8073042	NA	N		MAF	NA	R	N	1344240		2024168-2009-00420	M	Y			03/13/2009	Y	N	02/16/2009	02/13/2009	N	1	Y	U					0
1495641				1	2009-08-19	MULTI-LINK MINI VISION RX CORONARY STENT SYSTEM	74MAF	ABBOTT VASCULAR-CARDIAC THERAPIES	26531 YNEZ RD.		TEMECULA	CA	92591	462	US	92591 4628	0HP	2012-03-31	NA	1007821-12	9042441	NA	Y	2009-07-29	MAF	NA	Y	N	1495641		2024168-2009-01482	M	Y			08/19/2009	N	Y	07/28/2009	07/23/2009	N	1	Y	U					0
968991				1	2007-12-20	MULTI-LINK RX VISION CORONARY STENT SYSTEM	74MAF	ABBOTT VASCULAR-CARDIAC THERAPIES	26531 YNEZ RD.		TEMECULA	CA	92591	462	US	92591 4628	0HP	2009-04-03	NA	1007844-23J	705033Q	NA	N		MAF	NA	R	N	968991		2024168-2007-00625	M	Y			12/20/2007	N	Y	12/03/2007	12/03/2007	N	1	Y	U					0
968990				1	2007-12-20	ACS MULTI-LINK RX ULTRA CORONARY STENT SYSTEM	74MAF	ABBOTT VASCULAR-CARDIAC THERAPIES	26531 YNEZ RD.		TEMECULA	CA	92591	462	US	92591 4628	0HP	2009-01-23	NA	1003377-13	7022331	NA	R	2007-12-10	MAF	NA	Y	N	968990		2024168-2007-00626	M	Y			12/20/2007	N	Y	11/29/2007	11/28/2007	N	1	Y	U					0
1585860				1	2010-01-22	MULTI-LINK MINI VISION RX CORONARY STENT SYSTEM	74MAF	ABBOTT VASCULAR-CARDIAC THERAPIES	26531 YNEZ RD.		TEMECULA	CA	92591	462	US	92591 4628	0HP	2012-08-31	NA	1007821-08	9091641	NA	Y	2010-01-07	MAF	NA	Y	N	1585860		2024168-2010-00105	M	Y			01/22/2010	Y	N	12/30/2009	12/30/2009	N	1	Y	U					0
800899				1	2006-12-20	MULTI-LINK RX VISION CONORARY STENT SYSTEM	74MAF	GUIDANT VASCULAR INTERVENTION	26531 YNEZ RD		TEMECULA	CA	92591	462	US	92591 4628	0HP	2008-07-11	NA	1007849-23	5081131	NA	R	2006-12-14	MAF	NA	Y	N	800899		2024168-2006-00706	M	Y			12/20/2006	N	Y	11/27/2006	01/25/2006	N	0	N	U			U		UNK
1013274				1	2008-03-14	MULTI-LINK RX VISION CORONARY STENT SYSTEM	74MAF	ABBOTT VASCULAR-CARDIAC THERAPIES	26531 YNEZ RD.		TEMECULA	CA	92591	462	US	92591 4628	0HP	2010-01-20	NA	1007850-18	7022031	NA	Y	2008-02-19	MAF	DA	Y	N	1013274		2024168-2008-00184	M	Y			03/14/2008	N	Y	02/14/2008	02/14/2008	N	1	Y	U					0
1396931				1	2009-05-21	MULTI-LINK RX VISION CORONARY STENT SYSTEM	74MAF	ABBOTT VASCULAR-CARDIAC THERAPIES	26531 YNEZ RD.		TEMECULA	CA	92591	462	US	92591 4628	0HP	2011-07-31	NA	1007848-12	8080842	NA	Y	2009-04-30	MAF	NA	Y	N	1396931		2024168-2009-00900	M	Y			05/21/2009	Y	Y	04/27/2009	04/21/2009	N	1	Y	U					0
1402661				1	2009-06-12	MULTI-LINK RX VISION CORONARY STENT SYSTEM	74MAF	ABBOTT VASCULAR-CARDIAC THERAPIES	26531 YNEZ RD		TEMECULA	CA	92591	462	US	92591 4628	0HP		NA	1007849-12	UNK	NA	N		MAF	NA	R	N	1402661		2024168-2009-01043	M	Y			06/12/2009	Y	N	05/20/2009	03/30/2009	N	0	N	N					0
926070				1	2007-10-10	MULTI-LINK RX VISION CORONARY STENT SYSTEM	74MAF	ABBOTT VASCULAR-CARDIAC THERAPIES	26531 YNEZ RD.		TEMECULA	CA	92589	901	US	92589 9018	0HP	2009-06-27	NA	1007842-18	6072731	NA	N		MAF	NA	R	N	926070		2024168-2007-00425	M	Y			10/10/2007	N	Y	09/14/2007	09/12/2007	N	1	Y	U
1202415				1	2008-10-17	MULTI-LINK RX VISION CORONARY STENT SYSTEM	74MAF	ABBOTT VASCULAR-CARDIAC THERAPIES	26531 YNEZ RD.		TEMECULA	CA	92591	462	US	92591 4628	0HP	2011-03-31	NA	1007842-12	8041831	NA	N		MAF	NA	R	N	1202415		2024168-2008-00980	M	Y			10/17/2008	N	Y	09/18/2008	09/18/2008	N	1	Y	U					0
1121123				1	2008-08-14	MULTI-LINK RX VISION CORONARY STENT SYSTEM	74MAF	ABBOTT VASCULAR-CARDIAC THERAPIES	26531 YNEZ RD.	MAILING P.O. BOX 9018	TEMECULA	CA	92591	462	US	92591 4628	0HP	2010-12-31	NA	1007849-23	8010831	NA	Y	2008-08-12	MAF	NA	Y	N	1121123		2024168-2008-00668	M	Y			08/14/2008	N	Y	07/15/2008	07/12/2008	N	1	Y	U					0
1313988				1	2009-02-16	MULTI-LINK MINI VISION RX CORONARY STENT SYSTEM	74MAF	ABBOTT VASCULAR-CARDIAC THERAPIES	26531 YNEZ RD.		TEMECULA	CA	92591	462	US	92591 4628	0HP	2011-02-28	NA	1007821-12	8032831	NA	Y	2009-01-22	MAF	NA	Y	N	1313988		2024168-2009-00256	M	Y			02/16/2009	N	Y	01/13/2009	01/13/2007	N	1	Y	U					0
1494378				1	2009-10-05	MULTI-LINK RX VISION CORONARY STENT SYSTEM	74MAF	ABBOTT VASCULAR-CARDIAC THERAPIES	26531 YNEZ RD.		TEMECULA	CA	92591	462	US	92591 4628	0HP		NA	UNK	UNK	NA	N		MAF	NA	R	N	1494378		2024168-2009-01763	M	Y			10/05/2009	Y	N	09/10/2009	08/31/2009	N	1	Y	U					0
1008989				1	2008-03-06	MULTI-LINK MINI VISION RX CORONARY STENT SYSTEM	74MAF	ABBOTT VASCULAR-CARDIAC THERAPIES	26531 YNEZ RD.		TEMECULA	CA	92591	462	US	92591 4628	0HP	2010-10-07	NA	1007849-28	7110732	NA	Y	2008-02-15	MAF	NA	Y	N	1008989		2024168-2008-00166	M	Y			03/06/2008	N	Y	02/05/2008	02/05/2008	N	1	Y	U					0
1008988				1	2008-03-06	MULTI-LINK MINI VISION RX CORONARY STENT SYSTEM	74MAF	ABBOTT VASCULAR-CARDIAC THERAPIES	26531 YNEZ RD.		TEMECULA	CA	92591	462	US	92591 4628	0HP	2010-12-07	NA	1007849-15	8010732	NA	N		MAF	NA	R	N	1008988		2024168-2008-00165	M	Y			03/06/2008	N	Y	02/07/2008	02/07/2008	N	0	N	U					0
1356585				1	2009-04-03	MULTI-LINK VISION CORONARY STENT SYSTEM	74MAF	ABBOTT VASCULAR-CARDIAC THERAPIES	26531 YNEZ RD		TEMECULA	CA	92591	462	US	92591 4628	0HP		NA	UNK	UNK	NA	N		MAF	NA	R	N	1356585		2024168-2009-00551	M	Y			04/03/2009	Y	N	03/10/2009	08/04/2008	N	1	Y	U					0
1356588				1	2009-04-03	MULTI-LINK RX VISION CORONARY STENT SYSTEM	74MAF	ABBOTT VASCULAR-CARDIAC THERAPIES	26531 YNEZ RD.		TEMECULA	CA	92591	462	US	92591 4628	0HP	2011-11-30	NA	1007843-15	8121541	NA	Y	2009-03-26	MAF	NA	N	N	1356588		2024168-2009-00561	M	Y			04/03/2009	Y	Y	03/10/2009	03/08/2009	N	1	Y	U					0
996633				1	2008-02-07	MULTI-LINK MINI VISION RX CORONARY STENT SYSTEM	74MAF	ABBOTT VASCULAR-CARDIAC THERAPIES	26531 YNEZ RD.		TEMECULA	CA	92591	462	US	92591 4628	0HP	2009-07-16	NA	1007821-08	6081631	NA	N		MAF	NA	R	N	996633		2024168-2008-00086	M	Y			02/07/2008	Y	Y	01/08/2008	01/05/2008	N	1	Y	U					0
1118373				1	2008-08-14	MULTI-LINK VISION CORONARY STENT SYSTEM	74MAF	ABBOTT VASCULAR-CARDIAC THERAPIES	26531 YNEZ RD.		TEMECULA	CA	92591	462	US	92591 4628	0HP		NA	UNK	UNK	NA	N		MAF	NA	R	N	1118373		2024168-2008-00665	M	Y			08/14/2008	Y	N	07/16/2008	07/15/2008	N	1	Y	U					0
1325608				1	2008-12-18	MULTI-LINK RX VISION CORONARY STENT SYSTEM	74MAF	ABBOTT VASCULAR-CARDIAC THERAPIES	26531 YNEZ RD.		TEMECULA	CA	92591	462	US	92591 4628	0HP	2010-07-27	NA	1007849-28	7082731	NA	N		MAF	NA	R	N	1325608		2024168-2008-01433	M	Y			12/18/2008	N	Y	11/25/2008	11/24/2008	N	1	Y	U					0
880519				1	2007-07-13	MULTI-LINK RX VISION CORONARY STENT SYSTEM	74MAF	ABBOTT VASCULAR-CARDIAC THERAPIES	26531 YNEZ RD.		TEMECULA	CA	92591	462	US	92591 4628	0HP	2009-08-01	NA	1007848-15	6090131	NA	N		MAF	NA	R	N	880519		2024168-2007-00268	M	Y			07/13/2007	Y	N	06/21/2007	06/21/2007	N	1	Y	U					0
1067157				1	2008-06-27	MULTI-LINK RX VISION CORONARY STENT SYSTEM	74MAF	ABBOTT VASCULAR-CARDIAC THERAPIES	26531 YNEZ RD.		TEMECULA	CA	92591	462	US	92591 4628	0HP	2010-05-31	NA	1007842-18	7061832	NA	N		MAF	NA	R	N	1067157		2024168-2008-00533	M	Y			06/27/2008	N	Y	06/03/2008	05/31/2008	N	1	Y	U
1067156				1	2008-06-27	MULTI-LINK RX VISION CORONARY STENT SYSTEM	74MAF	ABBOTT VASCULAR-CARDIAC THERAPIES	26531 YNEZ RD.		TEMECULA	CA	92591	462	US	92591 4628	0HP	2010-08-30	NA	1007843-18J	709213Q	NA	Y	2008-05-30	MAF	NA	Y	N	1067156		2024168-2008-00531	M	Y			06/27/2008	N	Y	05/28/2008	05/27/2008	N	1	Y	*					0
1428824				1	2009-05-01	MULTI-LINK MINI VISION RX CORONARY STENT SYSTEM	74MAF	ABBOTT VASCULAR-CARDIAC THERAPIES	26531 YNEZ RD.		TEMECULA	CA	92591	462	US	92591 4628	0HP	2011-06-30	NA	1007828-12	8072241	NA	N		MAF	NA	R	N	1428824		2024168-2009-00743	M	Y			05/01/2009	N	Y	04/06/2009	04/06/2009	N	1	Y	U					0
932805				1	2007-10-24	MULTI-LINK MINI VISION RX CORONARY STENT SYSTEM	74MAF	ABBOTT VASCULAR-CARDIAC THERAPIES	26531 YNEZ RD.		TEMECULA	CA	92591	462	US	92591 4628	0HP	2010-04-23	NA	1007821-08	7052331	NA	Y	2007-10-03	MAF	NA	Y	N	932805		2024168-2007-00440	M	Y			10/24/2007	Y	Y	09/27/2007	09/27/2007	N	1	Y	U			N		0
830347				1	2007-03-01	MULTI-LINK RX VISION CORONARY STENT SYSTEM	74MAF	GUIDANT VASCULAR INTERVENTION	26531 YNEZ RD.		TEMECULA	CA	92591	462	US	92591 4628	0HP	2009-03-21	NA	1007847-12	6042131	NA	R	2007-02-14	MAF	NA	Y	N	830347		2024168-2007-00076	M	Y			03/01/2007	Y	N	01/30/2007	01/17/2007	N	1	Y	U			N		UNK
820814				1	2007-02-15	MULTI-LINK RX VISION CORONARY STENT SYSTEM	74MAF	GUIDANT VASCULAR INTERVENTION	26531 YNEZ RD.		TEMECULA	CA	92591	462	US	92591 4628	0HP	2008-11-15	NA	1007850-12	5121531	NA	R	2007-01-24	MAF	NA	Y	N	820814		2024168-2007-00053	M	Y			02/15/2007	Y	N	01/16/2007	01/15/2007	N	1	Y	U			N		UNK
793472				1	2006-12-08	MULTI-LINK RX VISION CORONARY STENT SYSTEM	74MAF	GUIDANT VASCULAR INTERVENTION	26531 YNEZ RD.		TEMECULA	CA	92591	462	US	92591 4628	0HP	2008-02-14	NA	1007842-18J	6031431	NA	N		MAF	NA	R	N	793472		2024168-2006-00677	M	Y			12/08/2006	Y	N	11/17/2006	10/18/2006	N	1	Y	U			N		UNK
933697				1	2007-10-25	MULTI-LINK RX VISION CORONARY STENT SYSTEM	74MAF	ABBOTT VASCULAR-CARDIAC THERAPIES	26531 YNEZ ROAD		TEMECULA	CA	92591	462	US	92591 4628	0HP	2007-12-09	NA	1007844-18J	6010931	NA	N		MAF	NA	R	N	933697		2024168-2007-00447	M	Y			10/25/2007	Y	N	09/25/2007	09/25/2007	N	1	Y	U					0
842334				1	2007-04-25	MULTI-LINK MINI VISION RX CORONARY STENT SYSTEM	74MAF	GUIDANT VASCULAR INTERVENTION	26531 YNEZ ROAD		TEMECULA	CA	92591	462	US	92591 4628	0HP		NA	1007821-08	UNK	NA	N		MAF	NA	R	N	842334		2024168-2007-00147	M	Y			04/25/2007	Y	N	04/02/2007	03/29/2007	N	1	Y	U			N		UNK
1078785				1	2008-07-16	MULTI-LINK RX VISION CORONARY STENT SYSTEM	74MAF	ABBOTT VASCULAR-CARDIAC THERAPIES	26531 YNEZ RD.		TEMECULA	CA	92591	462	US	92591 4628	0HP	2011-03-30	NA	1007849-23	8042731	NA	N		MAF	NA	R	N	1078785		2024168-2008-00570	M	Y			07/16/2008	N	Y	06/16/2008	06/10/2008	N	1	Y	U					0
1078782				1	2008-07-16	MULTI-LINK RX VISION CORONARY STENT SYSTEM	74MAF	ABBOTT VASCULAR-CARDIAC THERAPIES	26531 YNEZ RD.		TEMECULA	CA	92591	462	US	92591 4628	0HP	2010-03-31	NA	1007843-18J	704303Q	NA	Y	2008-06-24	MAF	NA	Y	N	1078782		2024168-2008-00572	M	Y			07/16/2008	N	Y	06/16/2008	06/15/2008	N	1	Y	U					0
880629				1	2007-07-13	MULTI-LINK MINI VISION RX CORONARY STENT SYSTEM	74MAF	ABBOTT VASCULAR-CARDIAC THERAPIES	26531 YNEZ RD.		TEMECULA	CA	92591	462		92591 4628	0HP	2010-01-08	NA	1007823-18	7020831	NA	Y	2007-06-20	MAF	NA	Y	N	880629		2024168-2007-00270	M	Y			07/13/2007	N	Y	06/13/2007	06/13/2007	N	1	Y	U					0
1430183				1	2009-05-08	MULTI-LINK RX VISION CORONARY STENT SYSTEM	74MAF	ABBOTT VASCULAR-CARDIAC THERAPIES	26531 YNEZ ROAD		TEMECULA	CA	92591	462	US	92591 4628	0HP	2011-11-30	NA	1007843-23J	8121841	NA	Y	2009-04-22	MAF	NA	Y	N	1430183		2024168-2009-00823	M	Y			05/08/2009	N	Y	04/14/2009	04/10/2009	N	1	Y	U					0
1365560				1	2009-01-16	MULTI-LINK RX VISION CORONARY STENT SYSTEM	74MAF	ABBOTT VASCULAR-CARDIAC THERAPIES	26531 YNEZ RD.		TEMECULA	CA	92591	462	US	92591 4628	0HP	2011-06-30	NA	1007843-15J	87941	NA	N		MAF	NA	R	N	1365560		2024168-2009-00083	M	Y			01/16/2009	N	Y	12/22/2008	12/22/2008	N	1	Y	U					0
920428				1	2007-09-27	MULTI-LINK RX ZETA CORONARY STENT SYSTEM	74MAF	ABBOTT VASCULAR-CARDIAC THERAPIES	26531 YNEZ ROAD		TEMECULA	CA	92591	462	US	92591 4628	0HP		NA	1009839-23J	UNK	NA	N		MAF	DA	R	N	920428		2024168-2007-00401	M	Y			09/27/2007	Y	N	09/04/2007	07/18/2005	N	1	Y	U
1109174				1	2008-08-08	MULTI-LINK RX VISION CORONARY STENT SYSTEM	74MAF	ABBOTT VASCULAR-CARDIAC THERAPIES	26531 YNEZ RD.		TEMECULA	CA	92591	462	US	92591 4628	0HP	2011-04-30	NA	1007850-12	8050731	NA	Y	2008-07-22	MAF	NA	Y	N	1109174		2024168-2008-00642	M	Y			08/08/2008	N	Y	07/11/2008	07/11/2008	N	1	Y	U					0
820735				1	2007-02-21	MULTI-LINK RX VISION CORONARY STENT SYSTEM	74MAF	GUIDANT VASCULAR INTERVENTION	26531 YNEZ RD.		TEMECULA	CA	92591	462	US	92591 4628	0HP	2008-12-12	NA	1007849-28	6011231	NA	N		MAF	NA	R	N	820735		2024168-2007-00065	M	Y			02/21/2007	Y	N	01/22/2007		N	305	N	U			N		UNK
1523730				1	2009-11-06	MULTI-LINK RX VISION CORONARY STENT SYSTEM	74MAF	ABBOTT VASCULAR-CARDIAC THERAPIES	26531 YNEZ RD.		TEMECULA	CA	92591	462	US	92591 4628	0HP		NA	1007842-23	UNK	NA	N		MAF	NA	R	N	1523730		2024168-2009-02050	M	Y			11/06/2009	Y	N	10/12/2009	10/07/2009	N	1	Y	U					0
1018260				1	2008-03-19	MULTI-LINK RX ZETA CORONARY STENT SYSTEM	74MAF	ABBOTT VASCULAR-CARDIAC THERAPIES	26531 YNEZ RD.		TEMECULA	CA	92591	462	US	92591 4628	0HP	2009-07-31	NA	1009836-18J	7082431	NA	N		MAF	NA	R	N	1018260		2024168-2008-00196	M	Y			03/19/2008	N	Y	02/18/2008	02/18/2008	N	1	Y	U			N		0
837376				1	2007-04-05	MULTI-LINK RX VISION CORONARY STENT SYSTEM	74MAF	GUIDANT VASCULAR INTERVENTION	26531 YNEZ RD.		TEMECULA	CA	92591	462	US	92591 4628	0HP	2009-10-29	NA	1007848-15	6112932	NA	N		MAF	NA	R	N	837376		2024168-2007-00127	M	Y			04/05/2007	Y	N	03/13/2007	03/13/2007	N	1	Y	U			N		UNK
1523731				1	2009-11-06	MULTI-LINK VISION CORONARY STENT SYSTEM	74MAF	ABBOTT VASCULAR-CARDIAC THERAPIES	26531 YNEZ RD.		TEMECULA	CA	92591	462	US	92591 4628	0HP		NA	UNK	UNK	NA	N		MAF	NA	R	N	1523731		2024168-2009-02056	M	Y			11/06/2009	Y	N	10/15/2009	10/14/2009	N	0	Y	U					0
960800				1	2007-12-07	MULTI-LINK MINI VISION RX CORONARY STENT SYSTEM	74MAF	ABBOTT VASCULAR-CARDIAC THERAPIES	26531 YNEZ RD.		TEMECULA	CA	92591	462	US	92591 4628	0HP	2009-10-21	NA	1007821-15	6112131	NA	N		MAF	NA	R	N	960800		2024168-2007-00583	M	Y			12/07/2007	Y	N	11/13/2007	11/13/2007	N	1	Y	U					0
968921				1	2007-12-19	MULTI-LINK RX VISION CORONARY STENT SYSTEM	74MAF	ABBOTT VASCULAR-CARDIAC THERAPIES	26531 YNEZ RD.		TEMECULA	CA	92591	462	US	92591 4628	0HP		NA	UNK	UNK	NA	N		MAF	NA	R	N	968921		2024168-2007-00610	M	Y			12/19/2007	Y	N	11/26/2007		N	1	Y	U					0
1044780				1	2008-05-07	MULTI-LINK RX VISION CORONARY STENT SYSTEM	74MAF	ABBOTT VASCULAR-CARDIAC THERAPIES	26531 YNEZ ROAD		TEMECULA	CA	92591	462	US	92591 4628	0HP	2010-02-28	NA	1007841-12	7030533	NA	Y	2008-05-01	MAF	NA	Y	N	1044780		2024168-2008-00384	M	Y			05/07/2008	N	Y	04/14/2008		N	0	Y	U					0
949204				1	2007-11-15	MULTI-LINK RX VISION CORONARY STENT SYSTEM	74MAF	ABBOTT VASCULAR-CARDIAC THERAPIES	26531 YNEZ ROAD		TEMECULA	CA	92591	462	US	92591 4628	0HP	2009-01-14	NA	1007842-18J	7021431	NA	N		MAF	NA	R	N	949204		2024168-2007-00485	M	Y			11/15/2007	Y	N	10/16/2007	10/16/2007	N	1	Y	U					0
812832				1	2007-02-01	MULTI-LINK MINI VISION RX CORONARY STENT SYSTEM	74MAF	GUIDANT VASCULAR INTERVENTION	26531 YNEZ RD.		TEMECULA	CA	92591	462	US	92591 4628	0HP	2009-02-12	NA	1007828-23	6031231	NA	N		MAF	NA	R	N	812832		2024168-2007-00039	M	Y			02/01/2007	Y	N	01/04/2007	01/02/2007	N	1	Y	U			N		UNK
1085694				1	2008-07-30	MULTI-LINK MINI VISION RX CORONARY STENT SYSTEM	74MAF	ABBOTT VASCULAR-CARDIAC THERAPIES	26531 YNEZ RD.		TEMECULA	CA	92591	462	US	92591 4628	0HP	2011-04-30	NA	1007823-18	8051231	NA	Y	2008-07-03	MAF	NA	Y	N	1085694		2024168-2008-00613	M	Y			07/30/2008	Y	N	06/30/2008	06/30/2008	N	1	Y	U					0
1047380				1	2008-05-16	MULTI-LINK RX VISION CORONARY STENT SYSTEM	74MAF	ABBOTT VASCULAR-CARDIAC THERAPIES	26531 YNEZ ROAD		TEMECULA	CA	92591	462	US	92591 4628	0HP	2010-11-30	NA	1007841-18	7120631	NA	Y	2008-04-18	MAF	NA	Y	N	1047380		2024168-2008-00403	M	Y			05/16/2008	N	Y	03/14/2008	03/13/2008	N	0	N	U					0
1004363				1	2008-02-27	MULTI-LINK RX VISION CORONARY STENT SYSTEM	74MAF	ABBOTT VASCULAR-CARDIAC THERAPIES	26531 YNEZ RD.		TEMECULA	CA	92591	462	US	92591 4628	0HP	2008-04-05	NA	1009835-38	6050531	NA	Y	2008-02-07	MAF	NA	Y	N	1004363		2024168-2008-00145	M	Y			02/27/2008	N	Y	01/30/2008	01/24/2008	N	1	Y	U
1004365				1	2008-02-27	MULTI-LINK MINI VISION RX CORONARY STENT SYSTEM	74MAF	ABBOTT VASCULAR-CARDIAC THERAPIES	26531 YNEZ RD.		TEMECULA	CA	92591	462	US	92591 4628	0HP	2010-12-03	NA	1007849-12	8010332	NA	Y	2008-02-01	MAF	NA	Y	N	1004365		2024168-2008-00148	M	Y			02/27/2008	N	Y	01/28/2008	01/28/2008	N	1	Y	U					0
779950				1	2006-11-09	MULTI-LINK MINI VISION RX CORONARY STENT SYSTEM	74MAF	GUIDANT VASCULAR INTERVENTION	26531 YNEZ RD.		TEMECULA	CA	92591	462	US	92591 4628	0HP	2009-07-15	NA	1007823-08	6081532	NA	N		MAF	NA	R	N	779950		2024168-2006-00637	M	Y			11/09/2006	Y	N	10/12/2006	09/27/2006	N	1	Y	U			N		UNK
969007				1	2007-12-21	MULTI-LINK RX VISION CORONARY STENT SYSTEM	74MAF	ABBOTT VASCULAR-CARDIAC THERAPIES	26531 YNEZ RD.		TEMECULA	CA	92591	462	US	92591 4628	0HP	2010-05-07	NA	1007841-15	7060731	NA	Y	2007-12-06	MAF	NA	Y	N	969007		2024168-2007-00639	M	Y			12/21/2007	N	Y	11/26/2007		N	0	N	U					0
1399068				1	2009-06-04	MULTI-LINK RX VISION CORONARY STENT SYSTEM	74MAF	ABBOTT VASCULAR-CARDIAC THERAPIES	26531 YNEZ RD		TEMECULA	CA	92591	462	US	92591 4628	0HP	2011-08-31	NA	1007842-23	8091841	NA	N		MAF	NA	R	N	1399068		2024168-2009-00996	M	Y			06/04/2009	Y	N	05/12/2009	05/09/2009	N	1	Y	U					0
1551761				1	2009-11-24	MULTI-LINK RX VISION CORONARY STENT SYSTEM	74MAF	ABBOTT VASCULAR-CARDIAC THERAPIES	26531 YNEZ RD.		TEMECULA	CA	92591	462	US	92591 4628	0HP	2011-12-31	NA	1007849-18	9011441	NA	Y	2009-11-06	MAF	NA	Y	N	1551761		2024168-2009-02202	M	Y			11/24/2009	N	Y	10/30/2009	10/28/2009	N	1	Y	U					0
928708				1	2007-10-16	MULTI-LINK MINI VISION RX CORONARY STENT SYSTEM	74MAF	ABBOTT VASCULAR-CARDIAC THERAPIES	26531 YNEZ RD.		TEMECULA	CA	92591	462	US	92591 4628	0HP		NA	1007823-08	UNK	NA	N		MAF	NA	R	N	928708		2024168-2007-00431	M	Y			10/16/2007	Y	Y	10/04/2007	10/03/2007	N	1	Y	U					0
928707				1	2007-10-16	MULTI-LINK RX VISION CORONARY STENT SYSTEM	74MAF	ABBOTT VASCULAR-CARDIAC THERAPIES	26531 YNEZ RD.		TEMECULA	CA	92591	462	US	92591 4628	0HP	2009-12-10	NA	1007843-15	7011032	NA	R	2007-09-27	MAF	NA	Y	N	928707		2024168-2007-00433	M	Y			10/16/2007	Y	Y	09/17/2007	09/12/2007	N	1	Y	U
1121104				1	2008-08-14	MULTI-LINK RX VISION CORONARY STENT SYSTEM	74MAF	ABBOTT VASCULAR-CARDIAC THERAPIES	26531 YNEZ RD.		TEMECULA	CA	92591		US	92591	0HP	2010-10-31	NA	1007844-23J	7112231	NA	Y	2008-07-24	MAF	NA	Y	N	1121104		2024168-2008-00663	M	Y			08/14/2008	N	Y	07/15/2008	07/15/2008	N	1	Y	U					0
1253543				1	2008-12-05	MULTI-LINK RX VISION CORONARY STENT SYSTEM	74MAF	ABBOTT VASCULAR-CARDIAC THERAPIES	26531 YNEZ RD.		TEMECULA	CA	92591	462	US	92591 4628	0HP		NA	1007841-18	UNK	NA	N		MAF	NA	R	N	1253543		2024168-2008-01297	M	Y			12/05/2008	Y	Y	11/06/2008	11/03/2008	N	0	Y	U					0
1356593				1	2009-04-03	MULTI-LINK RX VISION CORONARY STENT SYSTEM	74MAF	ABBOTT VASCULAR-CARDIAC THERAPIES	26531 YNEZ RD		TEMECULA	CA	92591	462	US	92591 4628	0HP	2011-05-31	NA	1007841-28	8061841	NA	N		MAF	NA	R	N	1356593		2024168-2009-00555	M	Y			04/03/2009	Y	N	03/11/2009	03/07/2009	N	0	Y	U					0
903865				1	2007-08-27	MULTI-LINK RX VISION CORONARY STENT SYSTEM	74MAF	ABBOTT VASCULAR-CARDIAC THERAPIES	26531 YNEZ RD.		TEMECULA	CA	92591	462		92591 4628	0HP	2010-03-11	NA	1007842-18	7041131	NA	N		MAF	NA	R	N	903865		2024168-2007-00338	M	Y			08/27/2007	Y	N	07/30/2007	07/30/2007	N	1	Y	U					0
805799				1	2007-01-04	MULTI-LINK RX VISION CORONARY STENT SYSTEM	74MAF	GUIDANT VASCULAR INTERVENTION	26531 YNEZ RD.		TEMECULA	CA	92591	462	US	92591 4628	0HP	2009-03-05	NA	1007850-15	6040631	NA	R	2006-11-30	MAF	NA	Y	N	805799		2024168-2007-00007	M	Y			01/04/2007	N	Y	11/22/2006	11/20/2006	N	1	Y	U			N		UNK
1243149				1	2008-11-21	MULTI-LINK RX VISION CORONARY STENT SYSTEM	74MAF	ABBOTT VASCULAR-CARDIAC THERAPIES	26531 YNEZ RD.		TEMECULA	CA	92591	462	US	92591 4628	0HP	2011-02-28	NA	1007843-12J	8031031	NA	R	2008-10-30	MAF	NA	Y	N	1243149		2024168-2008-01215	M	Y			11/21/2008	N	Y	10/27/2008	10/27/2008	N	1	Y	U					0
1477283				1	2009-07-17	MULTI-LINK RX VISION CORONARY STENT SYSTEM	74MAF	ABBOTT VASCULAR-CARDIAC THERAPIES	26531 YNEZ RD.		TEMECULA	CA	92591	4628	US	925914628	0HP	2010-10-31	NA	1007843-18	7111331		N		MAF	DA		Y	1477283		2024168-2009-01669	M	Y			07/17/2009	Y	Y	08/27/2009	08/25/2009	N	1	Y	U			*		0
883096				1	2007-07-18	MULTI-LINK RX VISION CORONARY STENT SYSTEM	74MAF	ABBOTT VASCULAR-CARDIAC THERAPIES	26531 YNEZ RD.		TEMECULA	CA	92591	462		92591 4628	0HP	2008-02-24	NA	1007850-15	5032431	NA	N		MAF	NA	R	N	883096		2024168-2007-00274	M	Y			07/18/2007	N	Y	06/18/2007		N	1	Y	U					0
883099				1	2007-07-18	MULTI-LINK MINI VISION RX CORONARY STENT SYSTEM	74MAF	ABBOTT VASCULAR-CARDIAC THERAPIES	26531 YNEZ RD.		TEMECULA	CA	92591	462		92591 4628	0HP	2009-12-10	NA	1007821-08	7011031	NA	R	2007-06-26	MAF	NA	Y	N	883099		2024168-2007-00276	M	Y			07/18/2007	N	Y	06/21/2007	06/08/2007	N	1	Y	U					0
961485				1	2007-12-07	MULTI-LINK RX VISION CORONARY STENT SYSTEM	74MAF	ABBOTT VASCULAR-CARDIAC THERAPIES	26531 YNEZ RD.		TEMECULA	CA	92591	462	US	92591 4628	0HP	2010-08-11	NA	1007850-15	7091131	NA	Y	2007-12-03	MAF	NA	Y	N	961485		2024168-2007-00585	M	Y			12/07/2007	N	Y	11/28/2000	11/27/2007	N	0	N	U					0
1420156				1	2009-04-20	MULTI-LINK MINI VISION RX CORONARY STENT SYSTEM	74MAF	ABBOTT VASCULAR-CARDIAC THERAPIES	26531 YNEZ RD		TEMECULA	CA	92591	462	US	92591 4628	0HP	2011-11-30	NA	1007829-28	8120942	NA	N		MAF	NA	R	N	1420156		2024168-2009-00682	M	Y			04/20/2009	N	Y	03/26/2009	03/25/2009	N	1	Y	U					0
1479526				1	2009-07-20	MULTI-LINK RX VISION CORONARY STENT SYSTEM	74MAF	ABBOTT VASCULAR-CARDIAC THERAPIES	26531 YNEZ RD.		TEMECULA	CA	92591	462	US	92591 4628	0HP	2011-10-31	NA	1007842-18	8112041	NA	Y	2009-06-25	MAF	NA	Y	N	1479526		2024168-2009-01284	M	Y			07/20/2009	N	Y	06/08/2009	06/05/2009	N	1	Y	U					0
1456105				1	2009-08-25	MULTI-LINK MINI VISION RX CORONARY STENT SYSTEM	74MAF	ABBOTT VASCULAR-CARDIAC THERAPIES	26531 YNEZ RD		TEMECULA	CA	92591	462	US	92591 4628	0HP	2011-12-31	NA	1007821-12	9012641	NA	N		MAF	6 MO	R	N	1456105		2024168-2009-01524	M	Y			08/25/2009	Y	Y	07/31/2009	06/23/2009	N	0	N	Y			Y		1
1456106				1	2009-08-25	MULTI-LINK RX VISION CORONARY STENT SYSTEM	74MAF	ABBOTT VASCULAR-CARDIAC THERAPIES	26531 YNEZ RD		TEMECULA	CA	92591	462	US	92591 4628	0HP		NA	UNK	UNK	NA	N		MAF	NA	R	N	1456106		2024168-2009-01530	M	Y			08/25/2009	Y	N	07/31/2009	07/29/2009	N	1	Y	U					0
858821				1	2007-06-01	MULTI-LINK RX VISION CORONARY STENT SYSTEM	74MAF	GUIDANT VASCULAR INTERVENTION	26531 YNEZ RD.		TEMECULA	CA	92591	462	US	92591 4628	0HP		NA	1007843-15	UNK	NA	N		MAF	DA	R	N	858821		2024168-2007-00198	M	Y			06/01/2007	Y	N	05/02/2007		N	1	Y	U					0
1549812				1	2009-11-20	MULTI-LINK MINI VISION RX CORONARY STENT SYSTEM	74MAF	ABBOTT VASCULAR-CARDIAC THERAPIES	26531 YNEZ RD.		TEMECULA	CA	92591	462	US	92591 4628	0HP	2011-06-30	NA	1007828-15	8071141	NA	N		MAF	NA	R	N	1549812		2024168-2009-02181	M	Y			11/20/2009	N	Y	10/27/2009	10/27/2009	N	1	Y	U					0
1350663				1	2009-02-13	MULTI-LINK RX VISION CORONARY STENT SYSTEM	74MAF	ABBOTT VASCULAR-CARDIAC THERAPIES	26531 YNEZ RD.	MAILING P.O. BOX 9018	TEMECULA	CA	92591	462	US	92591 4628	0HP	2011-08-31	NA	1007849-15	8092541	NA	Y	2009-02-12	MAF	NA	N	N	1350663		2024168-2009-00244	M	Y			02/13/2009	N	Y	01/26/2009	01/25/2009	N	0	N	U					0
852533				1	2007-05-17	MULTI-LINK RX VISION CORONARY STENT SYSTEM	74MAF	GUIDANT VASCULAR INTERVENTION	26531 YNEZ RD.		TEMECULA	CA	92591	462	US	92591 4628	0HP	2008-10-17	NA	1007843-18	5111731	NA	Y	2007-05-08	MAF	NA	Y	N	852533		2024168-2007-00181	M	Y			05/17/2007	Y	N	04/17/2007	04/16/2007	N	1	Y	U			N		0
852536				1	2007-05-17	MULTI-LINK RX VISION CORONARY STENT SYSTEM	74MAF	GUIDANT VASCULAR INTERVENTION	26531 YNEZ RD.		TEMECULA	CA	92591	462	US	92591 4628	0HP	2010-01-12	NA	1007842-18	7021231	NA	Y		MAF	DA	R	N	852536		2024168-2007-00182	M	Y			05/17/2007	Y	N	04/19/2007	04/19/2007	N	1	Y	U			N		0
794866				1	2006-12-13	MULTI-LINK MINI VISION RX CORONARY STENT SYSTEM	74MAF	GUIDANT VASCULAR INTERVENTION	26531 YNEZ RD.		TEMECULA	CA	92591	462	US	92591 4628	0HP		NA	UNK	UNK	NA	N		MAF	NA	R	N	794866		2024168-2006-00686	M	Y			12/13/2006	Y	N	11/15/2006		N	0	N	U			N		UNK
1236892				1	2008-11-06	MULTI-LINK MINI VISION RX CORONARY STENT SYSTEM	74MAF	ABBOTT VASCULAR-CARDIAC THERAPIES	26531 YNEZ RD.		TEMECULA	CA	92591	462	US	92591 4628	0HP	2011-05-30	NA	1007829-12	8060941	NA	Y	2008-10-29	MAF	NA	Y	N	1236892		2024168-2008-01080	M	Y			11/06/2008	N	Y	10/08/2008	10/04/2008	N	1	Y	U					0
985588				1	2008-01-25	MULTI-LINK RX VISION CORONARY STENT SYSTEM	74MAF	ABBOTT VASCULAR-CARDIAC THERAPIES	26531 YNEZ RD.		TEMECULA	CA	92591	462	US	92591 4628	0HP	2010-08-05	NA	1007848-28	7070531	NA	Y	2008-01-04	MAF	NA	Y	N	985588		2024168-2008-00050	M	Y			01/25/2008	Y	Y	12/31/2007	12/28/2007	N	1	Y	U					0
1157999				1	2008-09-04	MULTI-LINK RX VISION CORONARY STENT SYSTEM	74MAF	ABBOTT VASCULAR-CARDIAC THERAPIES	26531 YNEZ RD.		TEMECULA	CA	92591	462	US	92591 4628	0HP	2008-12-31	NA	1007850-18	6010331	NA	Y	2008-08-14	MAF	NA	Y	N	1157999		2024168-2008-00770	M	Y			09/04/2008	N	Y	08/08/2008	08/07/2008	N	1	Y	U					0
1360639				1	2009-04-13	MULTI-LINK RX VISION CORONARY STENT SYSTEM	74MAF	ABBOTT VASCULAR-CARDIAC THERAPIES	26531 YNEZ ROAD		TEMECULA	CA	92591	462	US	92591 4628	0HP	2011-11-30	NA	1007842-18	8122241	NA	Y	2009-04-08	MAF	NA	Y	N	1360639		2024168-2009-00638	M	Y			04/13/2009	Y	Y	03/19/2009	03/19/2009	N	1	Y	U					0
1357261				1	2009-04-06	MULTI-LINK RX VISION CORONARY STENT SYSTEM	74MAF	ABBOTT VASCULAR-CARDIAC THERAPIES	26531 YNEZ RD.		TEMECULA	CA	92591	462	US	92591 4628	0HP		NA	UNK	UNK	NA	N		MAF	NA	R	N	1357261		2024168-2009-00580	M	Y			04/06/2009	Y	N	03/12/2009	06/10/2008	N	1	Y	U					0
891876				1	2007-08-08	MULTI-LINK RX PIXEL CORONARY STENT SYSTEM	74MAF	ABBOTT VASCULAR-CARDIAC THERAPIES	26531 YNEZ RD.		TEMECULA	CA	92591	462	US	92591 4628	0HP	2009-01-13	NA	1005635-08J	7021331	NA	N		MAF	NA	R	N	891876		2024168-2007-00310	M	Y			08/08/2007	Y	N	07/12/2007	07/10/2007	N	1	Y	U					0
908781				1	2007-09-07	MULTI-LINK RX PIXEL CORONARY STENT SYSTEM	74MAF	ABBOTT VASCULAR-CARDIAC THERAPIES	26531 YNEZ RD.		TEMECULA	CA	92591	462	US	92591 4628	0HP	2008-11-05	NA	1005635-13J	6120531	NA	N		MAF	NA	R	N	908781		2024168-2007-00357	M	Y			09/07/2007	N	Y	08/15/2007	08/14/2007	N	1	Y	U					0
1066167				1	2008-06-26	MULTI-LINK MINI VISION RX CORONARY STENT SYSTEM	74MAF	ABBOTT VASCULAR-CARDIAC THERAPIES	26531 YNEZ RD.		TEMECULA	CA	92591	462	US	92591 4628	0HP	2011-02-28	NA	1007823-23	8032831	NA	Y	2008-06-10	MAF	NA	Y	N	1066167		2024168-2008-00517	M	Y			06/26/2008	Y	Y	05/27/2008	05/27/2008	N	1	Y	U					0
1409254				1	2009-06-30	MULTI-LINK MINI VISION RX CORONARY STENT SYSTEM	74MAF	ABBOTT VASCULAR-CARDIAC THERAPIES	26531 YNEZ RD.		TEMECULA	CA	92591	462	US	92591 4628	0HP	2011-06-30	NA	1007829-23	8071441	NA	N		MAF	NA	R	N	1409254		2024168-2009-01156	M	Y			06/30/2009	Y	Y	06/05/2009	06/05/2009	N	1	Y	U					0
1076165				1	2008-07-11	MULTI-LINK RX VISION CORONARY STENT SYSTEM	74MAF	ABBOTT VASCULAR-CARDIAC THERAPIES	26531 YNEZ ROAD		TEMECULA	CA	92591	462	US	92591 4628	0HP	2011-03-31	NA	1007843-12	8042131	NA	Y	2008-07-01	MAF	NA	Y	N	1076165		2024168-2008-00559	M	Y			07/11/2008	N	Y	06/12/2008		N	1	Y	U					0
1066168				1	2008-06-26	MULTI-LINK MINI VISION RX CORONARY STENT SYSTEM	74MAF	ABBOTT VASCULAR-CARDIAC THERAPIES	26531 YNEZ RD.		TEMECULA	CA	92591	462	US	92591 4628	0HP		NA	1007823-18	UNK	NA	N		MAF	NA	R	N	1066168		2024168-2008-00516	M	Y			06/26/2008	Y	N	05/27/2008	05/27/2008	N	1	Y	U					0
1416506				1	2009-04-07	MULTI-LINK RX VISION CORONARY STENT SYSTEM	74MAF	ABBOTT VASCULAR-CARDIAC THERAPIES	26531 YNEZ RD.		TEMECULA	CA	92591	462	US	92591 4628	0HP	2011-08-30	NA	1007841-18	8091541	NA	N		MAF	NA	R	N	1416506		2024168-2009-00598	M	Y			04/07/2009	N	Y	03/13/2009	03/10/2009	N	1	Y	U					0
1520825				1	2009-10-29	MULTI-LINK RX VISION CORONARY STENT SYSTEM	74MAF	ABBOTT VASCULAR-CARDIAC THERAPIES	26531 YNEZ RD		TEMECULA	CA	92591	462	US	92591 4628	0HP	2012-03-31	NA	1007848-18	9041541	NA	Y	2009-10-08	MAF	NA	Y	N	1520825		2024168-2009-01969	M	Y			10/29/2009	N	Y	10/06/2009	09/11/2009	N	1	Y	U					0
940333				1	2007-11-07	MULTI-LINK RX VISION CORONARY STENT SYSTEM	74MAF	ABBOTT VASCULAR-CARDIAC THERAPIES	26531 YNEZ ROAD		TEMECULA	CA	92591	462	US	92591 4628	0HP	2010-07-10	NA	1007849-15	7081031	NA	N		MAF	NA	R	N	940333		2024168-2007-00470	M	Y			11/07/2007	N	Y	10/08/2007	10/08/2007	N	0	N	U					0
797743				1	2006-12-13	ACS MULTI-LINK RX ULTA CORONARY STENT SYSTEM	74MAF	GUIDANT VASCULAR INTERVENTION	26531 YNEZ RD.		TEMECULA	CA	92591	462	US	92591 4628	0HP	2007-05-13	NA	1003381-13	5061331	NA	N		MAF	NA	R	N	797743		2024168-2006-00683	M	Y			12/13/2006	N	Y	11/15/2006	11/15/2006	N	0	N	U			U		UNK
1380773				1	2009-05-12	MULTI-LINK MINI VISION RX CORONARY STENT SYSTEM	74MAF	ABBOTT VASCULAR-CARDIAC THERAPIES	26531 YNEZ RD		TEMECULA	CA	92591	462	US	92591 4628	0HP	2011-09-30	NA	1007823-15	8100641	NA	R	2009-04-22	MAF	DA	Y	N	1380773		2024168-2009-00839	M	Y			05/12/2009	Y	Y	04/17/2009	04/01/2009	N	1	Y	U					0
1315813				1	2008-11-26	MULTI-LINK RX VISION CORONARY STENT SYSTEM	74MAF	ABBOTT VASCULAR- CARDIAC THERAPIES	26531 YNEZ RD.		TEMECULA	CA	92591	462	US	92591 4628	0HP	2008-10-31	NA	1007842-18	5112231	NA	Y	2008-11-07	MAF	NA	Y	N	1315813		2024168-2008-01248	M	Y			11/26/2008	N	Y	10/29/2008	10/28/2008	N	1	Y	U					0
1328954				1	2009-03-02	MULTI-LINK MINI VISION RX CORONARY STENT SYSTEM	74MAF	ABBOTT VASCULAR-CARDIAC THERAPIES	26531 YNEZ RD.		TEMECULA	CA	92591	462	US	92591 4628	0HP		NA	1007829-23	UNK	NA	N		MAF	NA	R	N	1328954		2024168-2009-00336	M	Y			03/02/2009	Y	N	02/05/2009	01/28/2009	N	1	Y	U					0
789359				1	2006-11-14	MULTI-LINK RX VISION CORONARY STENT SYSTEM	74MAF	GUIDANT VASCULAR INTERVENTION	26531 YNEZ RD.		TEMECULA	CA	92591	462	US	92591 4628	0HP	2008-04-24	NA	1007849-08	5052431	NA	R	2006-10-25	MAF	NA	Y	N	789359		2024168-2006-00646	M	Y			11/14/2006	N	Y	10/23/2006	10/10/2006	N	1	Y	U			N		UNK
956745				1	2007-11-30	MULTI-LINK RX ZETA CORONARY STENT SYSTEM	74MAF	ABBOTT VASCULAR-CARDIAC THERAPIES	26531 YNEZ ROAD		TEMECULA	CA	92591	462	US	92591 4628	0HP	2008-06-10	NA	1009839-33J	6071031	NA	N		MAF	NA	R	N	956745		2024168-2007-00524	M	Y			11/30/2007	N	Y	11/09/2007	11/09/2007	N	1	Y	U					0
876140				1	2007-07-06	MULTI-LINK RX VISION CORONARY STENT SYSTEM	74MAF	ABBOTT VASCULAR-CARDIAC THERAPIES	26531 YNEZ RD.		TEMECULA	CA	92591	462	US	92591 4628	0HP	2010-03-19	NA	1007850-23	7041931	NA	R	2007-06-15	MAF	NA	Y	N	876140		2024168-2007-00250	M	Y			07/06/2007	N	Y	06/07/2007	06/04/2007	N	1	Y	U					0
1349524				1	2008-12-22	MULTI-LINK RX VISION CORONARY STENT SYSTEM	74MAF	ABBOTT VASCULAR-CARDIAC THERAPIES	26531 YNEZ RD.		TEMECULA	CA	92591	462	US	92591 4628	0HP	2011-01-30	NA	1007844-18J	8020731	NA	Y	2008-12-10	MAF	NA	Y	N	1349524		2024168-2008-01463	M	Y			12/22/2008	N	Y	12/04/2008	12/04/2008	N	1	Y	U					0
959825				1	2007-04-19	MULTI-LINK RX VISION CORONARY STENT SYSTEM	74MAF	GUIDANT VASCULAR INTERVENTION	26531 YNEZ RD.		TEMECULA	CA	92591	462	US	92591 4628	0HP	2009-04-17	NA	1007849-12	6051731	NA	Y	2007-03-23	MAF	NA	Y	N	959825		2024168-2007-00140	M	Y			04/19/2007	N	Y	03/22/2007	03/02/2007	N	0	N	U			N		UNK
851687				1	2007-05-16	MULTI-LINK MINI VISION RX CORONARY STENT SYSTEM	74MAF	GUIDANT VASCULAR INTERVENTION	26531 YNEZ RD.		TEMECULA	CA	92591	462	US	92591 4628	0HP	2009-12-07	NA	1007821-12	7010731	NA	N		MAF	NA	R	N	851687		2024168-2007-00180	M	Y			05/16/2007	Y	N	04/16/2007	04/12/2007	N	1	Y	U					0
937125				1	2007-11-02	MULTI-LINK RX VISION CORONARY STENT SYSTEM	74MAF	ABBOTT VASCULAR-CARDIAC THERAPIES	26531 YNEZ RD.		TEMECULA	CA	92591	462	US	92591 4628	0HP	2010-03-26	NA	1007843-23	7042631	NA	Y	2007-10-29	MAF	NA	Y	N	937125		2024168-2007-00464	M	Y			11/02/2007	N	Y	10/04/2007	10/01/2007	N	1	Y	U					0
1337266				1	2009-01-22	MULTI-LINK MINI VISION RX CORONARY STENT SYSTEM	74MAF	ABBOTT VASCULAR-CARDIAC THERAPIES	26531 YNEZ RD.		TEMECULA	CA	92591	462	US	92591 4628	0HP	2011-05-31	NA	1007829-28	8062441	NA	N		MAF	NA	R	N	1337266		2024168-2009-00112	M	Y			01/22/2009	N	Y	12/29/2008	12/29/2008	N	1	Y	U					0
829111				1	2007-01-03	MULTI-LINK RX VISION CORONARY STENT SYSTEM	74MAF	GUIDANT VASCULAR INTERVENTION	26531 YNEZ RD.		TEMECULA	CA	92591	462	US	92591 4628	0HP	2009-04-04	NA	1007850-15	6050431	NA	R	2006-12-06	MAF	NA	Y	N	829111		2024168-2007-00001	M	Y			01/03/2007	N	Y	12/04/2006	12/04/2006	N	1	Y	U			N		UNK
1018152				1	2008-03-20	MULTI-LINK RX VISION CORONARY STENT SYSTEM	74MAF	ABBOTT VASCULAR-CARDIAC THERAPIES	26531 YNEZ ROAD		TEMECULA	CA	92591	462	US	92591 4628	0HP	2010-10-31	NA	1007849-23	7111231	NA	R	2008-02-29	MAF	NA	Y	N	1018152		2024168-2008-00204	M	Y			03/20/2008	N	Y	02/22/2008	02/21/2008	N	0	Y	U					0
1078425				1	2008-07-16	MULTI-LINK MINI VISION RX CORONARY STENT SYSTEM	74MAF	ABBOTT VASUCLAR-CARDIAC THERAPIES	26531 YNEZ ROAD		TEMECULA	CA	92591	462	US	92591 4628	0HP	2011-03-30	NA	1007821-08	8040731	NA	N		MAF	NA	R	N	1078425		2024168-2008-00568	M	Y			07/16/2008	Y	Y	06/16/2008	06/16/2008	N	1	Y	U					0
1044884				1	2008-05-09	MULTI-LINK RX VISION CORONARY STENT SYSTEM	74MAF	ABBOTT VASCULAR-CARDIAC THERAPIES	26531 YNEZ RD.		TEMECULA	CA	92591	462	US	92591 4628	0HP	2010-12-31	NA	1007849-15	8010732	NA	N		MAF	NA	R	N	1044884		2024168-2008-00392	M	Y			05/09/2008	N	Y	04/10/2008	04/09/2008	N	1	Y	U					0
1044885				1	2008-05-09	MULTI-LINK MINI VISION RX CORONARY STENT SYSTEM	74MAF	ABBOTT VASCULAR-CARDIAC THERAPIES	26531 YNEZ RD.	MAILING P.O. BOX 9018	TEMECULA	CA	92591	462	US	92591 4628	0HP	2010-10-31	NA	1007823-12	7112032	NA	N		MAF	NA	R	N	1044885		2024168-2008-00389	M	Y			05/09/2008	N	Y	04/10/2008	04/10/2008	N	0	N	U					0
1386086				1	2009-05-14	MULTI-LINK VISION CORONARY STENT SYSTEM	74MAF	ABBOTT VASCULAR-CARDIAC THERAPIES	26531 YNEZ RD.		TEMECULA	CA	92591	462	US	92591 4628	0HP		NA	UNK	UNK	NA	N		MAF	NA	R	N	1386086		2024168-2009-00847	M	Y			05/14/2009	Y	N	04/19/2009	11/19/2008	N	1	Y	U					0
1307995				1	2009-02-06	MULTI-LINK MINI VISION RX CORONARY STENT SYSTEM	74MAF	ABBOTT VASCULAR-CARDIAC THERAPIES	26531 YNEZ ROAD		TEMECULA	CA	92591	462	US	92591 4628	0HP	2011-06-30	NA	1007821-08	8072341	NA	N		MAF	NA	R	N	1307995		2024168-2009-00188	M	Y			02/06/2009	Y	Y	01/13/2009	11/20/2008	N	0	N	Y			Y		0
972527				1	2007-12-20	MULTI-LINK RX VISION CORONARY STENT SYSTEM	74MAF	ABBOTT VASCULAR-CARDIAC THERAPIES	26531 YNEZ ROAD		TEMECULA	CA	92591	462	US	92591 4628	0HP	2010-05-07	NA	1007844-08	7060731	NA	R	2007-11-28	MAF	NA	Y	N	972527		2024168-2007-00629	M	Y			12/20/2007	N	Y	11/15/2007	11/15/2007	N	0	Y	U					0
824554				1	2007-02-06	ACS MULTI-LINK OTW ULTRA CORONARY STENT SYSTEM	74MAF	GUIDANT VASCULAR INTERVENTION	26531 YNEZ RD.		TEMECULA	CA	92591	462	US	92591 4628	0HP	2008-07-10	NA	1003392-13	6081032	NA	N		MAF	NA	R	N	824554		2024168-2007-00045	M	Y			02/06/2007	N	Y	01/19/2007	12/18/2006	N	1	Y	U			N		UNK
799027				1	2006-12-20	MULTI-LINK MINI VISION RX CORONARY STENT SYSTEM	74MAF	GUIDANT VASCULAR INTERVENTION	26531 YNEZ RD.		TEMECULA	CA	92591	462	US	92591 4628	0HP	2007-12-31	NA	1007822-15	6013131	NA	N		MAF	NA	R	N	799027		2024168-2006-00705	M	Y			12/20/2006	N	*	11/22/2006	11/22/2006	N	1	Y	U			N		UNK
992528				1	2008-02-06	MUTLI-LINK RX PIXEL CORONARY STENT SYSTEM	74MAF	ABBOTT VASCULAR-CARDIAC THERAPIES	26531 YNEZ RD.		TEMECULA	CA	92591	462		92591 4628	0HP	2007-10-09	NA	1005635-13J	5110931	NA	N		MAF	DA	R	N	992528		2024168-2008-00073	M	Y			02/06/2008	Y	N	01/11/2008	11/20/2006	N	1	Y	U					0
951486				1	2007-11-19	MULTI-LINK RX PIXEL CORONARY STENT SYSTEM	74MAF	ABBOTT VASCULAR-CARDIAC THERAPIES	26531 YNEZ RD.		TEMECULA	CA	92591	462	US	92591 4628	0HP	2008-02-23	NA	1005635-23J	6032334	NA	N		MAF	NA	R	N	951486		2024168-2007-00497	M	Y			11/19/2007	Y	N	10/25/2007	12/18/2006	N	0	Y	U
1352560				1	2009-03-26	MULTI-LINK RX VISION CORONARY STENT SYSTEM	74MAF	ABBOTT VASCULAR-CARDIAC THERAPIES	26531 YNEZ RD.		TEMECULA	CA	92591	462	US	92591 4628	0HP	2011-05-31	NA	1007841-15	8061241	NA	N		MAF	NA	R	N	1352560		2024168-2009-00502	M	Y			03/26/2009	Y	N	03/02/2009	02/28/2009	N	1	Y	U					0
1308358				1	2009-01-13	MULTI-LINK RX VISION CORONARY STENT SYSTEM	74MAF	ABBOTT VASCULAR-CARDIAC THERAPIES	26531 YNEZ ROAD		TEMECULA	CA	92591	462	US	92591 4628	0HP	2010-10-31	NA	1007849-23	7110932	NA	N		MAF	DA	R	N	1308358		2024168-2009-00054	M	Y			01/13/2009	N	Y	12/19/2008	12/19/2008	N	1	Y	U					0
1376350				1	2009-02-27	MULTI-LINK RX VISION CORONARY STENT SYSTEM	74MAF	ABBOTT VASCULAR-CARDIAC THERAPIES	26531 YNEZ RD.		TEMECULA	CA	92591	462	US	92591 4628	0HP	2011-10-31	NA	1007842-12	8111241	NA	N		MAF	NA	R	N	1376350		2024168-2009-00303	M	Y			02/27/2009	N	Y	02/02/2009	01/28/2009	N	1	Y	U					0
1501989				1	2009-10-06	MULTI-LINK VISION CORONARY STENT SYSTEM	74MAF	ABBOTT VASCULAR-CARDIAC THERAPIES	26531 YNEZ RD.		TEMECULA	CA	92591	462	US	92591 4628	0HP		NA	UNK	UNK	NA	N		MAF	NA	R	N	1501989		2024168-2009-01770	M	Y			10/06/2009	Y	N	09/11/2009	04/24/2009	N	1	Y	U					0
843062				1	2007-04-27	MULTI-LINK MINI VISION RX CORONARY STENT SYSTEM	74MAF	GUIDANT VASCULAR INTERVENTION	26531 YNEZ RD.		TEMECULA	CA	92591	462	US	92591 4628	0HP		NA	UNK	UNK	NA	N		MAF	NA	R	N	843062		2024168-2007-00157	M	Y			04/27/2007	Y	N	03/29/2007		N	1	Y	U			N		UNK
785870				1	2006-11-14	MULTI-LINK RX VISION CORONARY STENT SYSTEMS	74MAF	GUIDANT VASCULAR INTERVENTION	26531 YNEZ RD.		TEMECULA	CA	92591	462	US	92591 4628	0HP	2009-04-24	NA	1007850-12	6052431	NA	N		MAF	NA	R	N	785870		2024168-2006-00645	M	Y			11/14/2006	Y	N	10/30/2006	10/29/2006	N	1	Y	U			U		UNK
781447				1	2006-11-08	ACS MULTI-LINK RX ULTRA CORONARY STENT SYSTEM	74MAF	GUIDANT VASCULAR INTERVENTION	26531 YNEZ RD.		TEMECULA	CA	92591	462	US	92591 4628	0HP	2008-05-21	NA	1003376-13	6062131	NA	N		MAF	NA	R	N	781447		2024168-2006-00635	M	Y			11/08/2006	N	Y	10/11/2006	09/25/2006	N	1	Y	U			N		UNK
1194157				1	2008-10-08	MULTI-LINK RX VISION CORONARY STENT SYSTEM	74MAF	ABBOTT VASCULAR-CARDIAC THERAPIES	26531 YNEZ RD.		TEMECULA	CA	92591	462	US	92591 4628	0HP	2011-02-28	NA	1007843-15J	8031431	NA	N		MAF	NA	R	N	1194157		2024168-2008-00909	M	Y			10/08/2008	Y	N	09/08/2008	09/05/2008	N	1	Y	U					0
1531553				1	2009-10-27	MULTI-LINK RX VISION CORONARY STENT SYSTEM	74MAF	ABBOTT VASCULAR-CARDIAC THERAPIES	26531 YNEZ RD.		TEMECULA	CA	92591	462	US	92591 4628	0HP	2012-03-31	NA	1007843-18J	9042941	NA	N		MAF	NA	R	N	1531553		2024168-2009-01957	M	Y			10/27/2009	N	Y	10/02/2009	10/01/2009	N	1	Y	U					0
1402070				1	2009-06-11	MULTI-LINK RX VISION CORONARY STENT SYSTEM	74MAF	ABBOTT VASCULAR-CARDIAC THERAPIES	26531 YNEZ RD.		TEMECULA	CA	92591	462	US	92591 4628	0HP	2011-07-31	NA	1007842-18	8082541	NA	N		MAF	NA	R	N	1402070		2024168-2009-01038	M	Y			06/11/2009	Y	Y	05/18/2009	05/10/2009	N	0	Y	U					0
1342221				1	2009-01-23	MULTI-LINK RX VISION CORONARY STENT SYSTEM	74MAF	ABBOTT VASCULAR-CARDIAC THERAPIES	26531 YNEZ RD.		TEMECULA	CA	92591	462	US	92591 4628	0HP	2010-12-31	NA	1007843-18	8012831	NA	N		MAF	NA	R	N	1342221		2024168-2009-00121	M	Y			01/23/2009	N	Y	12/24/2008	12/02/2008	N	1	Y	U					0
1342220				1	2009-01-23	MULTI-LINK RX VISION CORONARY STENT SYSTEM	74MAF	ABBOTT VASCULAR-CARDIAC THERAPIES	26531 YNEZ RD.		TEMECULA	CA	92591	462	US	92591 4628	0HP	2010-07-07	NA	1007841-18	7080731	NA	N		MAF	NA	R	N	1342220		2024168-2009-00116	M	Y			01/23/2009	N	Y	12/24/2008	12/15/2008	N	1	Y	U					0
1139047				1	2008-08-26	MULTI-LINK RX VISION CORONARY STENT SYSTEM	74MAF	ABBOTT VASCULAR-CARDIAC THERAPIES	26531 YNEZ ROAD		TEMECULA	CA	92591	462	US	92591 4628	0HP	2011-02-28	NA	1007844-18J	8031031	NA	N		MAF	NA	R	N	1139047		2024168-2008-00714	M	Y			08/26/2008	N	Y	07/31/2008	07/31/2008	N	1	Y	U					0
2973775				1	2007-12-19	MULTI-LINK RX VISION CORONARY STENT SYSTEM	74MAF	ABBOTT VASCULAR-CARDIAC THERAPIES	26531 YNEZ RD.	MAILING P.O. BOX 9018	TEMECULA	CA	92589	901	US	92589 9018	0HP	2010-08-20	NA	1007848-18	7092031	NA	Y	2007-12-06	MAF	DA	Y	N	2973775		2024168-2007-00620	M	Y			12/19/2007	N	Y	11/27/2007		N	1	Y	U					0
1446251				1	2009-05-22	MULTI-LINK RX VISION CORONARY STENT SYSTEM	74MAF	ABBOTT VASCULAR-CARDIAC THERAPIES	26531 YNEZ ROAD		TEMECULA	CA	92591	462	US	92591 4628	0HP	2011-12-31	NA	1007850-15	9010741	NA	Y	2009-05-04	MAF	NA	Y	N	1446251		2024168-2009-00922	M	Y			05/22/2009	N	Y	04/29/2009	04/28/2009	N	0	N	U					0
1371419				1	2009-02-10	MULTI-LINK RX VISION CORONARY STENT SYSTEM	74MAF	ABBOTT VASCULAR-CARDIAC THERAPIES	26531 YNEZ RD.		TEMECULA	CA	92591	462	US	92591 4628	0HP		NA	1007848-23	UNK	NA	N		MAF	NA	R	N	1371419		2024168-2009-00209	M	Y			02/10/2009	N	Y	01/16/2009	01/12/2009	N	1	Y	U					0
1046033				1	2008-05-16	MULTI-LINK RX VISION CORONARY STENT SYSTEM	74MAF	ABBOTT VASCULAR-CARDIAC THERAPIES	26531 YNEZ ROAD		TEMECULA	CA	92591	462	US	92591 4628	0HP	2011-01-31	NA	1007848-12	8022031	NA	Y	2008-05-12	MAF	NA	Y	N	1046033		2024168-2008-00399	M	Y			05/16/2008	Y	Y	04/18/2008	04/03/2008	N	1	Y	U					0
1046032				1	2008-05-16	MULTI-LINK RX VISION CORONARY STENT SYSTEM	74MAF	ABBOTT VASCULAR-CARDIAC THERAPIES	26531 YNEZ ROAD		TEMECULA	CA	92591	462	US	92591 4628	0HP		NA	UNK	UNK	NA	N		MAF	NA	R	N	1046032		2024168-2008-00408	M	Y			05/16/2008	Y	Y	04/17/2008		N	0	Y	U					0
1009112				1	2008-03-05	MULTI-LINK MINI VISION RX CORONARY STENT SYSTEM	74MAF	ABBOTT VASCULAR-CARDIAC THERAPIES	26531 YNEZ RD.		TEMECULA	CA	92591	462	US	92591 4628	0HP	2009-06-04	NA	1005635-18J	7070431	NA	N		MAF	NA	R	N	1009112		2024168-2008-00171	M	Y			03/05/2008	Y	N	02/05/2008	02/04/2008	N	1	Y	U					0
1051321				1	2008-05-22	MULTI-LINK RX VISION CORONARY STENT SYSTEM	74MAF	ABBOTT VASCULAR-CARDIAC THERAPIES	26531 YNEZ ROAD		TEMECULA	CA	92591	462	US	92591 4628	0HP	2011-01-30	NA	1007843-15	8020732	NA	N		MAF	NA	R	N	1051321		2024168-2008-00419	M	Y			05/22/2008	N	Y	04/24/2008	04/23/2008	N	0	Y	U					0
1009111				1	2008-03-05	SMULTI-LINK MINI VISION RX CORONARY STENT SYSTEM	74MAF	ABBOTT VASCULAR-CARDIAC THERAPIES	26531 YNEZ RD.		TEMECULA	CA	92591	462	US	92591 4628	0HP	2007-08-05	NA	1007842-12J	5090531	NA	N		MAF	NA	R	N	1009111		2024168-2008-00170	M	Y			03/05/2008	Y	Y	02/05/2008	02/04/2008	N	1	Y	U					0
1425626				1	2009-07-31	MULTI-LINK RX VISION CORONARY STENT SYSTEM	74MAF	ABBOTT VASCULAR-CARDIAC THERAPIES	26531 YNEZ RD.		TEMECULA	CA	92591	462	US	92591 4628	0HP	2012-02-28	NA	1007848-15	9033141	NA	Y	2009-07-13	MAF	NA	Y	N	1425626		2024168-2009-01372	M	Y			07/31/2009	Y	Y	07/08/2009	06/19/2009	N	1	Y	U					0
1489567				1	2009-07-31	MULTI-LINK RX VISION CORONARY STENT SYSTEM	74MAF	ABBOTT VASCULAR-CARDIAC THERAPIES	26531 YNEZ RD.		TEMECULA	CA	92591	462	US	92591 4628	0HP	2012-01-31	NA	1007842-18	9022541	NA	N		MAF	NA	R	N	1489567		2024168-2009-01386	M	Y			07/31/2009	N	Y	07/08/2009	07/08/2009	N	1	Y	U					0
953478				1	2007-11-15	ACS MULTI-LINK RX ULTRA CORONARY STENT SYSTEM	74MAF	ABBOTT VASCULAR-CARDIAC THERAPIES	26531 YNEZ RD.		TEMECULA	CA	92591	462	US	92591 4628	0HP	2008-08-21	NA	1003382-13	6092131	NA	Y	2007-10-24	MAF	NA	Y	N	953478		2024168-2007-00483	M	Y			11/15/2007	N	Y	10/17/2007	10/17/2007	N	1	Y	U
1016244				1	2008-03-19	MULTI-LINK MINI VISION RX CORONARY STENT SYSTEM	74MAF	ABBOTT VASCULAR-CARDIAC THERAPIES	26531 YNEZ RD.		TEMECULA	CA	92591	462	US	92591 4628	0HP	2010-11-12	NA	1007823-18	7121232	NA	N		MAF	NA	R	N	1016244		2024168-2008-00192	M	Y			03/19/2008	Y	Y	02/18/2008	02/13/2008	N	1	Y	U
1238597				1	2008-11-18	MULIT-LINK MINI VISION RX CORONARY STENT SYSTEM	74MAF	ABBOTT VASCULAR-CARDIAC THERAPIES	26531 YNEZ RD.		TEMECULA	CA	92591	462	US	92591 4628	0HP	2011-07-29	NA	1007823-12	8082941	NA	N		MAF	NA	R	N	1238597		2024168-2008-01167	M	Y			11/18/2008	Y	Y	10/22/2008	10/21/2008	N	1	Y	U					0
1065097				1	2008-06-24	MULTI-LINK RX VISION CORONARY STENT SYSTEM	74MAF	ABBOTT VASCULAR-CARDIAC THERAPIES	26531 YNEZ ROAD		TEMECULA	CA	92591	462	US	92591 4628	0HP	2008-07-31	NA	1007844-08J	508223Q	NA	N		MAF	NA	R	N	1065097		2024168-2008-00514	M	Y			06/24/2008	Y	N	05/26/2008	05/26/2008	N	0	Y	U					0
973992				1	2007-05-04	MULTI-LINK MINI VISION RX CORONARY STENT SYSTEM	74MAF	GUIDANT VASCULAR INTERVENTION	26531 YNEZ RD.		TEMECULA	CA	92591	462	US	92591 4628	0HP	2010-02-01	NA	1007823-08	7030131	NA	R	2007-04-04	MAF	NA	Y	N	973992		2024168-2007-00165	M	Y			05/04/2007	N	Y	03/28/2007	03/27/2007	N	1	Y	U			N		UNK
1348676				1	2009-03-20	MULTI-LINK RX VISION CORONARY STENT SYSTEM	74MAF	ABBOTT VASCULAR-CARDIAC THERAPIES	26531 YNEZ ROAD		TEMECULA	CA	92591	462	US	92591 4628	0HP	2011-11-30	NA	1007848-28	8121741	NA	N		MAF	NA	R	N	1348676		2024168-2009-00463	M	Y			03/20/2009	Y	Y	02/23/2009	02/20/2009	N	1	Y	U					0
1044855				1	2008-05-09	MULTI-LINK RX VISION CORONARY STENT SYSTEM	74MAF	ABBOTT VASCULAR-CARDIAC THERAPIES	26531 YNEZ RD.		TEMECULA	CA	92591	462	US	92591 4628	0HP	2010-08-31	NA	1007842-15J	709073Q		Y	2008-04-17	MAF	NA	Y	N	1044855		2024168-2008-00391	M	Y			05/09/2008	N	Y	04/10/2008	04/09/2008	N	1	Y	U					0
1585552				1	2010-01-15	MULTI-LINK RX VISION CORONARY STENT SYSTEM	74MAF	ABBOTT VASCULAR-CARDIAC THERAPIES	26531 YNEZ RD.		TEMECULA	CA	92591	462	US	92591 4628	0HP	2012-07-31	NA	1007841-28	9081841	NA	Y	2010-01-12	MAF	NA	Y	N	1585552		2024168-2010-00074	M	Y			01/15/2010	N	Y	12/23/2009	12/23/2009	N	0	Y	U					0
829133				1	2007-02-02	MULTI-LINK MINI VISION RX CORONARY STENT SYSTEM	74MAF	GUIDANT VASCULAR INTERVENTION	26531 YNEZ RD.		TEMECULA	CA	92591	462	US	92591 4628	0HP	2007-04-04	NA	1007823-12	5050431	NA	R	2007-01-16	MAF	NA	Y	N	829133		2024168-2007-00040	M	Y			02/02/2007	N	Y	01/03/2007	12/29/2006	N	1	Y	U			N		UNK
925982				1	2007-10-10	MULTI-LINK MINI VISION RX CORONARY STENT SYSTEM	74MAF	ABBOTT VASCULAR-CARDIAC THERAPIES	26531 YNEZ ROAD		TEMECULA	CA	92591	462	US	92591 4628	0HP	2009-12-22	NA	1007822-18	7012231	NA	N		MAF	NA	R	N	925982		2024168-2007-00423	M	Y			10/10/2007	Y	Y	09/11/2007	09/07/2007	N	0	Y	U					0
1185998				1	2008-10-02	MULTI-LINK MINI VISION RX CORONARY STENT SYSTEM	74MAF	ABBOTT VASCULAR-CARDIAC THERAPIES	26531 YNEZ RD.		TEMECULA	CA	92591	462	US	92591 4628	0HP		NA	UNK	UNK	NA	N		MAF	NA	R	N	1185998		2024168-2008-00877	M	Y			10/02/2008	Y	N	09/09/2008	09/07/2008	N	1	Y	U					0
1309872				1	2009-02-09	MULTI-LINK MINI VISION RX CORONARY STENT SYSTEM	74MAF	ABBOTT VASCULAR-CARDIAC THERAPIES	26531 YNEZ ROAD		TEMECULA	CA	92591	462	US	92591 4628	0HP	2011-07-18	NA	1007828-15	8081841	NA	N		MAF	NA	R	N	1309872		2024168-2009-00205	M	Y			02/09/2009	Y	Y	01/15/2009	01/15/2009	N	1	Y	U					0
1185997				1	2008-10-02	MULTI-LINK RX VISION CORONARY STENT SYSTEM	74MAF	ABBOTT VASCULAR-CARDIAC THERAPIES	26531YNEZ RD.		TEMECULA	CA	92591	462	US	92591 4628	0HP	2011-04-30	NA	1007848-12	8050731	NA	N		MAF	NA	R	N	1185997		2024168-2008-00876	M	Y			10/02/2008	Y	Y	09/09/2008	09/07/2008	N	1	Y	U					0
1604002				1	2010-02-01	MULTI-LINK RX VISION CORONARY STENT SYSTEM	74MAF	ABBOTT VASCULAR-CARDIAC THERAPIES	26531 YNEZ RD.		TEMECULA	CA	92591	462	US	92591 4628	0HP	2012-06-30	NA	1007848-18	9070641	NA	Y	2010-01-11	MAF	NA	Y	N	1604002		2024168-2010-00153	M	Y			02/01/2010	N	Y	01/07/2010	01/07/2010	N	1	Y	U					0
862937				1	2007-06-07	MULTI-LINK RX VISION CORONARY STENT SYSTEM	74MAF	ABBOTT VASCULAR-CARDIAC THERAPIES	26531 YNEZ RD.		TEMECULA	CA	92591	462	US	92591 4628	0HP	2009-01-28	NA	1007849-15	6022831	NA	N		MAF	NA	R	N	862937		2024168-2007-00203	M	Y			06/07/2007	N	Y	05/10/2007	05/10/2007	N	0	Y	U					0
1483302				1	2009-07-22	MULTI-LINK RX VISION CORONARY STENT SYSTEM	74MAF	ABBOTT VASCULAR-CARDIAC THERAPIES	26531 YNEZ RD.		TEMECULA	CA	92591	462	US	92591 4628	0HP	2011-11-30	NA	1007842-18J	8120941	NA	N		MAF	NA	R	N	1483302		2024168-2009-01294	M	Y			07/22/2009	N	Y	06/27/2009	06/26/2009	N	1	Y	U					0
1321789				1	2009-02-20	MULTI-LINK RX VISION CORONARY STENT SYSTEM	74MAF	ABBOTT VASCULAR-CARDIAC THERAPIES	26531 YNEZ RD.		TEMECULA	CA	92591	462	US	92591 4628	0HP	2011-11-30	NA	1007848-12	8120241	NA	N		MAF	NA	R	N	1321789		2024168-2009-00284	M	Y			02/20/2009	Y	Y	01/27/2009	01/27/2009	N	1	Y	U					0
841281				1	2007-04-19	MULTI-LINK OTW VISION CORONARY STENT SYSTEM	74MAF	GUIDANT VASCULAR INTERVENTION	26531 YNEZ RD.		TEMECULA	CA	92591	462	US	92591 4628	0HP	2009-12-02	NA	1010144-15	7010231	NA	N		MAF	NA	R	N	841281		2024168-2007-00138	M	Y			04/19/2007	Y	N	03/23/2007		N	1	Y	U			N		UNK
1321788				1	2009-02-20	MULTI-LINK MINI VISION RX CORONARY STENT SYSTEM	74MAF	ABBOTT VASCULAR-CARDIAC THERAPIES	26531 YNEZ ROAD		TEMECULA	CA	92591	462	US	92591 4628	0HP		NA	UNK	UNK	NA	N		MAF	NA	R	N	1321788		2024168-2009-00283	M	Y			02/20/2009	Y	N	01/26/2009	01/25/2009	N	1	Y	U					0
2841378				1	2009-02-10	MULTI-LINK RX VISION CORONARY STENT SYSTEM	74MAF	ABBOTT VASCULAR-CARDIAC THERAPIES	26531 YNEZ RD.		TEMECULA	CA	92591	462	US	92591 4628	0HP	2011-07-31	NA	1007850-18	8082141	NA	Y	2009-01-21	MAF	NA	Y	N	2841378		2024168-2009-00210	M	Y			02/10/2009	N	Y	01/05/2009	01/02/2009	N	1	Y	U					0
1356599				1	2009-04-03	MULTI-LINK RX VISION CORONARY STENT SYSTEM	74MAF	ABBOTT VASCULAR-CARDIAC THERAPIES	26531 YNEZ RD.		TEMECULA	CA	92591	462	US	92591 4628	0HP	2011-09-30	NA	1007843-18	8101441	NA	N		MAF	NA	R	N	1356599		2024168-2009-00562	M	Y			04/03/2009	Y	N	03/09/2009	03/09/2009	N	1	Y	U					0
885220				1	2007-07-24	MULTI-LINK RX VISION CORONARY STENT SYSTEM	74MAF	ABBOTT VASCULAR-CARDIAC THERAPIES	26531 YNEZ ROAD		TEMECULA	CA	92591	462	US	92591 4628	0HP	2010-01-13	NA	1007842-28	7021331	NA	Y	2007-07-09	MAF	NA	Y	N	885220		2024168-2007-00286	M	Y			07/24/2007	N	Y	06/26/2007		N	2	Y	U					0
1321787				1	2009-02-20	MULTI-LINK RX VISION CORONARY STENT SYSTEM	74MAF	ABBOTT VASCULAR-CARDIAC THERAPIES	26531 YNEZ ROAD		TEMECULA	CA	92591	462	US	92591 4628	0HP		NA	UNK	UNK	NA	N		MAF	NA	R	N	1321787		2024168-2009-00282	M	Y			02/20/2009	Y	N	01/26/2009	01/25/2009	N	1	Y	U					0
920681				1	2007-09-27	MULTI-LINK MINI VISION RX CORONARY STENT SYSTEM	74MAF	ABBOTT VASCULAR-CARDIAC THERAPIES	26531 YNEZ ROAD		TEMECULA	CA	92591	462	US	92591 4628	0HP	2010-07-01	NA	1007823-12	7080132	NA	Y	2007-09-11	MAF	NA	Y	N	920681		2024168-2007-00406	M	Y			09/27/2007	N	Y	09/07/2007	09/06/2007	N	1	Y	U					0
936139				1	2007-10-30	MULTI-LINK OTW VISION CORONARY STENT SYSTEM	74MAF	ABBOTT VASCULAR-CARDIAC THERAPIES	26531 YNEZ RD.		TEMECULA	CA	92591	462	US	92591 4628	0HP	2009-05-06	NA	1010145-23	6060631	NA	Y	2007-10-16	MAF	NA	Y	N	936139		2024168-2007-00455	M	Y			10/30/2007	N	Y	10/11/2007	10/10/2007	N	1	Y	U					0
1137703				1	2008-08-20	MULTI-LINK OTW VISION CORONARY STENT SYSTEM	74MAF	ABBOTT VASCULAR-CARDIAC THERAPIES	26531 YNEZ ROAD		TEMECULA	CA	92591	462	US	92591 4628	0HP	2010-06-30	NA	1010145-08	7071131	NA	Y	2008-07-23	MAF	NA	Y	N	1137703		2024168-2008-00688	M	Y			08/20/2008	N	Y	07/21/2008	07/17/2008	N	1	Y	U
940012				1	2007-11-07	MULTI-LINK VISION CORONARY STENT SYSTEM	74MAF	ABBOTT VASCULAR-CARDIAC THERAPIES	26531 YNEZ RD.		TEMECULA	CA	92591	462	US	92591 4628	0HP		NA	UNK	UNK	NA	N		MAF	NA	R	N	940012		2024168-2007-00467	M	Y			11/07/2007	Y	N	10/12/2007	10/07/2007	N	1	Y	U					0
911621				1	2007-09-12	MULTI-LINK RX VISION CORONARY STENT SYSTEM	74MAF	ABBOTT VASCULAR-CARDIAC THERAPIES	26531 YNEZ RD.		TEMECULA	CA	92591	462	US	92591 4628	0HP		NA	1007847-12	UNK	NA	N		MAF	NA	R	N	911621		2024168-2007-00360	M	Y			09/12/2007	Y	Y	08/17/2007	08/01/2007	N	1	Y	U
1465899				1	2009-07-21	MULTI-THINK MINI VISION RX CORONARY STENT SYSTEM	74MAF	ABBOTT VASCULAR-CARDIAC THERAPIES	26531 YNEZ RD.		TEMECULA	CA	92591	462	US	92591 4628	0HP	2012-03-31	NA	1007821-15	9040341	NA	Y	2009-07-01	MAF	NA	Y	N	1465899		2024168-2009-01291	M	Y			07/21/2009	N	Y	06/26/2009	06/20/2009	N	1	Y	U					0
1551849				1	2009-11-23	MULTI-LINK RX VISION CORONARY STENT SYSTEM	74MAF	ABBOTT VASCULAR-CARDIAC THERAPIES	26531 YNEZ RD.		TEMECULA	CA	92591	462	US	92591 4628	0HP	2011-07-31	NA	1007850-12	8081341	NA	Y	2009-11-02	MAF	NA	Y	N	1551849		2024168-2009-02198	M	Y			11/23/2009	N	Y	10/29/2009	10/26/2009	N	1	Y	U					0
1016803				1	2008-03-20	MULTI-LINK RX PIXEL CORONARY STENT SYSTEM	74MAF	ABBOTT VASCULAR-CARDIAC THERAPIES	26531 YNEZ RD.		TEMECULA	CA	92591	462	US	92591 4628	0HP	2007-09-30	NA	1005634-18J	5102731	NA	N		MAF	NA	R	N	1016803		2024168-2008-00195	M	Y			03/20/2008	Y	N	02/19/2008	12/05/2006	N	1	Y	U					0
843047				1	2007-04-27	MULTI-LINK MINI VISION RX CORONARY STENT SYSTEM	74MAF	GUIDANT VASCULAR INTERVENTION	26531 YNEZ RD.		TEMECULA	CA	92591	462	US	92591 4628	0HP		NA	UNK	UNK	NA	N		MAF	NA	R	N	843047		2024168-2007-00156	M	Y			04/27/2007	Y	N	03/29/2007		N	1	Y	U			N		UNK
814141				1	2007-01-31	MULTI-LINK RX VISION CORONARY STENT SYSTEM	74MAF	GUIDANT VASCULAR INTERVENTION	26531 YNEZ RD.		TEMECULA	CA	92591	462	US	92591 4628	0HP		NA	1007849-18	UNK	NA	N		MAF	NA	R	N	814141		2024168-2007-00035	M	Y			01/31/2007	N	Y	01/02/2007	01/02/2007	N	0	N	U			N		UNK
1063830				1	2008-06-19	MULTI-LINK RX VISION CORONARY STENT SYSTEM	74MAF	ABBOTT VASCULAR-CARDIAC THERAPIES	26531 YNEZ RD.		TEMECULA	CA	92591	462	US	92591 4628	0HP	2010-07-31	NA	1007849-15	7081731	NA	N		MAF	NA	R	N	1063830		2024168-2008-00499	M	Y			06/19/2008	N	Y	05/20/2008	05/20/2008	N	1	Y	U					0
1063832				1	2008-06-19	MULTI-LINK RX VISION CORONARY STENT SYSTEM	74MAF	ABBOTT VASCULAR-CARDIAC THERAPIES	26531 YNEZ RD.		TEMECULA	CA	92591	462	US	92591 4628	0HP	2011-03-31	NA	1007850-18	8040131	NA	N		MAF	NA	R	N	1063832		2024168-2008-00500	M	Y			06/19/2008	N	Y	05/20/2008	05/16/2008	N	0	Y	U					0
1342219				1	2009-01-23	MULTI-LINK RX VISION CORONARY STENT SYSTEM	74MAF	ABBOTT VASCULAR-CARDIAC THERAPIES	26531 YNEZ RD.		TEMECULA	CA	92591	462	US	92591 4628	0HP	2010-07-09	NA	1007843-08	7070932	NA	N		MAF	NA	R	N	1342219		2024168-2009-00115	M	Y			01/23/2009	N	Y	12/24/2008	12/07/2008	N	1	Y	U					0
925930				1	2007-10-09	MULTI-LINK RX VISION CORONARY STENT SYSTEM	74MAF	ABBOTT VASCULAR-CARDIAC THERAPIES	26531 YNEZ RD.		TEMECULA	CA	92591	462	US	92591 4628	0HP		NA	UNK	UNK	NA	N		MAF	NA	R	N	925930		2024168-2007-00421	M	Y			10/09/2007	Y	Y	10/03/2007		N	2	Y	U					0
1057004				1	2008-06-05	MULTI-LINK MINI VISION RX CORONARY STENT SYSTEM	74MAF	ABBOTT VASCULAR-CARDIAC THERAPIES	26531 YNEZ ROAD		TEMECULA	CA	92591	462	US	92591 4628	0HP	2010-09-30	NA	1007821-08	7100131	NA	Y	2008-05-13	MAF	NA	Y	N	1057004		2024168-2008-00470	M	Y			06/05/2008	N	Y	05/08/2008	05/07/2008	N	1	Y	U					0
1057005				1	2008-06-05	MULTI-LINK MINI VISION OTW CORONARY STENT SYSTEM	74MAF	ABBOTT VASCULAR-CARDIAC THERAPIES	26531 YNEZ ROAD		TEMECULA	CA	92591	462	US	92591 4628	0HP	2011-01-30	NA	1010154-15	8022231	NA	Y	2008-05-14	MAF	NA	Y	N	1057005		2024168-2008-00471	M	Y			06/05/2008	N	Y	05/06/2008	04/28/2008	N	1	Y	U					0
1112082				1	2008-08-06	MULTI-LINK RX VISION CORONARY STENT SYSTEM	74MAF	ABBOTT VASCULAR-CARDIAC THERAPIES	26531 YNEZ ROAD		TEMECULA	CA	92591	462	US	92591 4628	0HP	2010-12-31	NA	1007849-15	8011431	NA	Y	2008-07-22	MAF	NA	Y	N	1112082		2024168-2008-00630	M	Y			08/06/2008	N	Y	07/08/2008	07/08/2008	N	1	Y	U					0
1387077				1	2009-05-15	MULTI-LINK RX VISION CORONARY STENT SYSTEM	74MAF	ABBOTT VASCULAR- CARDIAC THERAPIES	26531 YNEZ RD.		TEMECULA	CA	92591	462	US	92591 4628	0HP	2011-12-31	NA	1007848-15	9011441	NA	N		MAF	NA	R	N	1387077		2024168-2009-00859	M	Y			05/15/2009	Y	Y	04/21/2009	04/20/2009	N	1	Y	U					0
883294				1	2007-07-18	MULTI-LINK RX PIXEL CORONARY STENT SYSTEM	74MAF	ABBOTT VASCULAR-CARDIAC THERAPIES	26531 YNEZ ROAD		TEMECULA	CA	92591	462	US	92591 4628	0HP	2007-11-13	NA	1005634-08J	5121331	NA	N		MAF	NA	R	N	883294		2024168-2007-00281	M	Y			07/18/2007	Y	N	06/21/2007	05/19/2006	N	1	Y	U					0
837398				1	2007-04-05	MULTI-LINK MINI VISION RX CORONARY STENT SYSTEM	74MAF	GUIDANT VASCULAR INTERVENTION	26531 YNEZ RD.		TEMECULA	CA	92591	462	US	92591 4628	0HP	2010-01-08	NA	1007823-23	7020831	NA	N		MAF	NA	R	N	837398		2024168-2007-00122	M	Y			04/05/2007	Y	N	03/07/2007		N	1	Y	U			N		UNK
875478				1	2007-07-03	MULTI-LINK RX VISION CORONARY STENT SYSTEM	74MAF	ABBOTT VASCULAR-CARDIAC THERAPIES	26531 YNEZ ROAD		TEMECULA	CA	92591	462	US	92591 4628	0HP	2010-03-25	NA	1007849-23	7042533	NA	Y	2007-06-08	MAF	NA	Y	N	875478		2024168-2007-00244	M	Y			07/03/2007	N	Y	06/05/2007	06/04/2007	N	1	Y	U					0
914377				1	2007-09-14	MULTI-LINK RX VISION CORONARY STENT SYSTEM	74MAF	ABBOTT VASCULAR-CARDIAC THERAPIES	26531 YNEZ RD.		TEMECULA	CA	92589	462	US	92589 4628	0HP	2010-02-28	NA	1007850-28	7032831	NA	R	2007-08-31	MAF	NA	Y	N	914377		2024168-2007-00368	M	Y			09/14/2007	N	Y	08/17/2007	08/17/2007	N	1	Y	U					0
1040307				1	2008-04-30	MULTI-LINK RX VISION CORONARY STENT SYSTEM	74MAF	ABBOTT VASCULAR-CARDIAC THERAPIES	26531 YNEZ RD.		TEMECULA	CA	92591	462	US	92591 4628	0HP	2010-10-31	NA	1007848-12	7112132	NA	N		MAF	NA	R	N	1040307		2024168-2008-00361	M	Y			04/30/2008	Y	Y	03/31/2008	03/27/2008	N	1	Y	U			Y		1
930048				1	2007-10-19	MULTI-LINK OTW VISION CORONARY STENT SYSTEM	74MAF	ABBOTT VASCULAR-CARDIAC THERAPIES	26531 YNEZ RD.		TEMECULA	CA	92591	462	US	92591 4628	0HP	2010-05-25	NA	1010143-18	7062531	NA	N		MAF	NA	R	N	930048		2024168-2007-00437	M	Y			10/19/2007	Y	N	09/20/2007	09/15/2007	N	1	Y	U					0
1036883				1	2008-05-01	MULTI-LINK RX VISION CORONARY STENT SYSTEM	74MAF	ABBOTT VASCULAR-CARDIAC THERAPIES	26531 YNEZ RD.		TEMECULA	CA	92591	462	US	92591 4628	0HP	2010-11-30	NA	1007842-28J	7121831	NA	N		MAF	DA	R	N	1036883		2024168-2008-00365	M	Y			05/01/2008	Y	N	04/02/2008	04/02/2008		1	Y	U
883831				1	2007-07-20	MULTI-LINK RX PIXEL CORONARY STENT SYSTEM	74MAF	ABBOTT VASCULAR-CARDIAC THERAPIES	26531 YNEZ RD.		TEMECULA	CA	92591	462	US	92591 4628	0HP	2007-11-13	NA	1005634-08J	5121331	NA	N		MAF	NA	R	N	883831		2024168-2007-00282	M	Y			07/20/2007	Y	N	06/21/2007	05/22/2006	N	1	Y	U					0
1490775				1	2009-10-02	MULTI-LINK MINI VISION RX CORONARY STENT SYSTEM	74MAF	ABBOTT VASCULAR-CARDIAC THERAPIES	26531 YNEZ RD.		TEMECULA	CA	92591	462	US	92591 4628	0HP	2012-05-31	NA	1007828-18	9060341	NA	N		MAF	NA	R	N	1490775		2024168-2009-01748	M	Y			10/02/2009	Y	Y	09/09/2009	09/09/2009	N	1	Y	U					0
968927				1	2007-12-19	MULTI-LINK RX PIXEL CORONARY STENT SYSTEM	74MAF	ABBOTT VASCULAR-CARDIAC THERAPIES	26531 YNEZ RD.		TEMECULA	CA	92591	462	US	92591 4628	0HP	2008-10-09	NA	1005634-23J	6110931	NA	N		MAF	DA	*	N	968927		2024168-2007-00614	M	Y			12/19/2007	Y	N	11/27/2007	06/27/2007	N	1	Y	U					0
1512737				1	2009-10-09	MULTI-LINK RX VISION CORONARY STENT SYSTEM	74MAF	ABBOTT VASCULAR-CARDIAC THERAPIES	26531 YNEZ RD.		TEMECULA	CA	92591	462	US	92591 4628	0HP	2011-06-30	NA	1007841-28	8072241	NA	Y	2009-09-28	MAF	NA	Y	N	1512737		2024168-2009-01788	M	Y			10/09/2009	Y	Y	09/16/2009	09/14/2009	N	1	Y	U					0
989065				1	2008-01-29	MULTI-LINK RX VISION CORONARY STENT SYSTEM	74MAF	ABBOTT VASCULAR-CARDIAC THERAPIES	26531 YNEZ ROAD		TEMECULA	CA	92591	462	US	92591 4628	0HP	2008-10-24	NA	1007843-12	5112431	NA	Y	2008-01-04	MAF	NA	Y	N	989065		2024168-2008-00055	M	Y			01/29/2008	Y	Y	12/27/2007	12/24/2007	N	0	Y	U
1073702				1	2008-07-01	MULTI-LINK RX VISION CORONARY STENT SYSTEM	74MAF	ABBOTT VASCULAR-CARDIAC THERAPIES	26531 YNEZ ROAD		TEMECULA	CA	92591	462	US	92591 4628	0HP		NA	1007848-12	UNK	NA	N		MAF	NA	R	N	1073702		2024168-2008-00537	M	Y			07/01/2008	N	Y	06/04/2008	06/03/2008	N	0	N	U					0
959813				1	2007-04-19	MULTI-LINK RX VISION CORONARY STENT SYSTEM	74MAF	GUIDANT VASCULAR INTERVENTION	26531 YNEZ RD.		TEMECULA	CA	92591	462	US	92591 4628	0HP	2010-02-05	NA	1007850-15	7030531	NA	Y	2007-03-30	MAF	NA	Y	N	959813		2024168-2007-00143	M	Y			04/19/2007	N	Y	03/23/2007	03/22/2007	N	1	Y	U			N		UNK
1048719				1	2008-05-19	MULTI-LINK RX VISION CORONARY STENT SYSTEM	74MAF	ABBOTT VASCULAR-CARDIAC THERAPIES	26531 YNEZ RD.		TEMECULA	CA	92591	462	US	92591 4628	0HP	2001-02-28	NA	1007848-18	8031931	NA	Y		MAF	NA	R	N	1048719		2024168-2008-00406	M	Y			05/19/2008	N	Y	04/24/2008	04/23/2008	N	1	Y	U					0
1515136				1	2009-10-12	MULTI-LINK RX VISION CORONARY STENT SYSTEM	74MAF	ABBOTT VASCULAR-CARDIAC THERAPIES	26531 YNEZ RD.		TEMECULA	CA	92591	462	US	92591 4628	0HP	2011-12-31	NA	1007843-12J	9012941	NA	N		MAF	NA	R	N	1515136		2024168-2009-01816	M	Y			10/12/2009	N	Y	09/17/2009	09/17/2009	N	1	Y	U
902721				1	2007-08-23	MULTI-LINK MINI VISION RX CORONARY STENT SYSTEM	74MAF	ABBOTT VASCULAR-CARDIAC THERAPIES	26531 YNEZ RD.		TEMECULA	CA	92591	462	US	92591 4628	0HP		NA	1007823-08	UNK	NA	N		MAF	NA	R	N	902721		2024168-2007-00336	M	Y			08/23/2007	Y	N	07/27/2007		N	1	Y	U					0
1135828				1	2008-08-19	MULTI-LINK RX VISION CORONARY STENT SYSTEM	74MAF	ABBOTT VASCULAR-CARDIAC THERAPIES	26531 YNEZ ROAD		TEMECULA	CA	92591	462	US	92591 4628	0HP	2011-04-30	NA	1007850-28	8052241	NA	Y	2008-07-29	MAF	NA	Y	N	1135828		2024168-2008-00686	M	Y			08/19/2008	N	Y	07/25/2008	07/24/2008	N	1	Y	U					0
885208				1	2007-07-24	MULTI-LINK RX VISION CORONARY STENT SYSTEM	74MAF	ABBOTT VASCULAR-CARDIAC THERAPIES	26531 YNEZ RD.		TEMECULA	CA	92591	462	US	92591 4628	0HP	2010-01-20	NA	1007849-15	7022031	NA	Y	2007-06-28	MAF	NA	Y	N	885208		2024168-2007-00290	M	Y			07/24/2007	N	Y	06/22/2007	06/12/2007	N	1	Y	U					0
1025528				1	2008-04-04	MULTI-LINK MINI VISION RX CORONARY STENT SYSTEM	74MAF	ABBOTT VASCULAR-CARDIAC THERAPIES	26531 YNEZ RD.		TEMECULA	CA	92591	462	US	92591 4628	0HP	2010-11-04	NA	1007822-15	7120431	NA	N		MAF	NA	R	N	1025528		2024168-2008-00263	M	Y			04/04/2008	Y	N	03/05/2008	03/01/2008	N	1	Y	U					0
1308357				1	2009-01-13	MULTI-LINK MINI VISION RX CORONARY STENT SYSTEM	74MAF	ABBOTT VASCULAR-CARDIAC THERAPIES	26531 YNEZ RD.		TEMECULA	CA	92591	462	US	92591 4628	0HP	2011-08-30	NA	1007821-23	8090941	NA	N		MAF	NA	R	N	1308357		2024168-2009-00056	M	Y			01/13/2009	N	Y	12/17/2008	12/15/2008	N	1	Y	U					0
1019820				1	2008-03-26	MULTI-LINK MINI VISION RX CORONARY STENT SYSTEM	74MAF	ABBOTT VASCULAR-CARDIAC THERAPIES	26531 YNEZ RD.		TEMECULA	CA	92591	462	US	92591 4628	0HP		NA	1007822-12	UNK	NA	N		MAF	NA	R	N	1019820		2024168-2008-00223	M	Y			03/26/2008	Y	Y	02/25/2008	02/21/2008	N	1	Y	U					0
1047358				1	2008-05-16	MULTI-LINK RX VISION CORONARY STENT SYSTEM	74MAF	ABBOTT VASCULAR-CARDIAC THERAPIES	26531 YNEZ RD.		TEMECULA	CA	92591	462	US	92591 4628	0HP	2010-05-31	NA	1007844-08	7061431	NA	N		MAF	NA	R	N	1047358		2024168-2008-00398	M	Y			05/16/2008	N	Y	04/17/2008	04/16/2008	N	1	Y	U					0
1063813				1	2008-06-19	MULTI-LINK RX VISION CORONARY STENT SYSTEM	74MAF	ABBOTT VASCULAR-CARDIAC THERAPIES	26531 YNEZ RD.		TEMECULA	CA	92591	462	US	92591 4628	0HP	2010-12-31	NA	1007850-15	8010931	NA	N		MAF	NA	R	N	1063813		2024168-2008-00494	M	Y			06/19/2008	N	Y	05/22/2008	05/15/2008	N	1	Y	U					0
1455151				1	2009-06-02	MULTI-LINK RX VISION CORONARY STENT SYSTEM	74MAF	ABBOTT VASCULAR-CARDIAC THERAPIES	26531 YNEZ RD.		TEMECULA	CA	92591	462	US	92591 4628	0HP	2011-09-30	NA	1007844-28J	8101341	NA	Y	2009-05-19	MAF	NA	Y	N	1455151		2024168-2009-00955	M	Y			06/02/2009	N	Y	05/07/2009	05/06/2009	N	1	Y	U					0
1214962				1	2008-10-22	MULTI-LINK MINI VISION RX CORONARY STENT SYSTEM	74MAF	ABBOTT VASCULAR-CARDIAC THERAPIES	26531 YNEZ RD.		TEMECULA	CA	92591	462	US	92591 4628	0HP	2011-06-30	NA	1007828-15	8070841	NA	Y	2008-09-25	MAF	NA	Y	N	1214962		2024168-2008-00990	M	Y			10/22/2008	N	Y	09/22/2008	09/22/2008	N	1	Y	U					0
1214960				1	2008-10-21	MULTI-LINK RX VISION? CORONARY STENT SYSTEM	74MAF	ABBOTT VASCULAR-CARDIAC THERAPIES	26531 YNEZ RD.		TEMECULA	CA	92591	462	US	92591 4628	0HP	2010-03-31	NA	1007843-28	7040531	NA	Y	2008-09-17	MAF	NA	Y	N	1214960		2024168-2008-01005	M	Y			10/21/2008	N	Y	08/27/2008	08/22/2008	N	1	Y	U					0
906379				1	2007-08-30	MULTI-LINK MINI VISION RX CORONARY STENT SYSTEM	74MAF	ABBOTT VASCULAR-CARDIAC THERAPIES	26531 YNEZ ROAD		TEMECULA	CA	92591	462	US	92591 4628	0HP	2010-02-02	NA	1007822-08	7030231	NA	N		MAF	NA	R	N	906379		2024168-2007-00347	M	Y			08/30/2007	N	Y	08/02/2007	07/30/2007	N	1	Y	U					0
874845				1	2007-07-02	MULTI-LINK RX VISION CORONARY STENT SYSTEM	74MAF	ABBOTT VASCULAR-CARDIAC THERAPIES	26531 YNEZ RD.		TEMECULA	CA	92591	462	US	92591 4628	0HP	2010-02-05	NA	1007843-23	7030531	NA	N		MAF	NA	R	N	874845		2024168-2007-00241	M	Y			07/02/2007	N	Y	06/05/2007	06/05/2007	N	1	Y	U					0
1199760				1	2008-10-08	MULTI-LINK RX VISION CORONARY STENT SYSTEM	74MAF	ABBOTT VASCULAR-CARDIAC THERAPIES	26531 YNEZ ROAD		TEMECULA	CA	92591	462	US	92591 4628	0HP	2010-12-31	NA	1007842-23	8010431	NA	N		MAF	NA	R	N	1199760		2024168-2008-00929	M	Y			10/08/2008	N	Y	09/09/2008	09/08/2008	N	1	Y	U					0
1199764				1	2008-10-08	MULTI-LINK MINI VISION RX CORONARY STENT SYSTEM	74MAF	ABBOTT VASCULAR-CARDIAC THERAPIES	26531 YNEZ RD.	MAILING P.O. BOX 9018	TEMECULA	CA	92591	462	US	92591 4628	0HP	2011-05-11	NA	1007823-18	8061141	NA	Y		MAF	NA	R	N	1199764		2024168-2008-00912	M	Y			10/08/2008	N	Y	09/08/2008	08/21/2008	N	1	Y	U					0
1311055				1	2009-02-11	MULTI-LINK RX VISION CORONARY STENT SYSTEM	74MAF	ABBOTT VASCULAR-CARDIAC THERAPIES	26531 YNEZ RD.		TEMECULA	CA	92591	462	US	92591 4628	0HP	2011-06-30	NA	1007843-23J	8073041	NA	Y	2009-01-26	MAF	NA	Y	N	1311055		2024168-2009-00225	M	Y			02/11/2009	N	Y	01/20/2009	01/20/2009	N	1	Y	U					0
991369				1	2008-02-01	MULTI-LINK VISION CORONARY STENT SYSTEM	74MAF	ABBOTT VASCULAR-CARDIAC THERAPIES	26531 YNEZ RD.		TEMECULA	CA	92591	462	US	92591 4628	0HP		NA	UNK VISION	UNK	NA	Y	2008-01-09	MAF	NA	Y	N	991369		2024168-2008-00066	M	Y			02/01/2008	N	Y	01/04/2008		N	0	N	U					0
920826				1	2007-09-27	MULTI-LINK RX ZETA CORONARY STENT SYSTEM	74MAF	ABBOTT VASCULAR-CARDIAC THERAPIES	26531 YNEZ ROAD		TEMECULA	CA	92591	462	US	92591 4628	0HP	2009-03-24	NA	1009839-23	7042431	NA	N		MAF	NA	R	N	920826		2024168-2007-00407	M	Y			09/27/2007	N	Y	08/31/2007	08/31/2007	N	0	Y	U					0
1034417				1	2008-04-25	MULTI-LINK RX VISION CORONARY STENT SYSTEM	74MAF	ABBOTT VASCULAR-CARDIAC THERAPIES	26531 YNEZ RD.		TEMECULA	CA	92591	462	US	92591 4628	0HP	2010-12-31	NA	1007848-18	8012231	NA	N		MAF	NA	R	N	1034417		2024168-2008-00345	M	Y			04/25/2008	N	Y	03/26/2008	03/19/2008	N	1	Y	U					0
1476632				1	2009-06-23	MULTI-LINK RX VISION CORONARY STENT SYSTEM	74MAF	ABBOTT VASCULAR-CARDIAC THERAPIES	26531 YNEZ RD.		TEMECULA	CA	92591	462	US	92591 4628	0HP	2012-01-31	NA	1007843-18	9021141	NA	Y	2009-06-12	MAF	NA	Y	N	1476632		2024168-2009-01117	M	Y			06/23/2009	N	Y	05/29/2009	05/20/2009	N	1	Y	U					0
840201				1	2007-02-23	MULTI-LINK RX VISION CORONARY STENT SYSTEM	74MAF	GUIDANT VASCULAR INTERVENTION	26531 YNEZ RD.		TEMECULA	CA	92591	462	US	92591 4628	0HP	2009-06-24	NA	1007849-08	6072431	NA	R	2007-01-22	MAF	NA	Y	N	840201		2024168-2007-00069	M	Y			02/23/2007	N	Y	01/15/2007	10/16/2006	N	1	Y	U			N		UNK
1315821				1	2008-11-26	MULTI-LINK MINI VISION RX CORONARY STENT SYSTEM	74MAF	ABBOTT VASCULAR-CARDIAC THERAPIES	26531 YNEZ RD.		TEMECULA	CA	92591	462	US	92591 4628	0HP	2011-03-31	NA	1007827-08	8042531	NA	Y	2008-11-11	MAF	NA	Y	N	1315821		2024168-2008-01259	M	Y			11/26/2008	N	Y	10/30/2008	10/29/2008	N	1	Y	U					0
780531				1	2006-11-10	MULTI-LINK RX VISION CORONARY STENT SYSEM	74MAF	GUIDANT VASCULAR INTERVENTION	26531 YNEZ RD.		TEMECULA	CA	92591	462	US	92591 4628	0HP	2009-08-11	NA	1007842-15	6091131	NA	R	2006-11-06	MAF	NA	Y	N	780531		2024168-2006-00641	M	Y			11/10/2006	Y	N	10/13/2006	10/13/2006	N	1	Y	U			N		UNK
1381704				1	2009-03-16	MULTI-LINK RX VISION CORONARY STENT SYSTEM	74MAF	ABBOTT VASCULAR-CARDIAC THERAPIES	26531 YNEZ ROAD		TEMECULA	CA	92591	462	US	92591 4628	0HP		NA	1007848-23	UNK	NA	Y	2009-02-25	MAF	NA	Y	N	1381704		2024168-2009-00437	M	Y			03/16/2009	N	Y	02/19/2009	02/16/2009	N	1	Y	U					0
1511986				1	2009-10-06	MULTI-LINK RX VISION CORONARY STENT SYSTEM	74MAF	ABBOTT VASCULAR-CARDIAC THERAPIES	26531 YNEZ RD.		TEMECULA	CA	92591	462	US	92591 4628	0HP	2012-01-31	NA	1007844-15	9022641	NA	N		MAF	NA	R	N	1511986		2024168-2009-01769	M	Y			10/06/2009	N	Y	09/11/2009	09/07/2009	N	1	Y	U					0
777946				1	2006-11-01	MULTI-LINK RX VISION CORONARY STENT SYSTEM	74MAF	GUIDANT VASCULAR INTERVENTON	26531 YNEZ RD.		TEMECULA	CA	92591	462	US	92591 4628	0HP	2009-01-16	NA	1007843-28	6021631	NA	R	2006-10-17	MAF	NA	Y	N	777946		2024168-2006-00620	M	Y			11/01/2006	N	Y	10/03/2006	10/02/2006	N	1	Y	U			N		UNK
1406249				1	2009-06-19	MULTI-LINK RX VISION CORONARY STENT SYSTEM	74MAF	ABBOTT VASCULAR-CARDIAC THERAPIES	26531 YNEZ RD.		TEMECULA	CA	92591	462	US	92591 4628	0HP	2012-01-31	NA	1007843-15	9021041	NA	N		MAF	NA	R	N	1406249		2024168-2009-01094	M	Y			06/19/2009	Y	Y	05/26/2009	05/26/2009	N	1	Y	U					0
798455				1	2006-12-14	MULTI-LINE MINI VISION RX CORONARY STENT SYSTEM	74MAF	GUIDANT VASCULAR INTERVENTION	26531 YNEZ RD.		TEMECULA	CA	92591	462	US	92591 4628	0HP	2009-03-04	NA	1007823-15	6040431	NA	R	2006-11-20	MAF	NA	Y	N	798455		2024168-2006-00691	M	Y			12/14/2006	N	Y	11/15/2006	11/15/2006	N	1	Y	U			N		UNK
959847				1	2007-04-19	MULTI-LINK RX VISION CORONARY STENT SYSTEM	74MAF	GUIDANT VASCULAR INTERVENTION	26531 YNEZ RD.		TEMECULA	CA	92591	462	US	92591 4628	0HP	2009-06-12	NA	1007849-15	6071231	NA	R	2007-03-20	MAF	NA	Y	N	959847		2024168-2007-00139	M	Y			04/19/2007	N	Y	03/14/2007	03/12/2007	N	1	Y	U			N		UNK
1479911				1	2009-07-10	MULTI-LINK RX VISION CORONARY STENT SYSTEM	74MAF	ABBOTT VASCULAR-CARDIAC THERAPIES	26531 YNEZ RD.		TEMECULA	CA	92591	462	US	92591 4628	0HP	2012-02-28	NA	1007850-12	9031842	NA	Y	2009-07-08	MAF	NA	Y	N	1479911		2024168-2009-01217	M	Y			07/10/2009	N	Y	06/17/2009	06/16/2009	N	1	Y	U					0
1224484				1	2008-11-06	MULTI-LINK RX VISION CORONARY STENT SYSTEM	74MAF	ABBOTT VASCULAR-CARDIAC THERAPIES	26531 YNEZ RD.		TEMECULA	CA	92591	462	US	92591 4628	0HP		NA	UNK	UNKA	NA	N		MAF	NA	R	N	1224484		2024168-2008-01084	M	Y			11/06/2008	Y	N	10/09/2008	09/26/2008	N	1	Y	U					0
968998				1	2007-12-20	MULTI-LINK OTW VISION CORONARY STENT SYSTEM	74MAF	ABBOTT VASCULAR-CARDIAC THERAPIES	26531 YNEZ RD.		TEMECULA	CA	92591	462	US	92591 4628	0HP		NA	1010145-08	UNK	NA	N		MAF	NA	R	N	968998		2024168-2007-00624	M	Y			12/20/2007	N	Y	12/06/2007	12/06/2007	N	1	Y	U					0
1005761				1	2008-02-28	MULTI-LINK RX PIXEL CORONARY STENT SYSTEM	74MAF	ABBOTT VASCULAR-CARDIAC THERAPIES	26531 YNEZ RD.		TEMECULA	CA	92591	462	US	92591 4628	0HP	2009-05-20	NA	1005634-13J	7062031	NA	N		MAF	NA	R	N	1005761		2024168-2008-00154	M	Y			02/28/2008	N	Y	01/29/2008	01/29/2008	N	1	Y	U					0
951503				1	2007-11-20	ACS MULTI-LINK RX ULTRA CORONARY STENT SYSTEM	74MAF	ABBOTT VASCULAR-CARDIAC THERAPIES	26531 YNEZ RD.		TEMECULA	CA	92591	462	US	92591 4628	0HP		NA	1003382-13	UNK	NA	N		MAF	NA	R	N	951503		2024168-2007-00511	M	Y			11/20/2007	Y	N	10/24/2007	10/17/2007	N	0	N	U					0
1021932				1	2008-03-28	MULTI-LINK RX VISION CORONARY STENT SYSTEM	74MAF	ABBOTT VASCULAR-CARDIAC THERAPIES	26531 YNEZ ROAD		TEMECULA	CA	92591	462	US	92591 4628	0HP	2010-10-31	NA	1007843-18	7110831	NA	Y	2008-03-07	MAF	NA	Y	N	1021932		2024168-2008-00231	M	Y			03/28/2008	N	Y	02/27/2008		N	0	N	U					0
1337272				1	2009-01-22	MULTI-LINK RX VISION CORONARY STENT SYSTEM	74MAF	ABBOTT VASCULAR-CARDIAC THERAPIES	26531 YNEZ RD.		TEMECULA	CA	92591	462	US	92591 4628	0HP	2011-08-31	NA	1007850-18	8090441	NA	Y	2009-01-15	MAF	NA	Y	N	1337272		2024168-2009-00111	M	Y			01/22/2009	N	Y	12/25/2008	12/25/2008	N	1	Y	U					0
1448329				1	2009-08-21	MULTI-LINK MINI VISION RX CORONARY STENT SYSTEM	74MAF	ABBOTT VASCULAR-CARDIAC THERAPIES	26531 YNEZ RD.		TEMECULA	CA	92591	462	US	92591 4628	0HP		NA	1007823-28	UNK	NA	N		MAF	NA	R	N	1448329		2024168-2009-01485	M	Y			08/21/2009	Y	Y	07/27/2009	03/24/2009	N	1	Y	U			N		0
1448328				1	2009-08-21	MULTI-LINK MINI VISION RX CORONARY STENT SYSTEM	74MAF	ABBOTT VASCULAR-CARDIAC THERAPIES	26531 YNEZ RD.		TEMECULA	CA	92591	462	US	92591 4628	0HP		NA	1007823-15	UNK	NA	N		MAF	NA	R	N	1448328		2024168-2009-01486	M	Y			08/21/2009	Y	Y	07/27/2009	03/24/2009	N	1	Y	U					0
1448320				1	2009-08-21	MUTLI-LINK RX VISION CORONARY STENT SYSTEM	74MAF	ABBOTT VASCULAR-CARDIAC THERAPIES	26531 YNEZ RD.		TEMECULA	CA	92591	462	US	92591 4628	0HP	2012-02-28	NA	1007842-12	9032741	NA	Y	2009-08-06	MAF	NA	Y	N	1448320		2024168-2009-01504	M	Y			08/21/2009	Y	Y	07/29/2009	07/27/2009	N	0	N	U					0
1448327				1	2009-08-21	MULTI-LINK RX VISION CORONARY STENT SYSTEM	74MAF	ABBOTT VASCULAR-CARDIAC THERAPIES	26531 YNEZ RD.		TEMECULA	CA	92591	462	US	92591 4628	0HP		NA	1007848-28	UNK	NA	N		MAF	NA	R	N	1448327		2024168-2009-01487	M	Y			08/21/2009	Y	Y	07/27/2009	03/24/2009	N	1	Y	U					0
1448326				1	2009-08-21	MULTI-LINK RX VISION CORONARY STENT SYSTEM	74MAF	ABBOTT VASCULAR-CARDIAC THERAPIES	26531 YNEZ RD.		TEMECULA	CA	92591	462	US	92591 4628	0HP		NA	1007848-12	UNK	NA	N		MAF	NA	R	N	1448326		2024168-2009-01489	M	Y			08/21/2009	Y	Y	07/27/2009	03/24/2009	N	1	Y	U					0
968930				1	2007-12-19	MULTI-LINK RX VISION CORONARY STENT SYSTEM	74MAF	ABBOTT VASCULAR-CARDIAC THERAPIES	26531 YNEZ ROAD		TEMECULA	CA	92591	462	US	92591 4628	0HP	2010-08-20	NA	1007848-18	7092031		Y	2007-11-29	MAF	NA	Y	N	968930		2024168-2007-00621	M	Y			12/19/2007	Y	Y	11/19/2007	11/18/2007	N	1	Y	U					0
892860				1	2007-08-09	ACS MULTI-LINK RX ULTRA CORONARY STENT SYSTEM	74MAF	ABBOTT VASCULAR-CARDIAC THERAPIES	26531 YNEZ ROAD		TEMECULA	CA	92591	462	US	92591 4628	0HP	2007-12-18	NA	1003376-18	6011831	NA	R	2007-07-26	MAF	NA	Y	N	892860		2024168-2007-00315	M	Y			08/09/2007	N	Y	07/11/2007	07/06/2007	N	1	Y	U					0
964995				1	2007-12-14	MULTI-LINK RX VISION CORONARY STENT SYSTEM	74MAF	ABBOTT VASCULAR-CARDIAC THERAPIES	26531 YNEZ RD.		TEMECULA	CA	92591	462	US	92591 4628	0HP	2010-08-18	NA	1007843-18	7091831	NA	N		MAF	NA	R	N	964995		2024168-2007-00597	M	Y			12/14/2007	N	Y	11/16/2007		N	0	Y	U					0
964997				1	2007-12-14	MULTI-LINK RX VISION CORONARY STENT SYSTEM	74MAF	ABBOTT VASCULAR-CARDIAC THERAPIES	26531 YNEZ RD.		TEMECULA	CA	92591	462	US	92591 4628	0HP	2010-07-15	NA	1007848-23	7081531	NA	R	2007-11-26	MAF	NA	Y	N	964997		2024168-2007-00603	M	Y			12/14/2007	N	Y	11/14/2007	11/14/2007	N	1	Y	U					0
1436547				1	2009-05-20	MULTI-LINK RX VISION CORONARY STENT SYSTEM	74MAF	ABBOTT VASCULAR-CARDIAC THERAPIES	26531 YNEZ RD.		TEMECULA	CA	92591	462	US	92591 4628	0HP	2011-12-30	NA	1007849-23	9010741	NA	Y	2009-04-29	MAF	NA	Y	N	1436547		2024168-2009-00891	M	Y			05/20/2009	N	Y	04/27/2009	04/27/2009	N	1	Y	U					0
1013991				1	2008-03-13	MULTI-LINK RX ZETA CORONARY STENT SYSTEM	74MAF	ABBOTT VASCULAR-CARDIAC THERAPIES	26531 YNEZ RD.		TEMECULA	CA	92591	462	US	92591 4628	0HP	2009-04-15	NA	1009837-18J	7051531	NA	N		MAF	DA	R	N	1013991		2024168-2008-00181	M	Y			03/13/2008	N	Y	02/12/2008	02/10/2008	N	1	Y	U					0
1424328				1	2009-04-03	MULTI-LINK RX VISION CORONARY STENT SYSTEM	74MAF	ABBOTT VASCULAR-CARDIAC THERAPIES	26531 YNEZ RD.		TEMECULA	CA	92591	462	US	92591 4628	0HP	2010-08-30	NA	1007850-12	7091731	NA	N		MAF	NA	R	N	1424328		2024168-2009-00560	M	Y			04/03/2009	N	Y	03/10/2009	03/10/2009	N	0	N	U					0
1252416				1	2008-12-03	MULTI-LINK MINI VISION RX CORONARY STENT SYSTEM	74MAF	ABBOTT VASCULAR-CARDIAC THERAPIES	26531 YNEZ RD.		TEMECULA	CA	92591	462	US	92591 4628	0HP		NA	1007823-23	UNK	NA	N		MAF	NA	R	N	1252416		2024168-2008-01273	M	Y			12/03/2008	Y	Y	11/03/2008	09/10/2008	N	0	N	Y		10/01/2008	Y	10/01/2008	0
1201791				1	2008-10-15	MULTI-LINK RX VISION CORONARY STENT SYSTEM	74MAF	ABBOTT VASCULAR-CARDIAC THERAPIES	26531 YNEZ RD.		TEMECULA	CA	92591	462	US	92591 4628	0HP	2011-05-05	NA	1007842-23	8060531	NA	N		MAF	NA	R	N	1201791		2024168-2008-00947	M	Y			10/15/2008	Y	N	09/26/2008	09/26/2008	N	1	Y	U					0
909178				1	2007-09-05	MULTI-LINK RX VISION CORONARY STENT SYSTEM	74MAF	ABBOTT VASCULAR-CARDIAC THERAPIES	26531 YNEZ ROAD		TEMECULA	CA	92591	462	US	92591 4628	0HP	2010-05-06	NA	1007848-08	7060631	NA	N		MAF	NA	R	N	909178		2024168-2007-00352	M	Y			09/05/2007	N	Y	08/07/2007	08/03/2007	N	1	Y	U					0
856166				1	2007-05-25	MULTI-LINK RX VISION CORONAY STENT SYSTEM	74MAF	GUIDANT VASCULAR INTERVENTION	26531 YNEZ RD.		TEMECULA	CA	92591	462	US	92591 4628	0HP	2010-01-21	NA	1007847-08	7022131	NA	N		MAF	DA	R	N	856166		2024168-2007-00194	M	Y			05/25/2007	Y	N	04/27/2007	04/26/2007	N	1	Y	U					0
1505644				1	2009-09-15	MULTI-LINK MINI VISION RX CORONARY STENT SYSTEM	74MAF	ABBOTT VASCULAR-CARDIAC THERAPIES	26531 YNEZ ROAD		TEMECULA	CA	92591	462	US	92591 4628	0HP	2012-02-28	NA	1007821-18	9032441	NA	Y	2009-08-25	MAF	NA	Y	N	1505644		2024168-2009-01653	M	Y			09/15/2009	N	Y	08/21/2009	08/20/2009	N	0	N	U					0
1490038				1	2009-10-01	MULTI-LINK VISION CORONARY STENT SYSTEM	74MAF	ABBOTT VASCULAR-CARDIAC THERAPIES	26531 YNEZ RD.		TEMECULA	CA	9259A	462	US	9259A 4628	0HP		NA	UNK	UNK	NA	N		MAF	NA	R	N	1490038		2024168-2009-01740	M	Y			10/01/2009	Y	N	09/08/2009	09/08/2009	N	1	Y	U					0
1001950				1	2008-02-20	MULTI-LINK RX PIXEL CORONARY STENT SYSTEM	74MAF	ABBOTT VASCULAR-CARDIAC THERAPIES	26531 YNEZ ROAD		TEMECULA	CA	92591	462	US	92591 4628	0HP	2007-04-24	NA	1005634-23J	5052431	NA	N		MAF	NA	R	N	1001950		2024168-2008-00120	M	Y			02/20/2008	Y	N	01/21/2008	10/04/2006	N	0	Y	U					0
1553503				1	2009-11-18	MULTI-LINK RX VISION CORONARY STENT SYSTEM	74MAF	ABBOTT VASCULAR-CARDIAC THERAPIES	26531 YNEZ RD.		TEMECULA	CA	92591	462	US	92591 4628	0HP	2012-02-28	NA	1007842-18J	9032541	NA	N		MAF	NA	R	N	1553503		2024168-2009-02136	M	Y			11/18/2009	N	Y	10/24/2009	10/23/2009	N	1	Y	U					0
1375278				1	2009-02-20	MULTI-LINK RX VISION CORONARY STENT SYSTEM	74MAF	ABBOTT VASCULAR-CARDIAC THERAPIES	26531 YNEZ RD.		TEMECULA	CA	92591	462	US	92591 4628	0HP	2011-08-31	NA	1007849-18	8092441	NA	N		MAF	NA	R	N	1375278		2024168-2009-00278	M	Y			02/20/2009	N	Y	01/28/2009	01/28/2009	N	0	Y	U					0
1029884				1	2008-04-16	MULTI-LINK RX VISION CORONARY STENT SYSTEMS	74MAF	ABBOTT VASCULAR-CARDIAC THERAPIES	26531 YNEZ RD.		TEMECULA	CA	92591	462	US	92591 4628	0HP		NA	UNK	UNK	NA	N		MAF	NA	R	N	1029884		2024168-2008-00297	M	Y			04/16/2008	Y	N	03/18/2008		N	1	Y	U					0
1592804				1	2010-01-26	MULTI-LINK RX VISION CORONARY STENT SYSTEM	74MAF	ABBOTT VASCULAR-CARDIAC THERAPIES	26531 YNEZ RD.		TEMECULA	CA	92591	462	US	92591 4628	0HP	2012-08-31	NA	1007850-23	9091741	NA	N		MAF	NA	R	N	1592804		2024168-2010-00118	M	Y			01/26/2010	N	Y	01/01/2010	01/01/2010	N	1	Y	U					0
1509131				1	2009-09-24	MULTI-LINK RX VISION CORONARY STENT SYSTEM	74MAF	ABBOTT VASCULAR-CARDIAC THERAPIES	26531 YNEZ RD.		TEMECULA	CA	92591	462	US	92591 4628	0HP	2011-11-30	NA	1007843-18J	8121741	NA	N		MAF	NA	R	N	1509131		2024168-2009-01704	M	Y			09/24/2009	N	Y	09/02/2009	09/02/2009	N	1	Y	U					0
1176275				1	2008-09-26	MULTI-LINK MINI VISION RX CORONARY STENT SYSTEM	74MAF	ABBOTT VASCULAR-CARDIAC THERAPIES	26531 YNEZ RD.		TEMECULA	CA	92591	462	US	92591 4628	0HP	2011-02-28	NA	1007828-12	8030431	NA	Y	2008-09-22	MAF	NA	N	N	1176275		2024168-2008-00848	M	Y			09/26/2008	Y	Y	08/27/2008	08/22/2008	N	1	Y	U					0
1248009				1	2008-11-05	MULTI-LINK MINI VISION OTW CORONARY STENT SYSTEM	74MAF	ABBOTT VASCULAR-CARDIAC THERAPIES	26531 YNEZ RD.		TEMECULA	CA	92591	462	US	92591 4628	0HP	2011-04-14	NA	1010153-08	8051431	NA	Y	2008-10-28	MAF	NA	Y	N	1248009		2024168-2008-01076	M	Y			11/05/2008	N	Y	10/06/2008	10/06/2008	N	1	Y	U					0
925978				1	2007-10-10	MULTI-LINK MINI VISION RX CORONARY STENT SYSTEM	74MAF	ABBOTT VASCULAR-CARDIAC THERAPIES	26531 YNEZ ROAD		TEMECULA	CA	92591	462	US	92591 4628	0HP	2010-07-02	NA	1007822012	7080231	NA	R	2007-09-25	MAF	NA	Y	N	925978		2024168-2007-00426	M	Y			10/10/2007	Y	Y	09/14/2007	09/14/2007	N	0	Y	U					0
914356				1	2007-09-13	MULTI-LINK RX VISION CORONARY STENT SYSTEM	74MAF	ABBOTT VASCULAR-CARDIAC THERAPIES	26531 YNEZ RD.		TEMECULA	CA	92591	462	US	92591 4628	0HP	2010-04-01	NA	1007843-18	7050131	NA	Y	2007-09-04	MAF	DA	Y	N	914356		2024168-2007-00365	M	Y			09/13/2007	N	Y	08/22/2007		N	0	N	U
968898				1	2007-12-20	MULTI-LINK RX VISION CORONARY STENT SYSTEM	74MAF	ABBOTT VASCULAR-CARDIAC THERAPIES	26531 YNEZ RD.		TEMECULA	CA	92591	462	US	92591 4628	0HP		NA	1007844-23	UNK	NA	N		MAF	NA	R	N	968898		2024168-2007-00630	M	Y			12/20/2007	Y	N	11/26/2007	11/26/2007	N	1	Y	U					0
968899				1	2007-12-20	MULTI-LINK RX VISION CORONARY STENT SYSTEM	74MAF	ABBOTT VASCULAR-CARDIAC THERAPIES	26531 YNEZ RD.		TEMECULA	CA	92591	462	US	92591 4628	0HP	2010-07-08	NA	1007849-15	7080831	NA	Y	2007-12-13	MAF	NA	Y	N	968899		2024168-2007-00638	M	Y			12/20/2007	Y	Y	11/20/2007	11/20/2007	N	1	Y	U					0
1027943				1	2008-04-10	MULTI-LINK MINI VISION RX CORONARY STENT SYSTEM	74MAF	ABBOTT VASCULAR-CARDIAC THERAPIES	26531 YNEZ ROAD		TEMECULA	CA	92591	462	US	92591 4628	0HP		NA	1007821-08	UNK	NA	N		MAF	NA	R	N	1027943		2024168-2008-00285	M	Y			04/10/2008	Y	Y	03/14/2008	03/11/2008	N	1	Y	U					0
1417882				1	2009-07-20	MULTI-LINK RX VISION CORONARY STENT SYSTEM	74MAF	ABBOTT VASCULAR-CARDIAC THERAPIES	26531 YNEZ RD		TEMECULA	CA	92591	462	US	92591 4628	0HP	2012-02-28	NA	1007848-23	9032042	NA	N		MAF	NA	R	N	1417882		2024168-2009-01282	M	Y			07/20/2009	Y	Y	06/29/2009	06/29/2009	N	1	Y	U					0
917484				1	2007-09-21	MULTI-LINK RX VISION CORONARY STENT SYSTEM	74MAF	ABBOTT VASCULAR-CARDIAC THERAPIES	26531 YNEZ RD.		TEMECULA	CA	92591	462	US	92591 4628	0HP		NA	1007849-08	UNK	NA	N		MAF	NA	R	N	917484		2024168-2007-00388	M	Y			09/21/2007	Y	Y	08/22/2007	08/20/2007	N	1	Y	N
917486				1	2007-09-20	MULTI-LINK RX VISION CORONARY STENT SYSTEM	74MAF	ABBOTT VASCULAR-CARDIAC THERAPIES	26531 YNEZ RD.		TEMECULA	CA	92591	462	US	92591 4628	0HP	2009-06-11	NA	1007844-12	6071131	NA	N		MAF	NA	R	N	917486		2024168-2007-00379	M	Y			09/20/2007	Y	N	08/21/2007	02/22/2007	N	1	Y	U
1492488				1	2009-08-24	MULTI-LINK RX VISION CORONARY STENT SYSTEM	74MAF	ABBOTT VASCULAR-CARDIAC THERAPIES	26531 YNEZ RD.		TEMECULA	CA	92591	462	US	92591 4628	0HP	2011-11-30	NA	1007848-08	8120841	NA	Y	2009-07-13	MAF	NA	Y	N	1492488		2024168-2009-01517	M	Y			08/24/2009	N	Y	07/08/2009	07/07/2009	N	0	N	U					0
923557				1	2007-10-04	MULTI-LINK VISION CORONARY STENT SYSTEM	74MAF	ABBOTT VASCULAR-CARDIAC THERAPIES	26531 YNEZ ROAD		TEMECULA	CA	92591	462	US	92591 4628	0HP		NA	UNK	UNK	NA	N		MAF	NA	R	N	923557		2024168-2007-00411	M	Y			10/04/2007	Y	N	09/05/2007		N	1	Y	U					0
923559				1	2007-10-04	MULTI-LINK RX VISION CORONARY STENT SYSTEM	74MAF	ABBOTT VASCULAR-CARDIAC THERAPIES	26531 YNEZ RD.		TEMECULA	CA	92591	462	US	92591 4628	0HP	2010-02-28	NA	1007847-15	7032831	NA	N		MAF	NA	R	N	923559		2024168-2007-00413	M	Y			10/04/2007	Y	Y	09/07/2007	09/06/2007	N	1	Y	U					0
1137384				1	2008-08-22	MULTI-LINK RX VISION CORONARY STENT SYSTEM	74MAF	ABBOTT VASCULAR-CARDIAC THERAPIES	26531 YNEZ ROAD		TEMECULA	CA	92591	462	US	92591 4628	0HP	2011-05-30	NA	1007848-23	8061031	NA	N		MAF	NA	R	N	1137384		2024168-2008-00711	M	Y			08/22/2008	N	Y	07/25/2008	07/25/2008	N	1	Y	U					0
1574825				1	2010-01-08	MULTI-LINK RX VISION CORONARY STENT SYSTEM	74MAF	ABBOTT VASCULAR-CARDIAC THERAPIES	26531 YNEZ RD.		TEMECULA	CA	92591	462	US	92591 4628	0HP	2012-06-30	NA	1007843-28J	9070841	NA	N		MAF	NA	R	N	1574825		2024168-2010-00037	M	Y			01/08/2010	Y	N	12/16/2009	12/15/2009	N	1	Y	U					0
949132				1	2007-11-16	MULTI-LINK VISION CORONARY STENT SYSTEM	74MAF	ABBOTT VASCULAR-CARDIAC THERAPIES	26531 YNEZ ROAD		TEMECULA	CA	92591	462	US	92591 4628	0HP		NA	UNK	UNK	NA	N		MAF	NA	R	N	949132		2024168-2007-00487	M	Y			11/16/2007	Y	N	10/17/2007	10/17/2007	N	1	Y	U					0
805233				1	2007-01-12	MULTI-LINK RX PIXEL CORONARY STENT SYSTEM	74MAF	GUIDANT VASCULAR INTERVENTION	26531 YNEZ RD.		TEMECULA	CA	92591	462	US	92591 4628	0HP	2008-08-08	NA	1005634-18J	6090831	NA	N		MAF	NA	R	N	805233		2024168-2007-00017	M	Y			01/12/2007	Y	N	12/14/2006	12/14/2006	N	1	Y	U			N		UNK
1513959				1	2009-10-12	MULTI-LINK RX VISION CORONARY STENT SYSTEM	74MAF	ABBOTT VASCULAR-CARDIAC THERAPIES	26531 YNEZ RD.		TEMECULA	CA	92591	462	US	92591 4628	0HP	2012-03-31	NA	1007850-12	9042041	NA	Y	2009-09-28	MAF	NA	Y	N	1513959		2024168-2009-01818	M	Y			10/12/2009	N	Y	09/17/2009	08/29/2009	N	1	Y	U					0
1293068				1	2009-01-22	MULTI-LINK MINI VISION RX CORONARY STENT SYSTEM	74MAF	ABBOTT VASCULAR-CARDIAC THERAPIES	26531 YNEZ RD.		TEMECULA	CA	92591	462	US	92591 4628	0HP	2011-05-31	NA	1007829-15	8062341	NA	N		MAF	NA	R	N	1293068		2024168-2009-00109	M	Y			01/22/2009	Y	N	12/25/2008	12/22/2008	N	1	Y	U					0
1293069				1	2009-01-22	MULTI-LINK MINI VISION RX CORONARY STENT SYSTEM	74MAF	ABBOTT VASCULAR-CARDIAC THERAPIES	26531 YNEZ RD.		TEMECULA	CA	92591	462	US	92591 4628	0HP	2011-10-04	NA	1007823-18	8110441	NA	N		MAF	NA	R	N	1293069		2024168-2009-00106	M	Y			01/22/2009	Y	Y	12/23/2008	12/23/2008	N	1	Y	U					0
1293067				1	2009-01-22	MULTI-LINK RX VISION CORONARY STENT SYSTEM	74MAF	ABBOTT VASCULAR-CARDIAC THERAPIES	26531 YNEZ RD.		TEMECULA	CA	92591	462	US	92591 4628	0HP	2011-05-30	NA	1007843-12	8061731	NA	N		MAF	NA	R	N	1293067		2024168-2009-00100	M	Y			01/22/2009	Y	N	12/23/2008	12/23/2008	N	1	Y	U					0
1293065				1	2009-01-22	MULTI-LINK RX VISION CORONARY STENT SYSTEM	74MAF	ABBOTT VASCULAR-CARDIAC THERAPIES	26531 YNEZ RD.		TEMECULA	CA	92591	462	US	92591 4628	0HP		NA	1007849-12	UNK	NA	N		MAF	NA	R	N	1293065		2024168-2009-00096	M	Y			01/22/2009	Y	N	12/23/2008	12/19/2008	N	1	Y	U					0
1303728				1	2009-02-03	MULTI-LINK RX VISION CORONARY STENT SYSTEM	74MAF	ABBOTT VASCULAR-CARDIAC THERAPIES	26531 YNEZ RD.		TEMECULA	CA	92591	462	US	92591 4628	0HP	2011-06-30	NA	1007842-28	8070241	NA	N		MAF	NA	R	N	1303728		2024168-2009-00154	M	Y			02/03/2009	Y	N	01/04/2009	01/03/2009	N	0	Y	U					0
1308005				1	2009-02-06	MULTI-LINK RX VISION CORONARY STENT SYSTEM	74MAF	ABBOTT VASCULAR-CARDIAC THERAPIES	26531 YNEZ RD.		TEMECULA	CA	92591	462	US	92591 4628	0HP	2011-07-31	NA	1007842-18	8080841	NA	N		MAF	NA	R	N	1308005		2024168-2009-00196	M	Y			02/06/2009	Y	N	12/26/2008	12/23/2008	N	1	Y	U					0
1308003				1	2009-02-06	MULTI-LINK MINI VISION RX CORONARY STENT SYSTEM	74MAF	ABBOTT VASCULAR-CARDIAC THERAPIES	26531 YNEZ RD.		TEMECULA	CA	92591	462	US	92591 4628	0HP	2010-11-30	NA	1007823-23	7121131	NA	Y	2009-01-22	MAF	NA	Y	N	1308003		2024168-2009-00199	M	Y			02/06/2009	Y	Y	01/13/2009	12/19/2008	N	1	Y	U					0
1019382				1	2008-03-25	MULTI-LINK RX PIXEL CORONARY STENT SYSTEM	74MAF	ABBOTT VASCULAR-CARDIAC THERAPIES	26531 YNEZ ROAD		TEMECULA	CA	92591	462	US	92591 4628	0HP	2007-09-30	NA	1005634-18J	5102731	NA	N		MAF	NA	R	N	1019382		2024168-2008-00213	M	Y			03/25/2008	Y	N	02/25/2008	09/26/2006	N	0	Y	U					0
981865				1	2008-01-17	MULTI-LINK RX VISION CORONARY STENT SYSTEM	74MAF	ABBOTT VASCULAR-CARDIAC THERAPIES	26531 YNEZ RD.	MAILING P.O. BOX 9018	TEMECULA	CA	92591	462	US	92591 4628	0HP		NA	1007842-18	UNK	NA	Y		MAF	NA	R	N	981865		2024168-2008-00044	M	Y			01/17/2008	Y	N	12/19/2007		N	1	Y	U					0
891914				1	2007-08-08	MULTI-LINK MINI VISION RX CORONARY STENT SYSTEM	74MAF	ABBOTT VASCULAR-CARDIAC THERAPIES	26531 YNEZ ROAD		TEMECULA	CA	92591	462	US	92591 4628	0HP	2010-04-30	NA	1007823-15	7053031	NA	N		MAF	NA	R	N	891914		2024168-2007-00313	M	Y			08/08/2007	Y	N	07/13/2007	07/12/2007	N	1	Y	U					0
1479915				1	2009-07-10	MULTI-LINK RX VISION CORONARY STENT SYSTEM	74MAF	ABBOTT VASCULAR-CARDIAC THERAPIES	26531 YNEZ RD.		TEMECULA	CA	92591	462	US	92591 4628	0HP	2011-11-18	NA	1007843-15J	8121841	NA	Y	2009-06-30	MAF	NA	Y	N	1479915		2024168-2009-01222	M	Y			07/10/2009	N	Y	06/15/2009	06/15/2009	N	1	Y	U					0
780491				1	2006-11-08	ACS MULTI-LINK RX ULTRA CORONARY STENT SYSTEM	74MAF	GUIDANT VASCULAR INTERVENTION	26531 YNEZ RD.		TEMECULA	CA	92591	462	US	92591 4628	0HP	2007-04-24	NA	1003381-13	5052431	NA	N		MAF	NA	R	N	780491		2024168-2006-00632	M	Y			11/08/2006	Y	N	10/18/2006	10/13/2006	N	1	Y	U			N		UNK
1396461				1	2009-05-29	MULTI-LINK RX VISION CORONARY STENT SYSTEM	74MAF	ABBOTT VASCULAR-CARDIAC THERAPIES	26531 YNEZ RD.		TEMECULA	CA	92591	462	US	92591 4628	0HP	2011-08-31	NA	1007843-15	8092241	NA	N		MAF	NA	R	N	1396461		2024168-2009-00946	M	Y			05/29/2009	Y	N	05/05/2009	05/04/2009	N	1	Y	U					0
1321799				1	2009-02-20	MULTI-LINK OTW VISION CORONARY STENT SYSTEM	74MAF	ABBOTT VASCULAR-CARDIAC THERAPIES	26531 YNEZ RD.		TEMECULA	CA	92591	462	US	92591 4628	0HP		NA	1010142-28	UNK	NA	N		MAF	NA	Y	N	1321799		2024168-2009-00276	M	Y			02/20/2009	Y	Y	01/27/2009	01/21/2009	N	1	Y	U					0
996553				1	2008-02-08	MULTI-LINK RX PIXEL CORONARY STENT SYSTEM	74MAF	ABBOTT VASCULAR-CARDIAC THERAPIES	26531 YNEZ RD.		TEMECULA	CA	92591	462		92591 4628	0HP	2007-09-03	NA	1005634-13J	5100331	NA	N		MAF	NA	R	N	996553		2024168-2008-00090	M	Y			02/08/2008	Y	N	01/11/2008	03/10/2006	N	1	Y	U					0
1220840				1	2008-10-30	MULTI-LINK RX VISION CORONARY STENT SYSTEM	74MAF	ABBOTT VASCULAR-CARDIAC THERAPIES	26531 YNEZ RD.		TEMECULA	CA	92591	462	US	92591 4628	0HP	2010-04-30	NA	1007849-23	7052431	NA	Y	2008-10-06	MAF	NA	Y	N	1220840		2024168-2008-01045	M	Y			10/30/2008	N	Y	10/01/2008	10/01/2008	N	1	Y	U					0
902766				1	2007-08-23	MULTI-LINK RX VISION CORONARY STENT SYSTEM	74MAF	ABBOTT VASCULAR-CARDIAC THERAPIES	26531 YNEZ ROAD		TEMECULA	CA	92591	462	US	92591 4628	0HP	2010-04-16	NA	1007842-08	7051631	NA	Y	2007-08-02	MAF	NA	Y	N	902766		2024168-2007-00337	M	Y			08/23/2007	N	Y	07/26/2007	07/18/2007	N	1	Y	U					0
936120				1	2007-10-31	MULTI-LINK RX VISION CORONARY STENT SYSTEM	74MAF	ABBOTT VASCULAR-CARDIAC THERAPIES	26531 YNEZ ROAD		TEMECULA	CA	92591	462	US	92591 4628	0HP	2010-04-30	NA	1007842-18	7053032	NA	Y	2007-10-08	MAF	NA	Y	N	936120		2024168-2007-00458	M	Y			10/31/2007	Y	N	10/01/2007	09/26/2000	N	1	Y	U					0
1456910				1	2009-08-27	MULTI-LINK RX VISION CORONARY STENT SYSTEM	74MAF	ABBOTT VASCULAR-CARDIAC THERAPIES	26531 YNEZ RD.		TEMECULA	CA	92591	462	US	92591 4628	0HP	2012-03-31	NA	1007842-28	9042441	NA	Y	2009-08-14	MAF	NA	Y	N	1456910		2024168-2009-01554	M	Y			08/27/2009	Y	Y	08/03/2009	07/27/2009	N	1	Y	U					0
1410363				1	2009-07-07	MULTI-LINK RX VISION CORONARY STENT SYSTEM	74MAF	ABBOTT VASCULAR-CARDIAC THERAPIES	26531 YNEZ RD		TEMECULA	CA	92591	462	US	92591 4628	0HP	2011-01-31	NA	1007848-08	8021931	NA	Y	2009-06-26	MAF	NA	Y	N	1410363		2024168-2009-01196	M	Y			07/07/2009	Y	N	06/12/2009	06/12/2009	N	1	Y	U					0
972523				1	2007-12-20	MULTI-LINK RX PIXEL CORONARY STENT SYSTEM	74MAF	ABBOTT VASCULAR-CARDIAC THERAPIES	26531 YNEZ ROAD		TEMECULA	CA	92591	462	US	92591 4628	0HP	2009-05-27	NA	1005635-23J	7062731	NA	R	2007-12-05	MAF	NA	Y	N	972523		2024168-2007-00635	M	Y			12/20/2007	N	Y	11/29/2007	11/27/2007	N	0	Y	U					0
921843				1	2007-03-29	MULTI-LINK MINI VISION RX CORONARY STENT SYSTEM	74MAF	GUIDANT VASCULAR INTERVENTION	26531 YNEZ RD.		TEMECULA	CA	92591	462	US	92591 4628	0HP		NA	1007822-08	UNK	NA	N		MAF	NA	R	N	921843		2024168-2007-00118	M	Y			03/29/2007	N	Y	03/07/2007	02/26/2007	N	0	N	U			N		UNK
1036901				1	2008-05-01	MULTI-LINK RX VISION CORONARY STENT SYSTEM	74MAF	ABBOTT VASCULAR-CARDIAC THERAPIES	26531 YNEZ RD.		TEMECULA	CA	92591	462	US	92591 4628	0HP		NA	1007850-08	UNK	NA	N		MAF	NA	R	N	1036901		2024168-2008-00372	M	Y			05/01/2008	Y	Y	04/04/2008	04/03/2008		1	Y	U					0
1248025				1	2008-11-06	MULTI-LINK RX VISION CORONARY STENT SYSTEM	74MAF	ABBOTT VASCULAR-CARDIAC THERAPIES	26531 YNEZ RD.		TEMECULA	CA	92591	462	US	92591 4628	0HP	2010-03-31	NA	1007843-18J	704303Q	NA	Y	2008-10-17	MAF	NA	Y	N	1248025		2024168-2008-01081	M	Y			11/06/2008	N	Y	10/09/2008	10/09/2008	N	0	N	U					0
911538				1	2007-03-20	MULTI-LINK RX VISION CORONARY STENT SYSTEM	74MAF	GUIDANT VASCULAR INTERVENTION	26531 YNEZ RD.		TEMECULA	CA	92591	462	US	92591 4628	0HP	2009-10-28	NA	1007844-18	6112831	NA	R	2007-02-28	MAF	NA	Y	N	911538		2024168-2007-00096	M	Y			03/20/2007	N	Y	02/21/2007	02/10/2007	N	1	Y	U			N		UNK
1578582				1	2009-12-18	MULTI-LINK MINI VISION RX CORONARY STENT SYSTEM	74MAF	ABBOTT VASCULAR-CARDIAC THERAPIES	26531 YNEZ ROAD		TEMECULA	CA	92591	462	US	92591 4628	0HP	2011-02-28	NA	1007821-18	8031331	NA	Y	2009-11-25	MAF	NA	Y	N	1578582		2024168-2009-02397	M	Y			12/18/2009	N	Y	11/23/2009	11/10/2009	N	1	Y	U					0
1578581				1	2009-12-18	MULTI-LINK RX VISION CORONARY STENT SYSTEM	74MAF	ABBOTT VASCULAR - CARDIAC THERAPIES	26531 YNEZ ROAD		TEMECULA	CA	92591	462	US	92591 4628	0HP	2012-02-29	NA	1007842-15	9033041	NA	Y	2009-12-09	MAF	NA	Y	N	1578581		2024168-2009-02400	M	Y			12/18/2009	N	Y	11/24/2009	11/24/2009	N	1	Y	U					0
872786				1	2007-06-21	MULTI-LINK RX ZETA CORONARY STENT SYSTEM	74MAF	ABBOTT VASCULAR-CARDIAC THERAPIES	26531 YNEZ RD.		TEMECULA	CA	92591	462	US	92591 4628	0HP	2008-08-27	NA	1009839-13	6092731	NA	R	2007-06-12	MAF	NA	Y	N	872786		2024168-2007-00225	M	Y			06/21/2007	N	Y	05/25/2007	05/24/2007	N	1	Y	U					0
1082078				1	2008-07-23	MULTI-LINK RX VISION CORONARY STENT SYSTEM	74MAF	ABBOTT VASCULAR-CARDIAC THERAPIES	26531 YNEZ RD.		TEMECULA	CA	92591	462	US	92591 4628	0HP	2010-12-31	NA	1007843-28	8012931	NA	N		MAF	NA	R	N	1082078		2024168-2008-00592	M	Y			07/23/2008	N	Y	06/23/2008	06/22/2008	N	1	Y	U					0
1557287				1	2009-11-30	MULTI-LINK RX VISION CORONARY STENT SYSTEM	74MAF	ABBOTT VASCULAR-CARDIAC THERAPIES	26531 YNEZ RD.		TEMECULA	CA	92591	462	US	92591 4628	0HP		NA	1007843-12	UNK	NA	N		MAF	NA	R	N	1557287		2024168-2009-02240	M	Y			11/30/2009	N	Y	11/05/2009	11/05/2009	N	1	Y	U					0
1437534				1	2009-08-12	MULTI-LINK MINI VISION RX CORONARY STENT SYSTEM	74MAF	ABBOTT VASCULAR-CARDIAC THERAPIES	26531 YNEZ RD		TEMECULA	CA	92591	462	US	92591 4628	0HP	2011-11-30	NA	1007821-08	8121541	NA	N		MAF	NA	R	N	1437534		2024168-2009-01441	M	Y			08/12/2009	Y	Y	07/21/2009	06/30/2009	N	1	Y	U					0
951504				1	2007-11-20	MULTI-LINK RX VISION CORONARY STENT SYSTEM	74MAF	ABBOTT VASCULAR-CARDIAC THERAPIES	26531 YNEZ ROAD		TEMECULA	CA	92591	462	US	92591 4628	0HP	2010-04-11	NA	1007849-12	7051131	NA	N		MAF	NA	R	N	951504		2024168-2007-00504	M	Y			11/20/2007	Y	Y	10/22/2007	10/19/2007	N	0	N	U					0
829033				1	2007-03-14	MULTI-LINK MINI VISION RX CORONARY STENT SYSTEM	74MAF	GUIDANT VASCULAR INTERVENTION	26531 YNEZ RD		TEMECULA	CA	92591	462	US	92591 4628	0HP	2009-12-10	NA	1007822-12	7011031	NA	R	2007-03-07	MAF	NA	Y	N	829033		2024168-2007-00085	M	Y			03/14/2007	Y	N	02/12/2007	02/07/2007	N	1	Y	U			U		UNK
1587973				1	2010-01-22	MULTI-LINK RX VISION CORONARY STENT SYSTEM	74MAF	ABBOTT VASCULAR-CARDIAC THERAPIES	26531 YNEZ RD.		TEMECULA	CA	92591	462	US	92591 4628	0HP	2012-01-31	NA	1007850-18	9020341	NA	Y	2010-01-08	MAF	NA	Y	N	1587973		2024168-2010-00102	M	Y			01/22/2010	N	Y	12/30/2009	12/29/2009	N	1	Y	U					0
1402664				1	2009-06-12	MULTI-LINK MINI VISION RX CORONARY STENT SYSTEM	74MAF	ABBOTT VASCULAR-CARDIAC THERAPIES	26531 YNEZ RD.		TEMECULA	CA	92591	462	US	92591 4628	0HP	2009-11-30	NA	1007823-18	7121232	NA	N		MAF	NA	R	N	1402664		2024168-2009-01054	M	Y			06/12/2009	Y	Y	05/20/2009	05/15/2009	N	1	Y	U					0
1512557				1	2009-10-20	MULTI-LINK RX VISION CORONARY STENT SYSTEM	74MAF	ABBOTT VASCULAR-CARDIAC THERAPIES	26531 YNEZ ROAD		TEMECULA	CA	92591	462	US	92591 4628	0HP	2012-05-31	NA	1007849-15	9061041	NA	Y	2009-10-12	MAF	NA	Y	N	1512557		2024168-2009-01881	M	Y			10/20/2009	N	Y	09/25/2009	09/24/2009	N	1	Y	U					0
1564388				1	2009-12-22	MULTI-LINK RX VISION CORONARY STENT SYSTEM	74MAF	ABBOTT VASCULAR-CARDIAC THERAPIES	26531 YNEZ RD.		TEMECULA	CA	92591	462	US	92591 4628	0HP		NA	1007843-23J	UNK	NA	N		MAF	NA	R	N	1564388		2024168-2009-02438	M	Y			12/22/2009	Y	N	12/03/2009	12/03/2009	N	1	Y	U					0
996574				1	2008-02-08	MULTI-LINK RX VISION CORONARY STENT SYSTEM	74MAF	ABBOTT VASCULAR-CARDIAC THERAPIES	26531 YNEZ RD.		TEMECULA	CA	92591	462	US	92591 4628	0HP	2010-06-19	NA	1007841-12	7071931	NA	N		MAF	NA	R	N	996574		2024168-2008-00093	M	Y			02/08/2008	Y	N	01/14/2008	01/13/2008	N	1	Y	U					0
996572				1	2008-02-08	MULTI-LINK RX PIXEL CORONARY STENT SYSTEM	74MAF	ABBOTT VASCULAR-CARDIAC THERAPIES	26531 YNEZ RD.		TEMECULA	CA	92591	462	US	92591 4628	0HP	2007-09-04	NA	1005635-18J	5100431	NA	N		MAF	NA	R	N	996572		2024168-2008-00092	M	Y			02/08/2008	Y	N	01/11/2008	06/14/2006	N	1	Y	U					0
932803				1	2007-10-24	MULTI-LINK RX VISION CORONARY STENT SYSTEM	74MAF	ABBOTT VASCULAR-CARDIAC THERAPIES	26531 YNEZ RD.		TEMECULA	CA	92591	462	US	92591 4628	0HP	2010-05-29	NA	1007842-23	7052931	NA	Y	2007-10-04	MAF	NA	Y	N	932803		2024168-2007-00439	M	Y			10/24/2007	Y	Y	09/27/2007	09/21/2007	N	1	Y	U					0
932806				1	2007-10-24	MULTI-LINK VISION CORONARY STENT SYSTEM	74MAF	ABBOTT VASCULAR-CARDIAC THERAPIES	26531 YNEZ RD.		TEMECULA	CA	92591	462	US	92591 4628	0HP		NA	UNK	UNK	NA	N		MAF	NA	R	N	932806		2024168-2007-00441	M	Y			10/24/2007	Y	N	09/24/2007	09/24/2007	N	1	Y	U					0
1488571				1	2009-08-06	MULTI-LINK RX VISION CORONARY STENT SYSTEM	74MAF	ABBOTT VASCULAR-CARDIAC THERAPIES	26531 YNEZ RD.		TEMECULA	CA	92591	462	US	92591 4628	0HP	2012-02-28	NA	1007848-15	9033141	NA	Y	2009-07-17	MAF	NA	Y	N	1488571		2024168-2009-01410	M	Y			08/06/2009	N	Y	07/14/2009	07/02/2009	N	1	Y	U					0
1235965				1	2008-11-17	MULTI-LINK MINI VISION RX CORONARY STENT SYSTEM	74MAF	ABBOTT VASCULAR-CARDIAC THERAPIES	26531 YNEZ RD.		TEMECULA	CA	92591	462	US	92591 4628	0HP	2011-07-31	NA	1007823-12	8082141	NA	N		MAF	NA	R	N	1235965		2024168-2008-01156	M	Y			11/17/2008	Y	Y	10/16/2008	10/16/2008	N	1	Y	U					0
888118				1	2007-07-31	MULTI-LINK RX VISION CORONARY STENT SYSTEM	74MAF	ABBOTT VASCULAR-CARDIAC THERAPIES	26531 YNEZ RD.		TEMECULA	CA	92591	462	US	92591 4628	0HP	2010-04-01	NA	1007848-18	7050132	NA	N		MAF	NA	R	N	888118		2024168-2007-00298	M	Y			07/31/2007	Y	N	07/10/2007	07/06/2007	N	1	Y	U					0
984293				1	2008-01-16	MULTI-LINK RX VISION CORONARY STENT SYSTEM	74MAF	ABBOTT VASCULAR-CARDIAC THERAPIES	26531 YNEZ RD.		TEMECULA	CA	92591	462	US	92591 4628	0HP	2009-06-09	NA	1007842/18J	707093Q	NA	N		MAF	NA	R	N	984293		2024168-2008-00032	M	Y			01/16/2008	N	Y	12/20/2007	12/20/2007	N	1	Y	U					0
906187				1	2007-08-31	MULTI-LINK RX VISION CORONARY STENT SYSTEM	74MAF	ABBOTT VASCULAR-CARDIAC THERAPIES	26531 YNEZ RD.		TEMECULA	CA	92591	462	US	92591 4628	0HP	2010-03-04	NA	1007848-12	7040432	NA	Y	2007-08-23	MAF	NA	Y	N	906187		2024168-2007-00350	M	Y			08/31/2007	N	Y	08/02/2007	08/01/2007	N	1	Y	U					0
906185				1	2007-08-31	MULTI-LINK RX VISION CORONARY STENT SYSTEM	74MAF	ABBOTT VASCULAR-CARDIAC THERAPIES	26531 YNEZ RD.		TEMECULA	CA	92591	462	US	92591 4628	0HP	2010-04-28	NA	1007848-15	7052831	NA	Y	2007-08-09	MAF	NA	Y	N	906185		2024168-2007-00348	M	Y			08/31/2007	N	Y	08/09/2007	07/13/2007	N	0	N	U					0
984540				1	2008-01-24	MULTI-LINK RX VISION CORONARY STENT SYSTEM	74MAF	ABBOTT VASCULAR-CARDIAC THERAPIES	26531 YNEZ ROAD		TEMECULA	CA	92591	462	US	92591 4628	0HP	2010-09-07	NA	1007842-15J	709073Q	NA	N		MAF	NA	R	N	984540		2024168-2008-00048	M	Y			01/24/2008	N	Y	12/25/2007	12/24/2007	N	1	Y	U					0
892054				1	2007-08-08	MULTI-LINK RX VISION CORONARY STENT SYSTEM	74MAF	ABBOTT VASCULAR-CARDIAC THERAPIES	26531 YNEZ RD.		TEMECULA	CA	92591	462	US	92591 4628	0HP	2010-03-25	NA	1007849-23	7042532	NA	N		MAF	NA	R	N	892054		2024168-2007-00309	M	Y			08/08/2007	N	Y	07/13/2007	06/21/2007	N	1	Y	U					0
892055				1	2007-08-08	MULTI-LINK RX VISION CORONARY STENT SYSTEM	74MAF	ABBOTT VASCULAR-CARDIAC THERAPIES	26531 YNEZ RD.		TEMECULA	CA	92591	462	US	92591 4628	0HP	2010-02-22	NA	1007850-12	7032231	NA	N		MAF	NA	R	N	892055		2024168-2007-00308	M	Y			08/08/2007	N	Y	07/13/2007	06/21/2007	N	1	Y	U					0
961142				1	2007-12-06	MULTI-LINK RX VISION CORONARY STENT SYSTEM	74MAF	ABBOTT VASCULAR-CARDIAC THERAPIES	26531 YNEZ ROAD		TEMECULA	CA	92591	462	US	92591 4628	0HP	2010-07-07	NA	1007848-15	7080731	NA	N		MAF	NA	R	N	961142		2024168-2007-00578	M	Y			12/06/2007	Y	Y	11/08/2007	11/06/2007	N	0	N	U					0
1578001				1	2010-01-12	MULTI-LINK MINI VISION RX CORONARY STENT SYSTEM	74MAF	ABBOTT VASCULAR-CARDIAC THERAPIES	26531 YNEZ ROAD		TEMECULA	CA	92591	462	US	92591 4628	0HP	2012-07-31	NA	1007829-18	9082741	NA	N		MAF	NA	R	N	1578001		2024168-2010-00060	M	Y			01/12/2010	Y	N	12/18/2009	12/09/2009	N	1	Y	U					0
898797				1	2007-08-17	MULTI-LINK RX ZETA CORONARY STENT SYSTEM	74MAF	ABBOTT VASCULAR-CARDIAC THERAPIES	26531 YNEZ ROAD		TEMECULA	CA	92591	462	US	92591 4628	0HP	2009-01-05	NA	1009834-13	7020531	NA	Y	2007-07-26	MAF	NA	Y	N	898797		2024168-2007-00330	M	Y			08/17/2007	N	Y	07/20/2007	07/20/2007	N	1	Y	U
1038906				1	2008-05-01	MULTI-LINK RX VISION CORONARY STENT SYSTEM	74MAF	ABBOTT VASCULAR-CARDIAC THERAPIES	26531 YNEZ RD.		TEMECULA	CA	92591	462	US	92591 4628	0HP	2010-12-31	NA	1007842-15	8012931	NA	Y	2008-04-21	MAF	NA	Y	N	1038906		2024168-2008-00366	M	Y			05/01/2008	N	Y	04/03/2008	04/03/2008	N	1	Y	U					0
1031567				1	2008-04-18	MULTI-LINK MINI VISION RX CORONARY STENT SYSTEM	74MAF	ABBOTT VASCULAR-CARDIAC THERAPIES	26531 YNEZ RD.		TEMECULA	CA	92591	462	US	92591 4628	0HP	2009-09-30	NA	1007829-15	7100331	NA	Y	2008-04-08	MAF	NA	Y	N	1031567		2024168-2008-00317	M	Y			04/18/2008	Y	Y	03/19/2008	03/18/2008	N	1	Y	U					0
1031563				1	2008-04-18	MULTI-LINK MINI VISION RX CORONARY STENT SYSTEM	74MAF	ABBOTT VASCULAR-CARDIAC THERAPIES	26531 YNEZ RD.		TEMECULA	CA	92591	462	US	92591 4628	0HP	2010-08-30	NA	1007822-08	7091231	NA	Y	2008-04-02	MAF	NA	Y	N	1031563		2024168-2008-00305	M	Y			04/18/2008	Y	N	03/20/2008	03/20/2008	N	1	Y	U					0
1031562				1	2008-04-18	MULTI-LINK RX VISION CORONARY STENT SYSTEM	74MAF	ABBOTT VASCULAR-CARDIAC THERAPIES	26531 YNEZ RD.		TEMECULA	CA	92591	462	US	92591 4628	0HP	2010-12-31	NA	1007849-08	8011031	NA	Y	2008-04-17	MAF	NA	Y	N	1031562		2024168-2008-00318	M	Y			04/18/2008	Y	Y	03/19/2008	03/19/2008	N	1	Y	U					0
1455383				1	2009-06-15	MULTI-LINK MINI VISION RX CORONARY STENT SYSTEM	74MAF	ABBOTT VASCULAR-CARDIAC THERAPIES	26531 YNEZ RD.		TEMECULA	CA	92591	462	US	92591 4628	0HP	2011-11-30	NA	1007829-28	8120141	NA	N		MAF	NA	R	N	1455383		2024168-2009-01060	M	Y			06/15/2009	N	Y	05/21/2009	05/20/2009	N	1	Y	U					0
1078332				1	2008-07-17	MULTI-LINK VISION CORONARY STENT SYSTEM	74MAF	ABBOTT VASCULAR-CARDIAC THERAPIES	26531 YNEZ ROAD		TEMECULA	CA	92591	462	US	92591 4628	0HP		NA	UNK	UNK	NA	N		MAF	NA	R	N	1078332		2024168-2008-00584	M	Y			07/17/2008	Y	N	06/18/2008	06/16/2008	N	1	Y	U					0
1571564				1	2009-12-11	MULTI-LINK RX VISION CORONARY STENT SYSTEM	74MAF	ABBOTT VASCULAR-CARDIAC THERAPIES	26531 YNEZ RD.		TEMECULA	CA	92591	462	US	92591 4628	0HP	2012-04-30	NA	1007843-12J	9050841	NA	N		MAF	NA	R	N	1571564		2024168-2009-02324	M	Y			12/11/2009	N	Y	11/17/2009	11/16/2009	N	1	Y	U					0
1430159				1	2009-05-08	MULTI-LINK RX VISION CORONARY STENT SYSTEM	74MAF	ABBOTT VASCULAR-CARDIAC THERAPIES	26531 YNEZ RD.		TEMECULA	CA	92591	462	US	92591 4628	0HP	2011-12-30	NA	1007844-18	9012241	NA	N		MAF	NA	R	N	1430159		2024168-2009-00794	M	Y			05/08/2009	N	Y	04/14/2009	04/09/2009	N	1	Y	U					0
1045852				1	2008-05-15	MULTI-LINK MINI VISION RX CORONARY STENT SYSTEM	74MAF	ABBOTT VASCULAR-CARDIAC THERAPIES	26531 YNEZ RD.		TEMECULA	CA	92591	462	US	92591 4628	0HP	2010-04-30	NA	1007841-23	7052231	NA	Y	2008-05-05	MAF	NA	Y	N	1045852		2024168-2008-00396	M	Y			05/15/2008	Y	Y	04/15/2008	04/15/2008	N	1	Y	U					0
1045853				1	2008-05-15	MULTI-LINK MINI VISION RX CORONARY STENT SYSTEM	74MAF	ABBOTT VASCULAR-CARDIAC THERAPIES	26531 YNEZ RD.		TEMECULA	CA	92591	462	US	92591 4628	0HP	2009-03-31	NA	1007843-12J	7041832	NA	N		MAF	NA	R	N	1045853		2024168-2008-00395	M	Y			05/15/2008	Y	N	04/15/2008	04/15/2008	N	1	Y	U					0
790247				1	2006-11-17	MULTI-LINK RX ZETA CORONARY STENT SYSTEM	74MAF	GUIDANT VASCULAR INTERVENTION	26531 YNEZ RD.		TEMECULA	CA	92591	462	US	92591 4628	0HP	2008-03-18	NA	1009839-15	6041831	NA	Y	2006-11-08	MAF	NA	Y	N	790247		2024168-2006-00654	M	Y			11/17/2006	N	Y	10/25/2006		N	1	Y	U			N		UNK
850386				1	2007-05-09	MULTI-LINK RX PIXEL CORONARY STENT SYSTEM	74MAF	GUIDANT VASCULAR INTERVENTION	26531 YNEZ RD		TEMECULA	CA	92591	462	US	92591 4628	0HP	2007-04-09	NA	1005634-23J	5050931	NA	N		MAF	NA	R	N	850386		2024168-2007-00169	M	Y			05/09/2007	Y	N	04/09/2007	11/18/2005	N	1	Y	U			N		UNK
1472199				1	2009-06-11	MULTI-LINK RX VISION CORONARY STENT SYSTEM	74MAF	ABBOTT VASCULAR-CARDIAC THERAPIES	26531 YNEZ RD.		TEMECULA	CA	92591	462	US	92591 4628	0HP	2011-09-30	NA	1007842-18J	8102441	NA	Y	2009-05-19	MAF	DA	Y	N	1472199		2024168-2009-01015	M	Y			06/11/2009	N	Y	05/12/2009	05/12/2009	N	1	Y	U					0
1472195				1	2009-06-11	MULTI-LINK MINI VISION RX CORONARY STENT SYSTEM	74MAF	ABBOTT VASCULAR-CARDIAC THERAPIES	26531 YNEZ RD.		TEMECULA	CA	92591	462	US	92591 4628	0HP	2011-05-25	NA	1007823-23	8062541	NA	Y	2009-05-22	MAF	NA	Y	N	1472195		2024168-2009-01026	M	Y			06/11/2009	N	Y	05/20/2009	05/07/2009	N	1	Y	U					0
1282426				1	2008-12-23	MULTI-LINK RX VISION CORONARY STENT SYSTEM	74MAF	ABBOTT VASCULAR-CARDIAC THERAPIES	26531 YNEZ RD.		TEMECULA	CA	92591	462	US	92591 4628	0HP	2010-12-31	NA	1007844-28	8012231	NA	N		MAF	NA	R	N	1282426		2024168-2008-01491	M	Y			12/23/2008	N	Y	12/05/2008	12/04/2008	N	0	N	U					0
1341785				1	2009-03-09	MULTI-LINK VISION RX CORONARY STENT SYSTEM	74MAF	ABBOTT VASCULAR-CARDIAC THERAPIES	26531 YNEZ RD.		TEMECULA	CA	92591	462	US	92591 4628	0HP	2010-02-28	NA	1007821-08	7033031	NA	Y	2009-02-23	MAF	NA	Y	N	1341785		2024168-2009-00385	M	Y			03/09/2009	N	Y	02/12/2009	02/11/2009	N	1	Y	U					0
1330357				1	2009-02-27	MULTI-LINK RX VISION CORONARY STENT SYSTEM	74MAF	ABBOTT VASCULAR-CARDIAC THERAPIES	26531 YNEZ RD.		TEMECULA	CA	92591	462	US	92591 4628	0HP	2011-09-30	NA	1007843-15	8101741	NA	Y	2009-02-18	MAF	NA	Y	N	1330357		2024168-2009-00314	M	Y			02/27/2009	Y	Y	02/02/2009	01/28/2009	N	1	Y	U					0
972524				1	2007-12-20	MULTI-LINK RX VISION CORONARY STENT SYSTEM	74MAF	ABBOTT VASCULAR-CARDIAC THERAPIES	26531 YNEZ ROAD		TEMECULA	CA	92591	462	US	92591 4628	0HP	2010-08-14	NA	1007849-12	7091431	NA	R	2007-12-11	MAF	NA	Y	N	972524		2024168-2007-00637	M	Y			12/20/2007	N	Y	11/28/2007		N	0	Y	U					0
964999				1	2007-12-14	MULTI-LINK RX VISION CORONARY STENT SYSTEM	74MAF	ABBOTT VASCULAR-CARDIAC THERAPIES	26531 YNEZ RD.		TEMECULA	CA	92591	462	US	92591 4628	0HP	2010-07-21	NA	1007842-18	7082131	NA	Y	2007-12-06	MAF	NA	N	N	964999		2024168-2007-00599	M	Y			12/14/2007	N	Y	11/29/2007		N	1	Y	U					0
996573				1	2008-02-08	MULTI-LINK RX PIXEL CORONARY STENT SYSTEM	74MAF	ABBOTT VASCULAR-CARDIAC THERAPIES	26531 YNEZ RD.		TEMECULA	CA	92591	462		92591 4628	0HP	2007-03-14	NA	1005635-08J	5041431	NA	N		MAF	NA	R	N	996573		2024168-2008-00096	M	Y			02/08/2008	Y	N	01/11/2008	12/29/2005	N	1	Y	U					0
798822				1	2006-12-20	MULTI-LINK RX VISION CORONARY STENT SYSTEM	74MAF	GUIDANT VASCULAR INTERVENTION	26531 YNEZ RD.		TEMECULA	CA	92591	462	US	92591 4628	0HP	2009-09-23	NA	100784818	6102331	NA	N		MAF	NA	R	N	798822		2024168-2006-00700	M	Y			12/20/2006	Y	N	11/28/2006	11/22/2006	N	1	Y	U			N		UNK
1053467				1	2008-05-28	MULTI-LINK RX VISION CORONARY STENT SYSTEM	74MAF	ABBOTT VASCULAR-CARDIAC THERAPIES	26531 YNEZ RD.		TEMECULA	CA	92591	462	US	92591 4628	0HP	2010-10-31	NA	1007842-12	7110732	NA	Y	2008-05-07	MAF	NA	Y	N	1053467		2024168-2008-00430	M	Y			05/28/2008	N	Y	04/28/2008	04/28/2008	N	1	Y	U					0
1395240				1	2009-03-31	MULTI-LINK RX VISION? CORONARY STENT SYSTEM	74MAF	ABBOTT VASCULAR-CARDIAC THERAPIES	26531 YNEZ RD.		TEMECULA	CA	92591	462	US	92591 4628	0HP	2011-02-28	NA	1007843-23J	8032731	NA	Y	2009-03-12	MAF	NA	Y	N	1395240		2024168-2009-00542	M	Y			03/31/2009	N	Y	03/06/2009	03/05/2009	N	1	Y	U					0
2954046				1	2007-07-10	MULTI-LINK MINI VISON RX CORONARY STENT SYSTEM	74MAF	ABBOTT VASCULAR-CARDIAC THERAPIES	26531 YNEZ RD.		TEMECULA	CA	92591	462	US	92591 4628	0HP	2007-07-04	NA	1007821-12	5080431	NA	N		MAF	DA	R	N	2954046		2024168-2007-00648	M	Y			07/10/2007	Y	N	06/14/2007	06/14/2007	N	1	Y	U
991370				1	2008-02-01	ACS MULIT-LINK RX ULTRA CORONARY STENT SYSTEM	74MAF	ABBOTT VASCULAR-CARDIAC THERAPIES	26531 YNEZ RD.		TEMECULA	CA	92591	462	US	92591 4628	0HP	2009-08-19	NA	1003382-18	7091931	NA	Y	2008-01-09	MAF	NA	Y	N	991370		2024168-2008-00064	M	Y			02/01/2008	N	Y	01/04/2008	01/01/2008	N	1	Y	U					0
1118406				1	2008-08-15	MULTI-LINK RX VISION CORONARY STENT SYSTEM	74MAF	ABBOTT VASCULAR-CARDIAC THERAPIES	26531 YNEZ RD.		TEMECULA	CA	92591	462	US	92591 4628	0HP		NA	1007843-15J	UNK	NA	N		MAF	NA	R	N	1118406		2024168-2008-00673	M	Y			08/15/2008	Y	Y	07/17/2008	07/17/2008	N	1	Y	U					0
795957				1	2006-12-14	MULTI-LINK MINI VISION RX CORONARY STENT SYSTEM	74MAF	GUIDANT VASCULAR INTERVENTION	26531 YNEZ RD.		TEMECULA	CA	92591	462	US	92591 4628	0HP	2009-03-19	NA	1007823-15	6041931	NA	R	2006-12-01	MAF	NA	Y	N	795957		2024168-2006-00689	M	Y			12/14/2006	Y	N	11/16/2006	11/14/2006	N	1	Y	U			N		UNK
827878				1	2007-03-01	MULTI-LINK RX PIXEL CORONARY STENT SYSTEM	74MAF	GUIDANT VASCULAR INTERVENTION	26531 YNEZ RD.		TEMECULA	CA	92591	462	US	92591 4628	0HP	2007-03-06	NA	1005635-18J	5040631	NA	N		MAF	NA	R	N	827878		2024168-2007-00074	M	Y			03/01/2007	Y	N	02/15/2007	03/24/2006	N	1	Y	U			N		UNK
1479871				1	2009-07-13	MULTI-LINK MINI VISION RX CORONARY STENT SYSTEM	74MAF	ABBOTT VASCULAR-CARDIAC THERAPIES	26531 YNEZ RD.		TEMECULA	CA	92591	462	US	92591 4628	0HP	2011-12-31	NA	1007828-15	9012941	NA	N		MAF	NA	R	N	1479871		2024168-2009-01226	M	Y			07/13/2009	N	Y	06/18/2009	06/18/2009	N	1	Y	U					0
789168				1	2006-11-17	MULTI-LINK MINI VISION RX CORONARY STENT SYSTEM	74MAF	ABBOTT VASCULAR INTERVENTION	26531 YNEZ RD.		TEMECULA	CA	92591	462	US	92591 4628	0HP	2009-08-21	NA	1007823-15	6092131	NA	N		MAF	NA	R	N	789168		2024168-2006-00656	M	Y			11/17/2006	N	Y	10/27/2006	10/27/2006	N	1	Y	U			N		UNK
1013992				1	2008-03-13	MULTI-LINK RX VISION CORONARY STENT SYSTEM	74MAF	ABBOTT VASCULAR-CARDIAC THERAPIES	26531 YNEZ ROAD		TEMECULA	CA	92591	462	US	92591 4628	0HP	2010-09-17	NA	1007850-08	7101731	NA	Y	2008-02-12	MAF	NA	Y	N	1013992		2024168-2008-00183	M	Y			03/13/2008	N	Y	01/30/2008	01/30/2008	N	0	Y	U					0
1025848				1	2008-04-04	MULTI-LINK RX VISION CORONARY STENT SYSTEM	74MAF	ABBOTT VASCULAR-CARDIAC THERAPIES	26531 YNEZ ROAD		TEMECULA	CA	92591	462	US	92591 4628	0HP	2010-12-31	NA	1007850-23	8010931	NA	Y	2008-03-12	MAF	NA	Y	N	1025848		2024168-2008-00268	M	Y			04/04/2008	N	Y	03/06/2008	03/06/2008	N	0	Y	U					0
822450				1	2007-02-27	MULTI-LINK OTW VISION CORONARY STENT SYSTEM	74MAF	GUIDANT VASCULAR INTERVENTION	26531 YNEZ RD.		TEMECULA	CA	92591	462	US	92591 4628	0HP	2007-08-25	NA	1010142-23	409253Q	NA	N		MAF	NA	R	N	822450		2024168-2007-00071	M	Y			02/27/2007	N	Y	02/01/2007	02/01/2007	N	1	Y	U			N		UNK
1509653				1	2009-10-16	MULTI-LINK MINI VISION CORONARY STENT SYSTEM	74MAF	ABBOTT VASCULAR-CARDIAC THERAPIES	26531 YNEZ RD		TEMECULA	CA	92591	462	US	92591 4628	0HP		NA	UNK	UNK	NA	N		MAF	NA	R	N	1509653		2024168-2009-01866	M	Y			10/16/2009	Y	N	09/22/2009	08/17/2009	N	1	Y	U					0
1073720				1	2008-07-01	MULTI-LINK RX VISION CORONARY STENT SYSTEM	74MAF	ABBOTT VASCULAR-CARDIAC THERAPIES	26531 YNEZ RD		TEMECULA	CA	92591	462	US	92591 4628	0HP	2011-02-28	NA	1007848-23	8030331	NA	Y	2008-05-30	MAF	NA	Y	N	1073720		2024168-2008-00539	M	Y			07/01/2008	N	Y	04/07/2008	04/07/2008	N	1	Y	U					0
996552				1	2008-02-08	MULTI-LINK RX PIXEL CORONARY STENT SYSTEM	74MAF	ABBOTT VASCULAR-CARDIAC THERAPIES	26531 YNEZ RD.		TEMECULA	CA	92591	462	US	92591 4628	0HP	2007-03-20	NA	1005635-23J	5042032	NA	N		MAF	NA	R	N	996552		2024168-2008-00094	M	Y			02/08/2008	Y	N	01/11/2008	01/31/2006	N	1	Y	U					0
1512258				1	2009-10-16	MULTI-LINK MINI VISION RX CORONARY STENT SYSTEM	74MAF	ABBOTT VASCULAR-CARDIAC THERAPIES	26531 YNEZ RD		TEMECULA	CA	92591	462	US	92591 4628	0HP	2011-10-31	NA	1007829-15	8112041	NA	Y	2009-09-18	MAF	NA	Y	N	1512258		2024168-2009-01858	M	Y			10/16/2009	N	Y	08/24/2009	08/22/2009	N	1	Y	U					0
846576				1	2007-05-04	MULTI-LINK MINI VISION OTW CORONARY STENT SYSTEM	74MAF	GUIDANT VASCULAR INTERVENTION	26531 YNEZ RD.		TEMECULA	CA	92591	462	US	92591 4628	0HP	2009-09-04	NA	1010154-08	6100431	NA	R	2007-04-04	MAF	NA	Y	N	846576		2024168-2007-00164	M	Y			05/04/2007	Y	N	03/28/2007	03/27/2007	N	1	Y	U			N		UNK
947459				1	2007-11-09	MULTI-LINK MINI VISION OTW CORONARY STENT SYSTEM	74MAF	ABBOTT VASCULAR-CARDIAC THERAPIES	26531 YNEZ RD.		TEMECULA	CA	92591	462	US	92591 4628	0HP	2008-07-22	NA	1010154-12	508223Q	NA	N		MAF	NA	R	N	947459		2024168-2007-00476	M	Y			11/09/2007	N	Y	10/10/2007	10/08/2007	N	1	Y	U					0
1106837				1	2008-08-08	MULTI-LINK RX VISION CORONARY STENT SYSTEM	74MAF	ABBOTT VASCULAR-CARDIAC THERAPIES	26531 YNEZ RD.		TEMECULA	CA	92591		US	92591	0HP	2011-03-31	NA	1007841-23	8043031	NA	Y	2008-07-28	MAF	NA	Y	N	1106837		2024168-2008-00647	M	Y			08/08/2008	N	Y	07/10/2008	07/08/2008	N	1	Y	U					0
1297190				1	2008-11-19	MULTI-LINK RX VISIONS CORONARY STENT SYSTEM	74MAF	ABBOTT VASCULAR-CARDIAC THERAPIES	26531 YNEZ RD.		TEMECULA	CA	92591	462	US	92591 4628	0HP	2011-04-16	NA	1007843-15	8051641	NA	Y	2008-11-06	MAF	NA	Y	N	1297190		2024168-2008-01182	M	Y			11/19/2008	N	Y	10/28/2008	09/18/2008	N	1	Y	U					0
1003724				1	2008-02-20	MULTI-LINK RX VISION CORONARY STENT SYSTEM	74MAF	ABBOTT VASCULAR - CARDIAC THERAPIES	26531 YNEZ ROAD		TEMECULA	CA	92591	462	US	92591 4628	0HP	2010-04-14	NA	1007843-12	7051431	NA	Y	2008-01-23	MAF	NA	Y	N	1003724		2024168-2008-00125	M	Y			02/20/2008	N	Y	01/21/2008	11/20/2007		1	Y	U					0
1275127				1	2008-12-22	MULTI-LINK MINI VISION RX CORONARY STENT SYSTEM	74MAF	ABBOTT VASCULAR-CARDIAC THERAPIES	26531 YNEZ RD.		TEMECULA	CA	92591	462	US	92591 4628	0HP	2010-02-28	NA	1007821-18	7032931	NA	N		MAF	NA	R	N	1275127		2024168-2008-01483	M	Y			12/22/2008	Y	Y	12/01/2008	12/01/2008	N	1	Y	U					0
876149				1	2007-07-06	MULTI-LINK RX ZETA CORONARY STENT SYSTEM	74MAF	ABBOTT VASCULAR-CARDIAC THERAPIES	26531 YNEZ RD.		TEMECULA	CA	92589	901	US	92589 9018	0HP	2008-03-25	NA	1009840-28	6042532	NA	R	2007-05-15	MAF	DA	Y	N	876149		2024168-2007-00248	M	Y			07/06/2007	N	Y	04/26/2007	04/25/2007	N	1	Y	U					0
1139536				1	2008-08-29	MULTI-LINK MINI VISION RX CORONARY STENT SYSTEM	74MAF	ABBOTT VASCULAR-CARDIAC THERAPIES	26531 YNEZ RD.		TEMECULA	CA	92591	462	US	92591 4628	0HP		NA	1007823-18	UNK	NA	N		MAF	NA	R	N	1139536		2024168-2008-00746	M	Y			08/29/2008	Y	N	07/31/2008	07/29/2008	N	1	Y	U					0
1063400				1	2008-06-19	MULTI-LINK MINI VISION RX CORONARY STENT SYSTEM	74MAF	ABBOTT VASCULAR-CARDIAC THERAPIES	26531 YNEZ RD.		TEMECULA	CA	92591	462	US	92591 4628	0HP	2011-01-30	NA	1007822-18	8021231	NA	N		MAF	NA	R	N	1063400		2024168-2008-00505	M	Y			06/19/2008	Y	N	05/20/2008	05/19/2008	N	1	Y	U					0
1465498				1	2009-06-25	MULTI-LINK RX VISION CORONARY STENT SYSTEM	74MAF	ABBOTT VASCULAR-CARDIAC THERAPIES	26531 YNEZ RD.		TEMECULA	CA	92591	462	US	92591 4628	0HP	2011-06-11	NA	1007844-18	8071141	NA	Y		MAF	NA	R	N	1465498		2024168-2009-01126	M	Y			06/25/2009	N	Y	06/02/2009	05/29/2009	N	1	Y	U					0
934318				1	2007-10-26	MULTI-LINK RX VISION CORONARY STENT SYSTEM	74MAF	ABBOTT VASCULAR-CARDIAC THERAPIES	26531 YNEZ RD.		TEMECULA	CA	92591	462	US	92591 4628	0HP		NA	1007848-15	UNK	NA	R	2007-10-23	MAF	NA	Y	N	934318		2024168-2007-00453	M	Y			10/26/2007	N	Y	09/26/2007	09/26/2007	N	1	Y	U					0
1194439				1	2008-10-09	MULTI-LINK RX VISION CORONARY STENT SYSTEM	74MAF	ABBOTT VASCULAR-CARDIAC THERAPIES	26531 YNEZ ROAD		TEMECULA	CA	92591	462	US	92591 4628	0HP		NA	UNK	UNK	NA	N		MAF	NA	R	N	1194439		2024168-2008-00937	M	Y			10/09/2008	Y	Y	09/12/2008	09/11/2008	N	1	Y	U					0
1430177				1	2009-05-08	MULTI-LINK RX VISION CORONARY STENT SYSTEM	74MAF	ABBOTT VASCULAR-CARDIAC THERAPIES	26531 YNEZ RD.		TEMECULA	CA	92591	462	US	92591 4628	0HP	2011-05-31	NA	1007850-08	8060331	NA	Y	2009-04-24	MAF	NA	Y	N	1430177		2024168-2009-00814	M	Y			05/08/2009	N	Y	04/15/2009	04/14/2009	N	0	N	U					0
1358268				1	2009-03-13	MULTI-LINK MINI VISION RX CORONARY STENT SYSTEM	74MAF	ABBOTT VASCULAR-CARDIAC THERAPIES	26531 YNEZ RD.		TEMECULA	CA	92591	462	US	92591 4628	0HP	2011-04-30	NA	1007829-15	8050231	NA	Y	2009-02-16	MAF	NA	Y	N	1358268		2024168-2009-00415	M	Y			03/13/2009	N	Y	01/13/2009	01/12/2009	N	1	Y	U					0
1533126				1	2009-10-30	MULTI-LINK RX VISION CORONARY STENT SYSTEM	74MAF	ABBOTT VASCULAR-CARDIAC THERAPIES	26531 YNEZ RD.		TEMECULA	CA	92591	462	US	92591 4628	0HP	2012-03-31	NA	1007844-15	9043041	NA	N		MAF	NA	R	N	1533126		2024168-2009-01992	M	Y			10/30/2009	N	Y	10/05/2009	10/05/2009	N	1	Y	U					0
880375				1	2007-07-12	MULTI-LINK MINI VISION OTW CORONARY STENT SYSTEM	74MAF	ABBOTT VASCULAR-CARDIAC THERAPIES	26531 YNEZ ROAD		TEMECULA	CA	92591	462	US	92591 4628	0HP	2007-03-29	NA	1010152-15	5042931	NA	N		MAF	NA	R	N	880375		2024168-2007-00264	M	Y			07/12/2007	Y	N	06/12/2007	01/12/2007	N	1	Y	U					0
880376				1	2007-07-12	MULTI-LINK MINI VISION OTW CORONARY STENT SYSTEM	74MAF	ABBOTT VASCULAR-CARDIAC THERAPIES	26531 YNEZ ROAD		TEMECULA	CA	92591	462	US	92591 4628	0HP	2010-02-13	NA	1010154-15	7031331	NA	N		MAF	NA	R	N	880376		2024168-2007-00262	M	Y			07/12/2007	Y	N	06/12/2007	05/02/2007	N	1	Y	U					0
974044				1	2007-05-04	MULTI-LINK RX VISION CORONARY STENT SYSTEM	74MAF	GUIDANT VASCULAR INTERVENTION	26531 YNEZ RD.		TEMECULA	CA	92591	462	US	92591 4628	0HP	2008-01-02	NA	1007842-23J	6020231	NA	N		MAF	NA	R	N	974044		2024168-2007-00166	M	Y			05/04/2007	N	Y	04/18/2007	04/18/2007	N	1	Y	U			N		UNK
917286				1	2007-09-20	MULTI-LINK RX VISION CORONARY STENT SYSTEM	74MAF	ABBOTT VASCULAR-CARDIAC THERAPIES	26531 YNEZ ROAD		TEMECULA	CA	92591	462	US	92591 4628	0HP		NA	UNK	UNK	NA	N		MAF	NA	R	N	917286		2024168-2007-00382	M	Y			09/20/2007	Y	N	09/11/2007		N	1	Y	U					0
920432				1	2007-09-27	MULTI-LINK MINI VISION RX CORONARY STENT SYSTEM	74MAF	ABBOTT VASCULAR-CARDIAC THERAPIES	26531 YNEZ ROAD		TEMECULA	CA	92591	462	US	92591 4628	0HP	2009-10-06	NA	1007828-28	6110632	NA	N		MAF	DA	R	N	920432		2024168-2007-00402	M	Y			09/27/2007	Y	Y	08/30/2007	08/25/2007	N	0	Y	U
1499088				1	2009-09-11	MULTI-LINK RX VISION CORONARY STENT SYSTEM	74MAF	ABBOTT VASCULAR-CARDIAC THERAPIES	26531 YNEZ RD.		TEMECULA	CA	92591	462	US	92591 4628	0HP	2011-08-31	NA	1007849-15	8092541	NA	N		MAF	NA	R	N	1499088		2024168-2009-01641	M	Y			09/11/2009	N	Y	08/19/2009	08/17/2009	N	1	Y	U					0
1363930				1	2009-01-15	MULTI-LINK MINI VISION RX CORONARY STENT SYSTEM	74MAF	ABBOTT VASCULAR-CARDIAC THERAPIES	26531 YNEZ RD.		TEMECULA	CA	92591	462	US	92591 4628	0HP	2011-05-31	NA	1007829-08	8061141	NA	N		MAF	NA	R	N	1363930		2024168-2009-00068	M	Y			01/15/2009	N	Y	12/24/2008	12/24/2008	N	1	Y	U					0
915793				1	2007-03-22	MULTI-LINK MINI VISION RX CORONARY STENT SYSTEM	74MAF	GUIDANT VASCULAR INTERVENTION	26531 YNEZ RD.		TEMECULA	CA	92591	462	US	92591 4628	0HP	2009-08-14	NA	1007822-18	6091431	NA	R	2007-03-01	MAF	NA	Y	N	915793		2024168-2007-00101	M	Y			03/22/2007	N	Y	02/22/2007	02/22/2007	N	1	Y	U			N		UNK
898798				1	2007-08-17	MULTI-LINK RX VISION CORONARY STENT SYSTEM	74MAF	ABBOTT VASCULAR-CARDIAC THERAPIES	26531 YNEZ ROAD		TEMECULA	CA	92591	462	US	92591 4628	0HP	2010-01-14	NA	1007844-23	7021431	NA	Y	2007-07-30	MAF	NA	Y	N	898798		2024168-2007-00325	M	Y			08/17/2007	N	Y	07/20/2007	07/20/2007	N	0	N	U
1065198				1	2008-06-24	MULTI-LINK RX VISION CORONARY STENT SYSTEM	74MAF	ABBOTT VASCULAR-CARDIAC THERAPIES	26531 YNEZ RD.		TEMECULA	CA	92591	462	US	92591 4628	0HP	2011-02-28	NA	1007849-18	8032731	NA	Y	2008-06-09	MAF	NA	Y	N	1065198		2024168-2008-00513	M	Y			06/24/2008	N	Y	05/29/2008	05/29/2008	N	1	Y	U					0
1177570				1	2008-09-25	MULTI-LINK OTW VISION CORONARY STENT SYSTEM	74MAF	ABBOTT VASCULAR-CARDIAC THERAPIES	26531 YNEZ ROAD		TEMECULA	CA	92591	462	US	92591 4628	0HP	2010-09-30	NA	1010143-15	7101831	NA	N		MAF	DA	R	N	1177570		2024168-2008-00845	M	Y			09/25/2008	Y	Y	08/27/2008	08/15/2008	N	0	Y	Y	2008-08-15	08/19/2008	Y	08/19/2008	1
810090				1	2007-01-12	MULTI-LINK RX VISION CORONARY STENT SYSTEM	74MAF	GUIDANT VASCULAR INTERVENTION	26531 YNEZ RD.		TEMECULA	CA	92591	462	US	92591 4628	0HP	2009-11-01	NA	1007843-12	6120131	NA	R	2007-01-02	MAF	NA	Y	N	810090		2024168-2007-00022	M	Y			01/12/2007	N	Y	12/20/2006	12/20/2006	N	1	Y	U			N		UNK
949884				1	2007-11-14	MULTI-LINK RX VISION CORONARY STENT SYSTEM	74MAF	ABBOTT VASCULAR-CARDIAC THERAPIES	26531 YNEZ RD.		TEMECULA	CA	92591	462	US	92591 4628	0HP	2010-07-09	NA	1007849-12	7080931	NA	N		MAF	NA	*	N	949884		2024168-2007-00482	M	Y			11/14/2007	N	Y	10/15/2007	10/15/2007	N	1	Y	U
1301112				1	2009-01-30	MULTI-LINK MINI VISION RX CORONARY STENT SYSTEM	74MAF	ABBOTT VASCULAR-CARDIAC THERAPIES	26531 YNEZ RD.		TEMECULA	CA	92591	462	US	92591 4628	0HP	2011-09-30	NA	1007829-28	8100841	NA	Y	2009-01-16	MAF	NA	Y	N	1301112		2024168-2009-00137	M	Y			01/30/2009	Y	Y	01/07/2009	01/07/2009	N	1	Y	U					0
956172				1	2007-11-29	MULTI-LINK RX PIXEL CORONARY STENT SYSTEM	74MAF	ABBOTT VASCULAR-CARDIAC THERAPIES	26531 YNEZ RD.		TEMECULA	CA	92591	462	US	92591 4628	0HP	2008-11-05	NA	1005634-18J	6120531	NA	Y	2007-11-08	MAF	NA	Y	N	956172		2024168-2007-00523	M	Y			11/29/2007	Y	Y	11/02/2007	11/02/2007	N	1	Y	U					0
956173				1	2007-11-29	MULTI-LINK RX ZETA CORONARY STENT SYSTEM	74MAF	ABBOTT VASCULAR-CARDIAC THERAPIES	26531 YNEZ RD.		TEMECULA	CA	92591	462	US	92591 4628	0HP		NA	1009834-15	UNK	NA	N		MAF	NA	R	N	956173		2024168-2007-00522	M	Y			11/29/2007	Y	N	11/01/2007	10/31/2007	N	1	Y	U					0
997487				1	2008-02-11	MULTI-LINK RX VISION CORONARY STENT SYSTEM	74MAF	ABBOTT VASCULAR-CARDIAC THERAPIES	26531 YNEZ RD.		TEMECULA	CA	92591	462	US	92591 4628	0HP		NA	UNK	UNK	NA	N		MAF	NA	R	N	997487		2024168-2008-00098	M	Y			02/11/2008	Y	Y	01/12/2008		N	1	Y	U					0
1438453				1	2009-04-10	MULTI-LINK RX VISION CORONARY STENT SYSTEM	74MAF	ABBOTT VASCULAR-CARDIAC THERAPIES	26531 YNEZ RD.		TEMECULA	CA	92591	462	US	92591 4628	0HP		NA	1007844-18J	608243Q	NA	Y	2009-03-27	MAF	NA	Y	N	1438453		2024168-2009-00623	M	Y			04/10/2009	N	Y	03/18/2009	03/18/2009	N	1	Y	U					0
1293070				1	2009-01-22	MULTI-LINK RX VISION CORONARY STENT SYSTEM	74MAF	ABBOTT VASCULAR-CARDIAC THERAPIES	26531 YNEZ RD.		TEMECULA	CA	92591	462	US	92591 4628	0HP	2011-08-31	NA	1007849-18	8090941	NA	N		MAF	NA	R	N	1293070		2024168-2009-00102	M	Y			01/22/2009	Y	Y	12/23/2008	12/22/2008	N	1	Y	U					0
1008992				1	2008-03-06	MULTI-LINK RX PIXEL CORONARY STENT SYSTEM	74MAF	ABBOTT VASCULAR-CARDIAC THERAPIES	26531 YNEZ RD.		TEMECULA	CA	92591	462	US	92591 4628	0HP	2009-03-26	NA	1005635-28J	7042631	NA	Y	2008-02-14	MAF	NA	Y	N	1008992		2024168-2008-00168	M	Y			03/06/2008	N	Y	02/05/2008	02/05/2008	N	1	Y	U			N		0
883097				1	2007-07-18	MULTI-LINK RX ZETA CORONARY STENT SYSTEM	74MAF	ABBOTT VASCULAR-CARDIAC THERAPIES	26531 YNEZ RD.		TEMECULA	CA	92591	462		92591 4628	0HP	2009-03-04	NA	1009839-18	7040431	NA	Y	2007-07-10	MAF	NA	Y	N	883097		2024168-2007-00273	M	Y			07/18/2007	N	Y	06/18/2007	06/18/2007	N	1	Y	U					0
883098				1	2007-07-18	MULTI-LINK RX VISION CORONARY STENT SYSTEM	74MAF	ABBOTT VASCULAR-CARDIAC THERAPIES	26531 YNEZ RD.		TEMECULA	CA	92591	462		92591 4628	0HP	2010-03-13	NA	1007842-18	7041331	NA	Y	2007-06-26	MAF	NA	Y	N	883098		2024168-2007-00278	M	Y			07/18/2007	N	Y	06/13/2007	06/08/2007	N	1	Y	U					0
1490242				1	2009-08-04	MULTI-LINK RX VISION CORONARY STENT SYSTEM	74MAF	ABBOTT VASCULAR-CARDIAC THERAPIES	26531 YNEZ RD.		TEMECULA	CA	92591	462	US	92591 4628	0HP	2011-07-30	NA	1007842-15	8083041	NA	N		MAF	NA	R	N	1490242		2024168-2009-01398	M	Y			08/04/2009	N	Y	07/10/2009	07/09/2009	N	1	Y	U					0
1386230				1	2009-03-10	MULTI-LINK RX VISION CORONARY STENT SYSTEM	74MAF	ABBOTT VASCULAR-CARDIAC THERAPIES	26531 YNEZ RD.		TEMECULA	CA	92591	462	US	92591 4628	0HP	2011-08-31	NA	1007843-15	8091141	NA	Y	2009-02-26	MAF	NA	Y	N	1386230		2024168-2009-00398	M	Y			03/10/2009	N	Y	02/13/2009	02/12/2009	N	0	N	U					0
919757				1	2007-09-26	MULTI-LINK MINI VISION OTW CORONARY STENT SYSTEM	74MAF	ABBOTT VASCULAR-CARDIAC THERAPIES	26531 YNEZ ROAD		TEMECULA	CA	92591	462	US	92591 4628	0HP	2010-03-27	NA	1010154-28	7042731	NA	Y	2007-09-17	MAF	DA	Y	N	919757		2024168-2007-00396	M	Y			09/26/2007	Y	Y	08/31/2007	08/30/2007	N	1	Y	U					0
875921				1	2007-07-06	MULTI-LINK RX VISION CORONARY STENT SYSTEM	74MAF	ABBOTT VASCULAR-CARDIAC THERAPIES	26531 YNEZ RD.		TEMECULA	CA	92591	462	US	92591 4628	0HP	2008-02-22	NA	1007843-23J	6032231	NA	N		MAF	NA	R	N	875921		2024168-2007-00247	M	Y			07/06/2007	Y	N	06/07/2007	06/06/2007	N	1	Y	U					0
1200670				1	2008-10-17	MULTI-LINK RX VISION CORONARY STENT SYSTEM	74MAF	ABBOTT VASCULAR-CARDIAC THERAPIES	26531 YNEZ RD.		TEMECULA	CA	92591	462	US	92591 4628	0HP	2011-04-30	NA	1007842-28	8052231	NA	N		MAF	NA	R	N	1200670		2024168-2008-00976	M	Y			10/17/2008	Y	N	09/17/2008	08/27/2008	N	1	Y	U					0
1262943				1	2008-12-10	MULTI-LINK MINI VISION RX CORONARY STENT SYSTEM	74MAF	ABBOTT VASCULAR-CARDIAC THERAPIES	26531 YNEZ RD		TEMECULA	CA	92591	462	US	92591 4628	0HP	2009-03-30	NA	1007822-28	6042031	NA	N		MAF	NA	R	N	1262943		2024168-2008-01345	M	Y			12/10/2008	Y	N	11/14/2008	11/14/2008	N	1	Y	U					0
1430179				1	2009-05-08	MULTI-LINK MINI VISION RX CORONARY STENT SYSTEM	74MAF	ABBOTT VASCULAR-CARDIAC THERAPIES	26531 YNEZ RD.		TEMECULA	CA	92591	462	US	92591 4628	0HP	2011-06-30	NA	1007821-08	8072341	NA	Y	2009-04-10	MAF	NA	Y	N	1430179		2024168-2009-00827	M	Y			05/08/2009	N	Y	04/01/2009	03/12/2009	N	1	Y	U					0
882763				1	2007-07-18	MULTI-LINK RX VISION CORONARY STENT SYSTEM	74MAF	ABBOTT VASCULAR-CARDIAC THERAPIES	26531 YNEZ RD.		TEMECULA	CA	92591	462		92591 4628	0HP	2010-01-27	NA	1007842-23	7022731	NA	N		MAF	NA	R	N	882763		2024168-2007-00277	M	Y			07/18/2007	Y	N	06/18/2007	06/16/2007	N	1	Y	U					0
807828				1	2007-01-19	MULTI-LINK RX PIXEL CORONARY STENT SYSTEM	74MAF	GUIDANT VASCULAR INTERVENTION	26531 YNEZ RD		TEMECULA	CA	92591	462	US	92591 4628	0HP	2007-04-30	NA	1005634-18J	5053031	NA	R	2007-01-12	MAF	NA	Y	N	807828		2024168-2007-00030	M	Y			01/19/2007	Y	N	12/21/2006	12/21/2006	N	1	Y	U			U		UNK
1348852				1	2009-02-06	MULTI-LINK RX VISION CORONARY STENT SYSTEM	74MAF	ABBOTT VASCULAR-CARDIAC THERAPIES	26531 YNEZ RD		TEMECULA	CA	92591	462	US	92591 4628	0HP	2011-08-30	NA	1007842-15	8090342	NA	Y	2009-01-28	MAF	NA	Y	N	1348852		2024168-2009-00198	M	Y			02/06/2009	N	Y	01/15/2009	01/14/2009	N	1	Y	U					0
1348853				1	2009-02-06	MULTI-LINK RX VISION CORONARY STENT SYSTEM	74MAF	ABBOTT VASCULAR-CARDIAC THERAPIES	26531 YNEZ RD		TEMECULA	CA	92591	462	US	92591 4628	0HP	2010-08-31	NA	1007842-08	7092031	NA	N		MAF	NA	R	N	1348853		2024168-2009-00194	M	Y			02/06/2009	N	Y	01/13/2009	01/02/2009	N	1	Y	U					0
898672				1	2007-08-17	MULTI-LINK MINI VISION RX CORONARY STENT SYSTEM	74MAF	ABBOTT VASCULAR-CARDIAC THERAPIES	26531 YNEZ RD.		TEMECULA	CA	92591	462	US	92591 4628	0HP	2010-03-23	NA	1007822-12	7042332	NA	Y	2007-07-25	MAF	NA	Y	N	898672		2024168-2007-00324	M	Y			08/17/2007	Y	N	07/17/2007	07/17/2007	N	1	Y	U					0
1082152				1	2008-07-25	MULTI-LINK MINI VISION RX CORONARY STENT SYSTEM	74MAF	ABBOTT VASCULAR-CARDIAC THERAPIES	26531 YNEZ RD.		TEMECULA	CA	92591	462	US	92591 4628	0HP	2001-05-31	NA	1007823-12	8060641	NA	N		MAF	NA	R	N	1082152		2024168-2008-00611	M	Y			07/25/2008	N	Y	07/11/2008	07/11/2008	N	1	Y	U					0
855419				1	2007-05-22	MULTI-LINK RX VISION CORONARY STENT SYSTEM	74MAF	GUIDANT VASCULAR INTERVENTION	26531 YNEZ RD.		TEMECULA	CA	92591	462	US	92591 4628	0HP		NA	1007848-12	UNK	NA	N		MAF	NA	R	N	855419		2024168-2007-00184	M	Y			05/22/2007	Y	N	04/26/2007	04/26/2007	N	1	Y	U					0
1013265				1	2008-03-14	MULTI-LINK RX VISION CORONARY STENT SYSTEM	74MAF	ABBOTT VASCULAR-CARDIAC THERAPIES	26531 YNEZ RD.		TEMECULA	CA	92591	462	US	92591 4628	0HP	2010-10-15	NA	1007843-23J	7111531	NA	Y	2008-02-20	MAF	DA	Y	N	1013265		2024168-2008-00185	M	Y			03/14/2008	N	Y	02/13/2008	02/13/2008	N	1	Y	U					0
891491				1	2007-08-07	MULTI-LINK RX PIXEL CORONARY STENT SYSTEM	74MAF	ABBOTT VASCULAR-CARDIAC THERAPIES	26531 YNEZ RD.		TEMECULA	CA	92591	462	US	92591 4628	0HP	2009-02-28	NA	1005635-18J	7032831	NA	N		MAF	NA	R	N	891491		2024168-2007-00305	M	Y			08/07/2007	Y	N	07/12/2007	07/03/2007	N	1	Y	U					0
981217				1	2008-01-09	MULTI-LINK RX VISION CORONARY STENT SYSTEM	74MAF	ABBOTT VASCULAR-CARDIAC THERAPIES	26531 YNEZ ROAD		TEMECULA	CA	92591	462	US	92591 4628	0HP	2010-06-07	NA	1007849-23	7070331	NA	Y	2008-01-02	MAF	NA	Y	N	981217		2024168-2008-00021	M	Y			01/09/2008	N	Y	12/10/2007	12/10/2007	N	1	Y	U
1439672				1	2009-06-04	MULTI-LINK RX VISION CORONARY STENT SYSTEM	74MAF	ABBOTT VASCULAR-CARDIAC THERAPIES	26531 YNEZ ROAD		TEMECULA	CA	92591	462	US	92591 4628	0HP	2011-08-31	NA	1007848-12	8121541	NA	N		MAF	NA	R	N	1439672		2024168-2009-00979	M	Y			06/04/2009	N	Y	05/14/2009	05/13/2009	N	1	Y	U					0
1203134				1	2008-10-08	MULTI-LINK RX VISION CORONARY STENT SYSTEM	74MAF	ABBOTT VASCULAR-CARDIAC THERAPIES	26531 YNEZ ROAD		TEMECULA	CA	92591	462	US	92591 4628	0HP	2011-03-04	NA	1007844-18J	8040431	NA	N		MAF	NA	R	N	1203134		2024168-2008-00916	M	Y			10/08/2008	N	Y	09/10/2008	09/10/2008	N	1	Y	U					0
1203136				1	2008-10-08	MULTI-LINK MINI VISION RX CORONARY STENT SYSTEM	74MAF	ABBOTT VASCULAR-CARDIAC THERAPIES	26531 YNEZ RD.		TEMECULA	CA	92591	462	US	92591 4628	0HP	2011-05-31	NA	1007821-15	8060941	NA	Y	2008-09-15	MAF	NA	Y	N	1203136		2024168-2008-00922	M	Y			10/08/2008	N	Y	09/10/2008	09/09/2008	N	1	Y	U					0
1512731				1	2009-10-09	MULTI-LINK RX VISION CORONARY STENT SYSTEM	74MAF	ABBOTT VASCULAR-CARDIAC THERAPIES	26531 YNEZ RD.		TEMECULA	CA	92591	462	US	92591 4628	0HP	2012-05-31	NA	1007848-28	9060441	NA	N		MAF	NA	R	N	1512731		2024168-2009-01808	M	Y			10/09/2009	Y	N	09/16/2009	09/16/2009	N	1	Y	U					0
1480312				1	2009-09-18	MULTI-LINK VISION CORONARY STENT SYSTEM	74MAF	ABBOTT VASCULAR-CARDIAC THERAPIES	26531 YNEZ RD.		TEMECULA	CA	92591	462	US	92591 4628	0HP		NA	UNK	UNK	NA	N		MAF	NA	R	N	1480312		2024168-2009-01678	M	Y			09/18/2009	Y	N	08/25/2009	09/30/2009	N	1	Y	U					0
883402				1	2007-07-19	MULTI-LINK MINI VISION RX CORONARY STENT SYSTEM	74MAF	ABBOTT VASCULAR-CARDIAC THERAPIES	26531 YNEZ ROAD		TEMECULA	CA	92591	462	US	92591 4628	0HP	2009-10-10	NA	1007828-08	6111031	NA	Y	2007-07-02	MAF	DA	Y	N	883402		2024168-2007-00279	M	Y			07/19/2007	N	Y	06/19/2007	06/12/2007	N	1	Y	U
1243767				1	2008-11-24	MULTI-LINK MINI VISION RX CORONARY STENT SYSTEM	74MAF	ABBOTT VASCULAR-CARDIAC THERAPIES	26531 YNEZ RD.		TEMECULA	CA	92591	462	US	92591 4628	0HP	2011-06-24	NA	1007829-18	8072441	NA	N		MAF	NA	R	N	1243767		2024168-2008-01226	M	Y			11/24/2008	Y	Y	10/27/2008	10/26/2008	N	1	Y	U					0
916817				1	2007-09-18	MULTI-LINK MINI VISION RX CORONARY STENT SYSTEM	74MAF	ABBOTT VASCULAR-CARDIAC THERAPIES	26531 YNEZ ROAD		TEMECULA	CA	92591	462	US	92591 4628	0HP		NA	1007829-18	UNK	NA	N		MAF	NA	R	N	916817		2024168-2007-00376	M	Y			09/18/2007	Y	N	08/21/2007	08/02/2007	N	1	Y	U					0
916810				1	2007-09-18	MULTI-LINK RX VISION CORONARY STENT SYSTEM	74MAF	ABBOTT VASCULAR-CARDIAC THERAPIES	26531 YNEZ RD.		TEMECULA	CA	92591	462	US	92591 4628	0HP		NA	UNK	UNK	NA	N		MAF	NA	R	N	916810		2024168-2007-00370	M	Y			09/18/2007	Y	N	09/11/2007		N	1	Y	U					0
916813				1	2007-09-18	MULTI-LINK RX VISION CORONARY STENT SYSTEM	74MAF	ABBOTT VASCULAR-CARDIAC THERAPIES	26531 YNEZ ROAD		TEMECULA	CA	92591	462	US	92591 4628	0HP		NA	UNK	UNK	NA	N		MAF	NA	R	N	916813		2024168-2007-00369	M	Y			09/18/2007	Y	N	09/11/2007		N	1	Y	U					0
916819				1	2007-09-18	MULTI-LINK RX VISION CORONARY STENT SYSTEM	74MAF	ABBOTT VASCULAR-CARDIAC THERAPIES	26531 YNEZ ROAD		TEMECULA	CA	92591	462	US	92591 4628	0HP	2010-05-07	NA	1007842-18	7060731	NA	N		MAF	NA	R	N	916819		2024168-2007-00375	M	Y			09/18/2007	Y	N	08/21/2007	08/02/2007	N	1	Y	U					0
862788				1	2007-06-07	MULTI-LINK MINI VISION RX CORONARY STENT SYSTEM	74MAF	ABBOTT VASCULAR-CARDIAC THERAPIES	26531 YNEZ RD.		TEMECULA	CA	92591	462	US	92591 4628	0HP	2010-02-05	NA	1007822-23	7030531	NA	N		MAF	NA	R	N	862788		2024168-2007-00202	M	Y			06/07/2007	Y	N	05/08/2007	05/08/2007	N	1	Y	U					0
1034416				1	2008-04-25	MULTI-LINK RX VISION CORONARY STENT SYSTEM	74MAF	ABBOTT VASCULAR-CARDIAC THERAPIES	26531 YNEZ RD.		TEMECULA	CA	92591	462	US	92591 4628	0HP	2010-03-31	NA	1007844-23	7040433	NA	Y	2008-04-15	MAF	NA	Y	N	1034416		2024168-2008-00350	M	Y			04/25/2008	N	Y	03/27/2008	03/27/2008	N	0	Y	U			N		0
1381703				1	2009-03-16	MULTI-LINK MINI VISION OTW CORONARY STENT SYSTEM	74MAF	ABBOTT VASCULAR-CARDIAC THERAPIES	26531 YENZ ROAD		TEMECULA	CA	92591	462	US	92591 4628	0HP	2009-08-22	NA	1010154-18	6092231	NA	Y	2008-12-22	MAF	NA	Y	N	1381703		2024168-2009-00439	M	Y			03/16/2009	N	Y	12/22/2008	12/22/2008	N	0	N	U					0
841960				1	2007-02-22	MULTI-LINK MINI VISION RX CORONARY STENT SYSTEM	74MAF	GUIDANT VASCULAR INTERVENTION	26531 YNEZ RD.		TEMECULA	CA	92591	462	US	92591 4628	0HP	2009-04-24	NA	1007823-18	6052431	NA	N		MAF	NA	R	N	841960		2024168-2007-00066	M	Y			02/22/2007	N	Y	01/23/2007	01/22/2007	N	1	Y	U			N		UNK
1052377				1	2008-03-18	MULTI-LINK RX VISION CORONARY STENT SYSTEM	74MAF	ABBOTT VASCULAR-CARDIAC THERAPIES	26531 YNEZ RD.		TEMECULA	CA	92591	462	US	92591 4628	0HP	2010-09-17	NA	1007848-15	7101731	NA	Y	2008-02-04	MAF	NA	Y	N	1052377		2024168-2008-00191	M	Y			03/18/2008	N	Y	01/31/2008	01/28/2008	N	1	Y	U					0
1337270				1	2009-01-22	MULTI-LINK MINI VISION OTW CORONARY STENT SYSTEM	74MAF	ABBOTT VASCULAR-CARDIAC THERAPIES	26531 YNEZ RD.		TEMECULA	CA	92591	462	US	92591 4628	0HP	2010-06-30	NA	1010152-18	7072531	NA	Y	2008-12-29	MAF	NA	Y	N	1337270		2024168-2009-00097	M	Y			01/22/2009	N	Y	12/29/2008	12/28/2008	N	0	N	U					0
959901				1	2007-12-05	ACS MULTI-LINK OTW ULTRA CORONARY STENT SYSTEM	74MAF	ABBOTT VASCULAR-CARDIAC THERAPIES	26531 YNEZ RD.		TEMECULA	CA	92591	462	US	92591 4628	0HP		NA	1003392-18	UNK	NA	N		MAF	NA	R	N	959901		2024168-2007-00570	M	Y			12/05/2007	Y	N	11/15/2007	11/15/2007	N	1	Y	U					0
1490037				1	2009-10-01	MULTI-LINK VISION CORONARY STENT SYSTEM	74MAF	ABBOTT VASCULAR-CARDIAC THERAPIES	26531 YNEZ RD.		TEMECULA	CA	92591	462	US	92591 4628	0HP		NA	UNK	UNK	NA	N		MAF	NA	R	N	1490037		2024168-2009-01741	M	Y			10/01/2009	Y	N	09/08/2009	09/08/2009	N	1	Y	U					0
810125				1	2007-01-12	MULTI-LINK RX VISION CORONARY STENT SYSTEM	74MAF	GUIDANT VASCULAR INTERVENTION	26531 YNEZ RD.		TEMECULA	CA	92591	462	US	92591 4628	0HP	2008-02-16	NA	1007844-18J	6031631	NA	R	2007-01-02	MAF	NA	Y	N	810125		2024168-2007-00018	M	Y			01/12/2007	N	Y	12/14/2006	12/14/2006	N	1	Y	U			N		UNK
951513				1	2007-11-20	MULTI-LINK RX PIXEL CORONARY STENT SYSTEM	74MAF	ABBOTT VASCULAR-CARDIAC THERAPIES	26531 YNEZ ROAD		TEMECULA	CA	92591	462	US	92591 4628	0HP	2008-02-24	NA	1005634-18J	6032432	NA	N		MAF	NA	R	N	951513		2024168-2007-00508	M	Y			11/20/2007	Y	N	10/25/2007	06/13/2007	N	1	Y	U					0
951512				1	2007-11-20	MULTI-LINK RX PIXEL CORONARY STENT SYSTEM	74MAF	ABBOTT VASCULAR-CARDIAC THERAPIES	26531 YNEZ ROAD		TEMECULA	CA	92591	462	US	92591 4628	0HP	2008-02-24	NA	1005634-18J	6032432	NA	N		MAF	NA	R	N	951512		2024168-2007-00509	M	Y			11/20/2007	Y	N	10/25/2007	03/07/2007	N	1	Y	U					0
1440384				1	2009-08-14	MULTI-LINK MINI VISION RX CORONARY STENT SYSTEM	74MAF	ABBOTT VASCULAR-CARDIAC THERAPIES	26531 YNEZ RD		TEMECULA	CA	92591	462	US	92591 4628	0HP		NA	1007821-08	UNK	NA	N		MAF	NA	R	N	1440384		2024168-2009-01448	M	Y			08/14/2009	Y	Y	07/20/2009	07/20/2009	N	1	Y	U					0
1518384				1	2009-10-23	MULTI-LINK RX VISION CORONARY STENT SYSTEM	74MAF	ABBOTT VASCULAR-CARDIAC THERAPIES	26531 YNEZ RD.		TEMECULA	CA	92591	462	US	92591 4628	0HP	2011-09-30	NA	1007849-23	8101441	NA	N		MAF	NA	R	N	1518384		2024168-2009-01926	M	Y			10/23/2009	N	Y	09/29/2009	09/14/2009	N	1	Y	U					0
842316				1	2007-04-25	MULTI-LINK RX VISION CORONARY STENT SYSTEM	74MAF	GUIDANT VASCULAR INTERVENTION	26531 YNEZ ROAD		TEMECULA	CA	92591	462	US	92591 4628	0HP		NA	1007849-18	UNK	NA	N		MAF	NA	R	N	842316		2024168-2007-00149	M	Y			04/25/2007	Y	N	04/02/2007	04/02/2007	N	1	Y	U			N		UNK
968897				1	2007-12-20	MULTI-LINK RX PIXEL CORONARY STENT SYSTEM	74MAF	ABBOTT VASCULAR-CARDIAC THERAPIES	26531 YNEZ RD.		TEMECULA	CA	92591	462	US	92591 4628	0HP		NA	1005634-13J	UNK	NA	N		MAF	NA	R	N	968897		2024168-2007-00634	M	Y			12/20/2007	Y	N	11/30/2007	04/10/2006	N	1	Y	U					0
984291				1	2008-01-16	MULTI-LINK MINI VISION RX CORONARY STENT SYSTEM	74MAF	ABBOTT VASCULAR-CARDIAC THERAPIES	26531 YNEZ RD.		TEMECULA	CA	92591	462	US	92591 4628	0HP	2010-04-14	NA	1007821-08	7051431	NA	N		MAF	NA	R	N	984291		2024168-2008-00035	M	Y			01/16/2008	N	Y	12/18/2007	12/18/2007	N	1	Y	U
984292				1	2008-01-16	MULTI-LINK RX VISION CORONARY STENT SYSTEM	74MAF	ABBOTT VASCULAR-CARDIAC THERAPIES	26531 YNEZ ROAD		TEMECULA	CA	92591	462	US	92591 4628	0HP	2010-06-24	NA	1007850-12	7072431	NA	Y	2008-01-08	MAF	NA	Y	N	984292		2024168-2008-00037	M	Y			01/16/2008	N	Y	12/21/2007	12/20/2007	N	0	Y	U					0
1355794				1	2009-03-20	MULTI-LINK MINI VISION OTW CORONARY STENT SYSTEM	74MAF	ABBOTT VASCULAR-CARDIAC THERAPIES	26531 YNEZ RD.		TEMECULA	CA	92591	462	US	92591 4628	0HP	2009-12-31	NA	1010152-12	7013031	NA	N		MAF	4 YR	R	N	1355794		2024168-2009-00514	M	Y			03/20/2009	Y	Y	03/05/2009	01/27/2009	N	500	N	U			Y		0
1593569				1	2010-01-28	MULTI-LINK RX VISION CORONARY STENT SYSTEM	74MAF	ABBOTT VASCULAR-CARDIAC THERAPIES	26531 YNEZ RD.		TEMECULA	CA	92591	462	US	92591 4628	0HP	2012-07-31	NA	1007843-15J	9082641	NA	N		MAF	NA	R	N	1593569		2024168-2010-00126	M	Y			01/28/2010	N	Y	01/05/2010	01/04/2010	N	1	Y	U					0
814515				1	2007-02-06	MULTI-LINK RX VISION CORONARY STENT SYSTEM	74MAF	GUIDANT VASCULAR INTERVENTION	26531 YNEZ RD.		TEMECULA	CA	92591	462	US	92591 4628	0HP	2007-08-06	NA	1007842-18J	5090631	NA	N		MAF	NA	R	N	814515		2024168-2007-00046	M	Y			02/06/2007	Y	N	01/10/2007	01/09/2007	N	1	Y	U			N		UNK
1321800				1	2009-02-20	MULTI-LINK RX VISION CORONARY STENT SYSTEM	74MAF	ABBOTT VASCULAR-CARDIAC THERAPIES	26531 YNEZ RD.		TEMECULA	CA	92591	462	US	92591 4628	0HP	2011-10-31	NA	1007848-18	8112741	NA	N		MAF	NA	R	N	1321800		2024168-2009-00279	M	Y			02/20/2009	Y	Y	01/26/2009	01/23/2009	N	1	Y	U					0
868005				1	2007-06-19	MULTI-LINK RX PIXEL CORONARY STENT SYSTEM	74MAF	ABBOTT VASCULAR-CARDIAC THERAPIES	26531 YNEZ ROAD		TEMECULA	CA	92591	462	US	92591 4628	0HP	2007-06-08	NA	1005634-18J	5060831	NA	N		MAF	NA	R	N	868005		2024168-2007-00217	M	Y			06/19/2007	Y	N	05/29/2007	08/29/2009	N	1	Y	U
1448331				1	2009-08-21	MULTI-LINK MINI VISION RX CORONARY STENT SYSTEM	74MAF	ABBOTT VASCULAR-CARDIAC THERAPIES	26531 YNEZ RD.		TEMECULA	CA	92591	462	US	92591 4628	0HP	2012-02-28	NA	1007829-12	9031042	NA	N		MAF	NA	R	N	1448331		2024168-2009-01510	M	Y			08/21/2009	Y	Y	07/29/2009	07/15/2009	N	1	Y	U					0
1448333				1	2009-08-21	MULTI-LINK RX VISION CORONARY STENT SYSTEM	74MAF	ABBOTT VASCULAR-CARDIAC THERAPIES	26531 YNEZ RD.		TEMECULA	CA	92591	462	US	92591 4628	0HP	2011-11-30	NA	1007843-15	8121541	NA	N		MAF	NA	R	N	1448333		2024168-2009-01502	M	Y			08/21/2009	Y	Y	07/28/2009	07/14/2009	N	0	Y	U					0
1369913				1	2009-04-27	MULTI-LINK RX VISION CORONARY STENT SYSTEM	74MAF	ABBOTT VASCULAR-CARDIAC THERAPIES	26531 YNEZ RD		TEMECULA	CA	92591	462	US	92591 4628	0HP		NA	1007850-28	UNK	NA	N		MAF	NA	R	N	1369913		2024168-2009-00724	M	Y			04/27/2009	Y	N	04/02/2009	03/27/2009	N	1	Y	U					0
1220751				1	2008-10-31	MULTI-LINK RX VISION CORONARY STENT SYSTEM	74MAF	ABBOTT VASCULAR-CARDIAC THERAPIES	26531 YNEZ RD.		TEMECULA	CA	92591	462	US	92591 4628	0HP	2011-03-28	NA	1007843-28J	8042831	NA	N		MAF	NA	R	N	1220751		2024168-2008-01054	M	Y			10/31/2008	N	Y	10/08/2008	10/08/2008	N	1	Y	U					0
1034608				1	2008-04-23	MULTI-LINK RX VISION CORONARY STENT SYSTEM	74MAF	ABBOTT VASCULAR-CARDIAC THERAPIES	26531 YNEZ RD.		TEMECULA	CA	92591	462	US	92591 4628	0HP		NA	1007850-23	UNK	NA	N		MAF	NA	R	N	1034608		2024168-2008-00336	M	Y			04/23/2008	N	Y	03/24/2008	03/24/2008	N	1	Y	U					0
1545636				1	2009-11-24	MULTI-LINK MINI VISION RX CORONARY STENT SYSTEM	74MAF	ABBOTT VASCULAR-CARDIAC THERAPIES	26531 YNEZ RD.		TEMECULA	CA	92591	462	US	92591 4628	0HP		NA	1007828-08	UNK	NA	N		MAF	NA	R	N	1545636		2024168-2009-02204	M	Y			11/24/2009	Y	N	10/30/2009	10/23/2009	N	1	Y	U					0
1344176				1	2009-02-02	MULTI-LINK OTW VISION CORONARY STENT SYSTEM	74MAF	ABBOTT VASCULAR-CARDIAC THERAPIES	26531 YNEZ RD.		TEMECULA	CA	92591	462	US	92591 4628	0HP	2011-06-30	NA	1010144-28	8072431	NA	N		MAF	NA	R	N	1344176		2024168-2009-00144	M	Y			02/02/2009	N	Y	01/08/2009	12/28/2008	N	1	Y	U					0
880521				1	2007-07-13	MULTI-LINK RX PIXEL CORONARY STENT SYSTEM	74MAF	ABBOTT VASCULAR-CARDIAC THERAPIES	26531 YNEZ RD.		TEMECULA	CA	92591	462	US	92591 4628	0HP		NA	1005634-13J	UNK	NA	N		MAF	NA	R	N	880521		2024168-2007-00266	M	Y			07/13/2007	Y	N	06/13/2007	07/10/2006	N	1	Y	U					0
1478371				1	2009-07-02	MULTI-LINK MINI VISION RX CORONARY STENT SYSTEM	74MAF	ABBOTT VASCULAR-CARDIAC THERAPIES	26531 YNEZ RD.		TEMECULA	CA	92591	462	US	92591 4628	0HP	2011-09-29	NA	1007823-15	8102941	NA	Y	2009-06-09	MAF	NA	Y	N	1478371		2024168-2009-01180	M	Y			07/02/2009	N	Y	05/22/2009	05/21/2009	N	1	Y	U					0
1480422				1	2009-07-17	MULTI-LINK RX VISION CORONARY STENT SYSTEM	74MAF	ABBOTT VASCULAR-CARDIAC THERAPIES	26531 YNEZ RD		TEMECULA	CA	92591	462	US	92591 4628	0HP	2011-08-25	NA	1007850-23	8092541	NA	Y	2009-06-30	MAF	NA	Y	N	1480422		2024168-2009-01263	M	Y			07/17/2009	N	Y	06/29/2009	06/28/2009	N	1	Y	U					0
1247986				1	2008-11-05	MULTI-LINK RX VISION CORONARY STENT SYSTEM	74MAF	ABBOTT VASCULAR-CARDIAC THERAPIES	26531 YNEZ RD.		TEMECULA	CA	92591	462	US	92591 4628	0HP	2011-04-30	NA	1007842-12J	8052241	NA	N		MAF	NA	R	N	1247986		2024168-2008-01072	M	Y			11/05/2008	N	Y	10/06/2008	09/19/2008	N	1	Y	U					0
839969				1	2007-04-05	MULTI-LINK RX VISION CORONARY STENT SYSTEM	74MAF	GUIDANT VASCULAR INTERVENTION	26531 YNEZ ROAD		TEMECULA	CA	92591	462	US	92591 4628	0HP	2008-02-10	NA	1007842-15J	6031031	NA	N		MAF	NA	R	N	839969		2024168-2007-00123	M	Y			04/05/2007	Y	N	03/06/2007	03/06/2007	N	1	Y	U			N		UNK
836295				1	2007-03-15	MULTI-LINK RX VISION CORONARY STENT SYSTEM	74MAF	GUIDANT VASCULAR INTERVENTION	26531 YNEZ RD.		TEMECULA	CA	92591	462	US	92591 4628	0HP	2009-03-10	NA	1007850-12	6041031	NA	R	2007-03-01	MAF	NA	Y	N	836295		2024168-2007-00089	M	Y			03/15/2007	N	Y	02/13/2007	02/11/2007	N	1	Y	U			N		UNK
1590760				1	2010-01-28	MULTI-LINK MINI VISION RX CORONARY STENT SYSTEM	74MAF	ABBOTT VASCULAR-CARDIAC THERAPIES	26531 YNEZ ROAD		TEMECULA	CA	92591	462	US	92591 4628	0HP	2012-06-30	NA	1007822-08	9070141	NA	Y	2010-01-07	MAF	NA	Y	N	1590760		2024168-2010-00133	M	Y			01/28/2010	Y	Y	01/05/2010	12/28/2009	N	1	Y	U			N		0
1287544				1	2009-01-09	MULTI-LINK RX VISION CORONARY STENT SYSTEM	74MAF	ABBOTT VASCULAR-CARDIAC THERAPIES	26531 YNEZ ROAD		TEMECULA	CA	92591	462	US	92591 4628	0HP	2011-08-30	NA	1007843-08	8090441	NA	N		MAF	NA	R	N	1287544		2024168-2009-00037	M	Y			01/09/2009	Y	Y	12/10/2008	12/09/2008	N	1	Y	U					0
1287546				1	2009-01-09	MULTI-LINK RX VISION CORONARY STENT SYSTEM	74MAF	ABBOTT VASCULAR-CARDIAC THERAPIES	26531 YNEZ ROAD		TEMECULA	CA	92591	462	US	92591 4628	0HP		NA	1007848-08	UNK	NA	N		MAF	NA	R	N	1287546		2024168-2009-00040	M	Y			01/09/2009	Y	N	12/11/2008	11/28/2008	N	1	Y	U					0
934084				1	2007-10-26	MULTI-LINK RX VISION CORONARY STENT SYSTEM	74MAF	ABBOTT VASCULAR-CARDIAC THERAPIES	26531 YNEZ RD.		TEMECULA	CA	92591	462	US	92591 4628	0HP	2009-04-29	NA	1007849-12	6052931	NA	N		MAF	NA	R	N	934084		2024168-2007-00452	M	Y			10/26/2007	Y	Y	09/28/2007	09/28/2007	N	1	Y	U					0
1467903				1	2009-07-24	MULTI-LINK RX VISION CORONARY STENT SYSTEM	74MAF	ABBOTT VASCULAR-CARDIAC THERAPIES	26531 YNEZ RD.		TEMECULA	CA	92591	462	US	92591 4628	0HP	2011-12-31	NA	1007843-23	9011441	NA	Y	2009-07-23	MAF	NA	Y	N	1467903		2024168-2009-01330	M	Y			07/24/2009	N	Y	07/01/2009	07/01/2009	N	1	Y	U					0
1365280				1	2009-03-06	MULTI-LINK MINI VISION RX CORONARY STENT SYSTEM	74MAF	ABBOTT VASCULAR-CARDIAC THERAPIES	26531 YNEZ RD.		TEMECULA	CA	92591	462	US	92591 4628	0HP	2011-05-30	NA	1007828-08	8061841	NA	N		MAF	NA	R	N	1365280		2024168-2009-00360	M	Y			03/06/2009	N	Y	02/10/2009	02/10/2009	N	1	Y	U					0
1578679				1	2009-12-17	MULTI-LINK RX VISION CORONARY STENT SYSTEM	74MAF	ABBOTT VASCULAR-CARDIAC THERAPIES	26531 YNEZ RD.		TEMECULA	CA	92591	462	US	92591 4628	0HP	2011-01-31	NA	1007842-15	8022532	NA	Y	2009-12-10	MAF	NA	Y	N	1578679		2024168-2009-02363	M	Y			12/17/2009	N	Y	12/02/2009	12/02/2009	N	1	Y	U					0
1578677				1	2009-12-17	MULTI-LINK RX VISION CORONARY STENT SYSTEM	74MAF	ABBOTT VASCULAR-CARDIAC THERAPIES	26531 YNEZ RD.		TEMECULA	CA	92591	462	US	92591 4628	0HP	2012-06-30	NA	1007842-23J	9072941	NA	Y	2009-12-14	MAF	NA	Y	N	1578677		2024168-2009-02368	M	Y			12/17/2009	N	Y	12/08/2009	12/07/2009	N	1	Y	U					0
1177405				1	2008-09-24	MULTI-LINK MINI VISION RX CORONARY STENT SYSTEM	74MAF	ABBOTT VASCULAR-CARDIAC THERAPIES	26531 YNEZ ROAD		TEMECULA	CA	92591	462	US	92591 4628	0HP	2011-02-28	NA	1007828-23	8032131	NA	N		MAF	NA	R	N	1177405		2024168-2008-00839	M	Y			09/24/2008	Y	Y	08/25/2008	08/25/2008	N	0	Y	U					0
868735				1	2007-06-20	MULTI-LINK RX PIXEL CORONARY STENT SYSTEM	74MAF	ABBOTT VASCULAR-CARDIAC THERAPIES	26531 YNEZ ROAD.		TEMECULA	CA	92591	462	US	92591 4628	0HP	2007-12-25	NA	1005634-13J	6012531	NA	N		MAF	NA	R	N	868735		2024168-2007-00222	M	Y			06/20/2007	Y	N	05/29/2007	08/29/2006	N	1	Y	U					0
868732				1	2007-06-20	MULTI-LINK VISION CORONARY STENT SYSTEM	74MAF	ABBOTT VASCULAR-CARDIAC THERAPIES	26531 YNEZ ROAD		TEMECULA	CA	92591	462	US	92591 4628	0HP		NA	UNK	UNK	NA	N		MAF	NA	R	N	868732		2024168-2007-00224	M	Y			06/20/2007	Y	N	05/29/2007	03/01/2006	N	1	Y	U					0
868733				1	2007-06-20	MULTI-LINK RX VISION CORONARY STENT SYSTEM	74MAF	ABBOTT VASCULAR-CARDIAC THERAPIES	26531 YNEZ ROAD		TEMECULA	CA	92591	462	US	92591 4628	0HP	2009-12-19	NA	1007848-15	7011931	NA	N		MAF	NA	R	N	868733		2024168-2007-00219	M	Y			06/20/2007	Y	N	05/29/2007	05/27/2007	N	1	Y	U					0
1244178				1	2008-11-25	MULTI-LINK RX VISION CORONARY STENT SYSTEM	74MAF	ABBOTT VASCULAR-CARDIAC THERAPIES	26531 YNEZ RD.		TEMECULA	CA	92591	462	US	92591 4628	0HP	2010-12-28	NA	1007843-15	8012831	NA	N		MAF	NA	R	N	1244178		2024168-2008-01239	M	Y			11/25/2008	Y	N	10/30/2008	10/29/2008	N	1	Y	U					0
872702				1	2007-06-27	MULTI-LINK RX VISION CORONARY STENT SYSTEM	74MAF	ABBOTT VASCULAR-CARDIAC THERAPIES	26531 YNEZ RD.		TEMECULA	CA	92591	462	US	92591 4628	0HP	2010-02-28	NA	1007848-28	7033051	NA	R	2007-06-12	MAF	NA	Y	N	872702		2024168-2007-00235	M	Y			06/27/2007	Y	N	06/04/2007	05/31/2007	N	1	Y	U
1185850				1	2008-10-02	MULTI-LINK VISION CORONARY STENT SYSTEM	74MAF	ABBOTT VASCULAR-CARDIAC THERAPIES	26531 YNEZ RD.		TEMECULA	CA	92591	462	US	92591 4628	0HP		NA	UNK	UNK	NA	N		MAF	NA	R	N	1185850		2024168-2008-00883	M	Y			10/02/2008	Y	N	09/03/2008	06/04/2008	N	1	Y	U					0
795532				1	2006-12-14	MULTI-LINK RX ZETA CORONARY STENT SYSTEM	74MAF	GUIDANT VASCULAR INTERVENTION	26531 YNEZ ROAD		TEMECULA	CA	92591	462	US	92591 4628	0HP	2008-05-29	NA	1009839-18	6062931	NA	R	2006-11-28	MAF	NA	Y	N	795532		2024168-2006-00688	M	Y			12/14/2006	Y	N	11/16/2006	09/10/2006	N	1	Y	U			N		UNK
1365188				1	2009-03-06	MULTI-LINK RX VISION CORONARY STENT SYSTEM	74MAF	ABBOTT VASCULAR-CARDIAC THERAPIES	26531 YNEZ RD.		TEMECULA	CA	92591	462	US	92591 4628	0HP	2011-11-01	NA	1007849-12	8120141	NA	N		MAF	NA	R	N	1365188		2024168-2009-00356	M	Y			03/06/2009	N	Y	02/09/2009	02/05/2009	N	1	Y	U					0
1242210				1	2008-11-19	MULTI-LINK RX VISION CORONARY STENT SYSTEM	74MAF	ABBOTT VASCULAR-CARDIAC THERAPIES	26531 YNEZ RD.		TEMECULA	CA	92591	462	US	92591 4628	0HP	2011-03-31	NA	1007843-12	8042231	NA	N		MAF	NA	R	N	1242210		2024168-2008-01191	M	Y			11/19/2008	Y	N	10/29/2008	10/29/2008	N	1	Y	U					0
1495452				1	2009-09-03	MULTI-LINK RX VISION CORONARY STENT SYSTEM	74MAF	ABBOTT VASCULAR-CARDIAC THERAPIES	26531 YNEZ RD.		TEMECULA	CA	92591	462	US	92591 4628	0HP	2011-03-31	NA	1007849-23	8041731	NA	Y	2009-08-27	MAF	NA	Y	N	1495452		2024168-2009-01610	M	Y			09/03/2009	N	Y	02/09/2009	02/06/2009	N	1	Y	Y			Y		1
1158606				1	2008-09-12	MULTI-LINK RX VISION CORONARY STENT SYSTEM	74MAF	ABBOTT VASCULAR-CARDIAC THERAPIES	26531 YNEZ RD.		TEMECULA	CA	92591	462	US	92591 4628	0HP	2011-03-31	NA	1007850-23	8042931	NA	N		MAF	NA	R	N	1158606		2024168-2008-00800	M	Y			09/12/2008	Y	Y	08/14/2008	08/14/2008	N	1	Y	U					0
1449485				1	2009-08-24	MULTI-LINK RX VISION CORONARY STENT SYSTEM	74MAF	ABBOTT VASCULAR-CARDIAC THERAPIES	26531 YNEZ ROAD		TEMECULA	CA	92591	462	US	92591 4628	0HP	2010-04-30	NA	1007843-18	7052931	NA	Y	2009-08-06	MAF	NA	Y	N	1449485		2024168-2009-01516	M	Y			08/24/2009	Y	Y	07/30/2009	07/16/2009	N	1	Y	U					0
1510811				1	2009-10-08	MULTI-LINK RX VISION CORONARY STENT SYSTEM	74MAF	ABBOTT VASCULAR-CARDIAC THERAPIES	26531 YNEZ RD.		TEMECULA	CA	92591	462	US	92591 4628	0HP	2009-07-31	NA	1007849-12	6082931	NA	Y	2007-01-08	MAF	NA	Y	N	1510811		2024168-2009-01783	M	Y			10/08/2009	N	Y	12/19/2006	12/18/2006	N	0	N	U					0
972436				1	2007-05-03	MULTI-LINK OTW VISION CORONARY STENT SYSTEM	74MAF	GUIDANT VASCULAR INTERVENTION	26531 YNEZ RD.		TEMECULA	CA	92591	462	US	92591 4628	0HP	2008-07-25	NA	1010145-15	5082531	NA	R	2007-04-09	MAF	NA	Y	N	972436		2024168-2007-00159	M	Y			05/03/2007	N	Y	03/06/2007		N	0	N	U			N		UNK
875313				1	2007-07-03	MULTI-LINK RX PENTA CORONARY STENT SYSTEM	74MAF	ABBOTT VASCULAR-CARDIAC THERAPIES	26531 YNEZ RD.		TEMECULA	CA	92591	462	US	92591 4628	0HP	2002-11-13	NA	1008054-23	1121351	NA	N		MAF	NA	R	N	875313		2024168-2007-00243	M	Y			07/03/2007	Y	N	06/08/2007	09/02/2006	N	1	Y	U					0
1028036				1	2008-04-10	MULTI-LINK RX VISION CORONARY STENT SYSTEM	74MAF	ABBOTT VASCULAR-CARDIAC THERAPIES	26531 YNEZ RD.		TEMECULA	CA	92591	462	US	92591 4628	0HP		NA	1007848-08	UNK	NA	N		MAF	NA	R	N	1028036		2024168-2008-00287	M	Y			04/10/2008	N	Y	03/12/2008	03/12/2008	N	1	Y	U					0
1473994				1	2009-08-14	MULTI-LINK MINI VISION RX CORONARY STENT SYSTEM	74MAF	ABBOTT VASCULAR-CARDIAC THERAPIES	26531 YNEZ RD.		TEMECULA	CA	92591	462	US	92591 4628	0HP	2011-11-30	NA	1007823-08	8120841	NA	Y	2009-07-22	MAF	NA	Y	N	1473994		2024168-2009-01461	M	Y			08/14/2009	N	Y	07/16/2009	06/30/2009	N	1	Y	U					0
863623				1	2007-03-08	MULTI-LINK RX VISION CORONARY STENT SYSTEM	74MAF	GUIDANT VASCULAR INTERVENTION	26531 YNEZ RD.		TEMECULA	CA	92591	462	US	92591 4628	0HP	2009-07-17	NA	1007849-18	6081731	NA	R	2007-02-14	MAF	NA	Y	N	863623		2024168-2007-00080	M	Y			03/08/2007	N	Y	02/06/2007	02/06/2007	N	1	Y	U			N		0
798004				1	2006-12-19	MULTI-LINK RX VISION CORONARY STENT SYSTEM	74MAF	GUIDANT VASCULAR INTERVENTION	26531 YNEZ RD		TEMECULA	CA	92591	462	US	92591 4628	0HP		NA	1007842-15J	UNK	NA	N		MAF	NA	R	N	798004		2024168-2006-00695	M	Y			12/19/2006	Y	N	11/22/2006		N	1	Y	U			U		UNK
835428				1	2007-03-22	MULTI-LINK RX VISION CORONARY STENT SYSTEM	74MAF	GUIDANT VASCULAR INTERVENTIONS	26531 YNEZ RD.		TEMECULA	CA	92591	462	US	92591 4628	0HP	2009-12-04	NA	1007843-15	7010431	NA	R	2007-02-20	MAF	NA	Y	N	835428		2024168-2007-00100	M	Y			03/22/2007	N	Y	02/08/2007	02/08/2007	N	1	Y	U			N		UNK
1021939				1	2008-03-28	MULTI-LINK RX VISION CORONARY STENT SYSTEM	74MAF	ABBOTT VASCULAR-CARDIAC THERAPIES	26531 YNEZ ROAD		TEMECULA	CA	92591	462	US	92591 4628	0HP	2009-02-28	NA	1007843-28J	603283Q	NA	Y	2008-03-05	MAF	NA	Y	N	1021939		2024168-2008-00237	M	Y			03/28/2008	N	Y	02/28/2008	02/28/2008		0	Y	U					0
974419				1	2008-01-03	MULTI-LINK MINI VISION RX CORONARY STENT SYSTEM	74MAF	ABBOTT VASCULAR-CARDIAC THERAPIES	26531 YNEZ RD.		TEMECULA	CA	92591	462	US	92591 4628	0HP	2010-10-12	NA	1007821-12	7111231	NA	Y	2007-12-11	MAF	NA	Y	N	974419		2024168-2008-00005	M	Y			01/03/2008	N	Y	12/05/2007	12/05/2007	N	1	Y	U					0
926067				1	2007-10-10	MULTI-LINK RX ZETA CORONARY STENT SYSTEM	74MAF	ABBOTT VASCULAR-CARDIAC THERAPIES	26531 YNEZ RD.		TEMECULA	CA	92591	462	US	92591 4628	0HP	2008-12-23	NA	1009836-23J	7011231	NA	R	2007-09-28	MAF	NA	Y	N	926067		2024168-2007-00422	M	Y			10/10/2007	N	Y	09/13/2007	09/13/2007	N	1	Y	U
1214110				1	2008-10-24	MULTI-LINK RX VISION CORONARY STENT SYSTEM	74MAF	ABBOTT VASCULAR-CARDIAC THERAPIES	26531 YNEZ RD.		TEMECULA	CA	92591	462	US	92591 4628	0HP	2011-04-30	NA	1007849-12	8050831	NA	Y	2008-10-13	MAF	NA	Y	N	1214110		2024168-2008-01012	M	Y			10/24/2008	N	Y	09/30/2008	09/29/2008	N	1	Y	U					0
1081593				1	2008-07-25	MULTI-LINK MINI VISION RX CORONARY STENT SYSTEM	74MAF	ABBOTT VASCULAR - CARDIAC THERAPIES	26531 YNEZ ROAD		TEMECULA	CA	92591	462	US	92591 4628	0HP	2011-01-31	NA	1007823-12	8020631	NA	N		MAF	NA	R	N	1081593		2024168-2008-00606	M	Y			07/25/2008	Y	Y	06/27/2008	06/27/2008	N	1	Y	U					0
880369				1	2007-07-12	MULTI-LINK RX VISION CORONARY STENT SYSTEM	74MAF	ABBOTT VASCULAR-CARDIAC THERAPIES	26531 YNEZ ROAD		TEMECULA	CA	92531	462	US	92531 4628	0HP	2010-03-26	NA	1007843-18	7042631	NA	Y	2007-07-06	MAF	NA	N	N	880369		2024168-2007-00255	M	Y			07/12/2007	Y	N	06/14/2007	06/14/2007	N	1	Y	U					0
1474069				1	2009-08-14	MULTI-LINK RX VISION CORONARY STENT SYSTEM	74MAF	ABBOTT VASCULAR-CARDIAC THERAPIES	26531 YNEZ RD		TEMECULA	CA	92591	462	US	92591 4628	0HP	2011-08-31	NA	1007848-12	8090441	NA	N		MAF	NA	R	N	1474069		2024168-2009-01466	M	Y			08/14/2009	N	Y	07/21/2009	06/30/2009	N	1	Y	U					0
999215				1	2008-02-15	MULTI-LINK MINI VISION RX CORONARY STENT SYSTEM	74MAF	ABBOTT VASCULAR-CARDIAC THERAPIES	26531 YNEZ RD.		TEMECULA	CA	92591	462	US	92591 4628	0HP	2010-09-08	NA	1007823-18	7100831	NA	Y	2008-01-28	MAF	NA	Y	N	999215		2024168-2008-00116	M	Y			02/15/2008	Y	Y	01/18/2008	01/16/2008	N	1	Y	U					0
1578672				1	2009-12-17	MULTI-LINK RX VISION CORNARY STENT SYSTEM	74MAF	ABBOTT VASCULAR-CARDIAC THERAPIES	26531 YNEZ RD.		TEMECULA	CA	92591	462	US	92591 4628	0HP		NA	1007848-28	UNK	NA	N		MAF	NA	R	N	1578672		2024168-2009-02378	M	Y			12/17/2009	N	Y	12/09/2009	12/09/2009	N	1	Y	U					0
984537				1	2008-01-24	MULTI-LINK RX ZETA CORONARY STENT SYSTEM	74MAF	ABBOTT VASCULAR-CARDIAC THERAPIES	26531 YNEZ RD.		TEMECULA	CA	92591	462	US	92591 4628	0HP	2008-08-15	NA	1009836-13J	6091531	NA	N		MAF	NA	R	N	984537		2024168-2008-00046	M	Y			01/24/2008	N	Y	12/25/2007	12/24/2007	N	1	Y	U
872069				1	2007-06-26	MULTI-LINK RX VISION CORONARY STENT SYSTEM	74MAF	ABBOTT VASCULAR-CARDIAC THERAPIES	26531 YNEZ ROAD		TEMECULA	CA	92591	462	US	92591 4628	0HP	2009-03-10	NA	1007850-12	6041031		Y	2007-06-18	MAF	NA	Y	N	872069		2024168-2007-00234	M	Y			06/26/2007	N	Y	05/29/2007	05/22/2007	N	1	Y	U					0
1032072				1	2008-04-21	MULTI-LINK MINI VISION RX CORONARY STENT SYSTEM	74MAF	ABBOTT VASCULAR-CARDIAC THERAPIES	26531 YNEZ RD.	MAILING P.O. BOX 9018	TEMECULA	CA	92591	462	US	92591 4628	0HP	2010-09-30	NA	1007823-18	7102332	NA	N		MAF	NA	R	N	1032072		2024168-2008-00331	M	Y			04/21/2008	Y	Y	03/26/2008	03/26/2008	N	1	Y	U					0
1408767				1	2009-06-26	MULTI-LINK RX VISION CORONARY STENT SYSTEM	74MAF	ABBOTT VASCULAR-CARDIAC THERAPIES	26531 YNEZ RD.		TEMECULA	CA	92591	462	US	92591 4628	0HP		NA	UNK	UNK	NA	N		MAF	NA	R	N	1408767		2024168-2009-01141	M	Y			06/26/2009	Y	N	06/02/2009	06/01/2009	N	1	Y	U					0
868734				1	2007-06-20	MULTI-LINK MINI VISION OTW CORONARY STENT SYSTEM	74MAF	ABBOTT VASCULAR-CARDIAC THERAPIES	26531 YNEZ ROAD		TEMECULA	CA	92591	462	US	92591 4628	0HP		NA	1010153-28	UNK	NA	N		MAF	NA	R	N	868734		2024168-2007-00220	M	Y			06/20/2007	Y	N	05/22/2007	05/17/2007	N	1	Y	U					0
1001995				1	2008-02-22	MULTI-LINK RX PIXEL CORONARY STENT SYSTEM	74MAF	ABBOTT VASCULAR-CARDIAC THERAPIES	26531 YNEZ ROAD		TEMECULA	CA	92591	462	US	92591 4628	0HP	2007-12-30	NA	1005634-28J	6013031	NA	N		MAF	NA	R	N	1001995		2024168-2008-00131	M	Y			02/22/2008	Y	N	01/24/2008	12/13/2006	N	0	Y	U					0
1366197				1	2009-01-26	MULTI-LINK OTW VISION CORONARY STENT SYSTEM	74MAF	ABBOTT VASCULAR-CARDIAC THERAPIES	26531 YNEZ RD.	MAILING P.O. BOX 9018	TEMECULA	CA	92591	462	US	92591 4628	0HP	2010-04-30	NA	1010144-15	7051731	NA	Y	2008-12-03	MAF	NA	Y	N	1366197		2024168-2009-00123	M	Y			01/26/2009	N	Y	12/17/2008	12/16/2008	N	1	Y	U					0
926628				1	2007-10-11	MULTI-LINK RX PIXEL CORONARY STENT SYSTEM	74MAF	ABBOTT VASCULAR-CARDIAC THERAPIES	26531 YNEZ RD.		TEMECULA	CA	92591	462	US	92591 4628	0HP		NA	1005635-18J	UNK	NA	N		MAF	NA	R	N	926628		2024168-2007-00427	M	Y			10/11/2007	Y	N	09/12/2007	09/12/2007	N	1	Y	U
1024721				1	2008-04-01	MULTI-LINK RX VISION CORONARY STENT SYSTEM	74MAF	ABBOTT VASCULAR-CARDIAC THERAPIES	26531 YNEZ RD.		TEMECULA	CA	92591	462	US	92591 4628	0HP		NA	UNK	UNK	NA	N		MAF	DA	R	N	1024721		2024168-2008-00241	M	Y			04/01/2008	Y	N	03/06/2008	03/06/2008	N	1	Y	U					0
1003760				1	2008-02-22	MULTI-LINK RX VISION CORONARY STENT SYSTEM	74MAF	ABBOTT VASCULAR-CARDIAC THERAPIES	26531 YNEZ ROAD.		TEMECULA	CA	92591	462	US	92591 4628	0HP	2010-09-18	NA	1007848-12	7101832	NA	Y	2008-02-06	MAF	NA	Y	N	1003760		2024168-2008-00132	M	Y			02/22/2008	N	Y	01/24/2008	01/22/2008		1	Y	U					0
956388				1	2007-11-29	MULTI-LINK RX ZETA CORONARY STENT SYSTEM	74MAF	ABBOTT VASCULAR-CARDIAC THERAPIES	26531 YNEZ RD.		TEMECULA	CA	29591	462	US	29591 4628	0HP	2008-05-28	NA	1009840-13J	6062831	NA	N		MAF	DA	R	N	956388		2024168-2007-00526	M	Y			11/29/2007	N	Y	11/01/2007	10/31/2007	N	1	Y	U					0
1019824				1	2008-03-26	MULTI-LINK RX PIXEL CORONARY STENT SYSTEM	74MAF	ABBOTT VASCULAR-CARDIAC THERAPIES	26531 YNEZ RD.		TEMECULA	CA	92591	462	US	92591 4628	0HP	2007-12-31	NA	1005634-28J	6013031	NA	N		MAF	NA	R	N	1019824		2024168-2008-00215	M	Y			03/26/2008	Y	N	02/25/2008	11/30/2006	N	1	Y	U			N		0
1541563				1	2009-11-18	MULTI-LINK MINI VISION RX CORONARY STENT SYSTEM	74MAF	ABBOTT VASCULAR-CARDIAC THERAPIES	26531 YNEZ ROAD		TEMECULA	CA	92591	462	US	92591 4628	0HP	2012-05-31	NA	1007829-12	9063041	NA	N		MAF	NA	R	N	1541563		2024168-2009-02150	M	Y			11/18/2009	Y	N	10/28/2009	10/27/2009	N	1	Y	U					0
984486				1	2008-01-24	MULTI-LINK MINI VISION RX CORONARY STENT SYSTEM	74MAF	ABBOTT VASCULAR-CARDIAC THERAPIES	26531 YNEZ RD.		TEMECULA	CA	92591	462	US	92591 4628	0HP	2010-05-25	NA	1007829-23	7062532	NA	N		MAF	NA	R	N	984486		2024168-2008-00047	M	Y			01/24/2008	Y	Y	12/27/2007	12/24/2007	N	0	Y	U					0
1047409				1	2008-05-16	MULTI-LINK RX VISION CORONARY STENT SYSTEM	74MAF	ABBOTT VASCULAR-CARDIAC THERAPIES	26531 YNEZ RD.		TEMECULA	CA	92591	462	US	92591 4628	0HP		NA	UNK	UNK	NA	N		MAF	NA	R	N	1047409		2024168-2008-00402	M	Y			05/16/2008	N	Y	04/18/2008	04/18/2008	N	0	N	U					0
1593301				1	2010-01-29	MULTI-LINK RX VISION CORONARY STENT SYSTEM	74MAF	ABBOTT VASCULAR-CARDIAC THERAPIES	26531 YNEZ RD.		TEMECULA	CA	92591	462	US	92591 4628	0HP	2011-01-31	NA	1007844-15J	8021431	NA	N		MAF	DA	R	N	1593301		2024168-2010-00143	M	Y			01/29/2010	N	Y	01/05/2010	01/05/2010	N	1	Y	U					0
1033801				1	2008-04-24	MULTI-LINK RX VISION CORONARY STENT SYSTEM	74MAF	ABBOTT VASCULAR-CARDIAC THERAPIES	26531 YNEZ ROAD		TEMECULA	CA	92591	462	US	92591 4628	0HP	2010-02-28	NA	1007847-12	7030851	NA	N		MAF	NA	R	N	1033801		2024168-2008-00339	M	Y			04/24/2008	Y	Y	03/27/2008	03/27/2008	N	0	Y	U					0
872709				1	2007-06-27	MULTI-LINK RX VISION CORONARY STENT SYSTEM	74MAF	ABBOTT VASCULAR-CARDIAC THERAPIES	26531 YNEZ RD.		TEMECULA	CA	92591	462	US	92591 4628	0HP	2010-02-28	NA	1007842-18	7032832	NA	N		MAF	NA	R	N	872709		2024168-2007-00237	M	Y			06/27/2007	Y	N	06/12/2007	06/12/2007	N	1	Y	U			N
992554				1	2008-02-06	MULTI-LINK RX VISION CORONARY STENT SYSTEM	74MAF	ABBOTT VASCULAR-CARDIAC THERAPIES	26531 YNEZ ROAD		TEMECULA	CA	92591	462	US	92591 4628	0HP	2009-08-18	NA	1007842-18J	709183Q	NA	Y	2008-01-23	MAF	NA	Y	N	992554		2024168-2008-00075	M	Y			02/06/2008	N	Y	01/07/2008	01/04/2008	N	0	Y	U					0
855379				1	2007-05-23	MULTI-LINK MINI VISION RX CORONARY STENT SYSTEM	74MAF	GUIDANT VASCULAR INTERVENTION	26531 YNEZ RD.		TEMECULA	CA	92591	462	US	92591 4628	0HP	2009-07-15	NA	1007823-08	6081532	NA	R	2007-05-08	MAF	NA	Y	N	855379		2024168-2007-00188	M	Y			05/23/2007	N	Y	04/26/2007	04/26/2007	N	1	Y	U					0
980496				1	2008-01-11	MULTI-LINK RX VISION CORONARY STENT SYSTEM	74MAF	ABBOTT VASCULAR-CARDIAC THERAPIES	26531 YNEZ RD.		TEMECULA	CA	92591	462	US	92591 4628	0HP	2010-06-19	NA	1007850-15	7071931	NA	N		MAF	NA	R	N	980496		2024168-2008-00027	M	Y			01/11/2008	N	Y	12/14/2007	12/14/2007	N	0	N	U					0
1580922				1	2009-12-10	MULTI-LINK RX VISION CORONARY STENT SYSTEM	74MAF	ABBOTT VASCULAR-CARDIAC THERAPIES	26531 YNEZ RD.		TEMECULA	CA	92591	462	US	92591 4628	0HP		NA	1007842-18	UNK	NA	N		MAF	NA	R	N	1580922		2024168-2009-02302	M	Y			12/10/2009	N	Y	11/16/2009	11/15/2009	N	1	Y	U					0
858937				1	2007-05-30	MULTI-LINK RX ZETA CORONARY STENT SYSTEM	74MAF	GUIDANT VASCULAR INTERVENTION	26531 YNEZ RD.		TEMECULA	CA	92591	462	US	92591 4628	0HP	2008-10-28	NA	1009839-23	6112831	NA	Y	2007-05-21	MAF	NA	Y	N	858937		2024168-2007-00196	M	Y			05/30/2007	N	Y	05/02/2007		N	1	Y	U					0
1031681				1	2008-04-18	MULTI-LINK MINI VISION RX CORONARY STENT SYSTEM	74MAF	ABBOTT VASCULAR-CARDIAC THERAPIES	26531 YNEZ RD.		TEMECULA	CA	92591	462	US	92591 4628	0HP	2010-12-31	NA	1007823-23	8012531	NA	N		MAF	NA	R	N	1031681		2024168-2008-00311	M	Y			04/18/2008	N	Y	03/21/2008		N	1	Y	U					0
1570401				1	2009-12-04	MULTI-LINK RX VISION CORONARY STENT SYSTEM	74MAF	ABBOTT VASCULAR-CARDIAC THERAPIES	26531 YNEZ RD.		TEMECULA	CA	92591	462	US	92591 4628	0HP	2012-03-31	NA	1007843-23J	9043041	NA	Y	2009-11-16	MAF	NA	Y	N	1570401		2024168-2009-02273	M	Y			12/04/2009	N	Y	11/11/2009	11/10/2009	N	1	Y	U					0
1121087				1	2008-08-14	MULTI-LINK RX VISION CORONARY STENT SYSTEM	74MAF	ABBOTT VASCULAR-CARDIAC THERAPIES	26531 YNEZ RD.		TEMECULA	CA	92591	462	US	92591 4628	0HP	2010-08-31	NA	1007843-23J	709193Q	NA	N		MAF	NA	R	N	1121087		2024168-2008-00661	M	Y			08/14/2008	N	Y	07/15/2008	07/14/2008	N	1	Y	U					0
880315				1	2007-07-12	MULTI-LINK RX VISION CORONARY STENT SYSTEM	74MAF	ABBOTT VASCULAR-CARDIAC THERAPIES	26531 YNEZ ROAD		TEMECULA	CA	92591	462	US	92591 4628	0HP	2010-03-26	NA	1007850-15	7042631	NA	R	2007-06-20	MAF	NA	Y	N	880315		2024168-2007-00258	M	Y			07/12/2007	N	Y	06/12/2007	06/12/2007	N	1	Y	U					0
1020589				1	2008-03-28	MULTI-LINK RX VISION CORONARY STENT SYSTEM	74MAF	ABBOTT VASCULAR-CARDIAC THERAPIES	26531 YNEZ RD.		TEMECULA	CA	92591	462	US	92591 4628	0HP		NA	UNK	UNK	NA	N		MAF	NA	R	N	1020589		2024168-2008-00232	M	Y			03/28/2008	Y	N	02/27/2008	11/12/2007	N	305	Y	U					0
866669				1	2007-06-14	MULTI-LINK RX ZETA CORONARY STENT SYSTEM	74MAF	ABBOTT VASCULAR-CARDIAC THERAPIES	26531 YNEZ RD.		TEMECULA	CA	92591	462	US	92591 4628	0HP	2004-02-29	NA	1009833-23	3040331	NA	N		MAF	NA	R	N	866669		2024168-2007-00208	M	Y			06/14/2007	Y	N	05/21/2007		N	1	Y	U
842354				1	2007-04-25	MULTI-LINK MINI VISION RX CORONARY STENT SYSTEM	74MAF	GUIDANT VASCULAR INTERVENTION	26531 YNEZ ROAD		TEMECULA	CA	92591	462	US	92591 4628	0HP	2010-01-01	NA	1007823-15	7020131	NA	N		MAF	NA	R	N	842354		2024168-2007-00148	M	Y			04/25/2007	Y	N	03/30/2007	03/29/2007	N	1	Y	U			N		UNK
1070974				1	2008-07-03	MULTI-LINK RX VISION CORONARY STENT SYSTEM	74MAF	ABBOTT VASCULAR-CARDIAC THERAPIES	26531 YNEZ RD.		TEMECULA	CA	92591	462	US	92591 4628	0HP	2008-08-31	NA	1007843-08J	509153Q	NA	N		MAF	NA	R	N	1070974		2024168-2008-00549	M	Y			07/03/2008	N	Y	06/05/2008	06/04/2008	N	1	Y	U					0
841260				1	2007-04-19	MULTI-LINK RX VISION CORONARY STENT SYSTEM	74MAF	GUIDANT VASCULAR INTERVENTION	26531 YNEZ RD.		TEMECULA	CA	92591	462	US	92591 4628	0HP		NA	1007850-23	UNK	NA	N		MAF	NA	R	N	841260		2024168-2007-00137	M	Y			04/19/2007	Y	N	03/20/2007	03/19/2007	N	1	Y	U			N		UNK
1419481				1	2009-07-21	MULTI-LINK MINI VISION RX CORONARY STENT SYSTEM	74MAF	ABBOTT VASCULAR-CARDIAC THERAPIES	26531 YNEZ RD.		TEMECULA	CA	92591	462	US	92591 4628	0HP	2010-09-30	NA	1007821-08	7100131	NA	N		MAF	NA	R	N	1419481		2024168-2009-01288	M	Y			07/21/2009	Y	Y	06/26/2009	06/20/2009	N	1	Y	U					0
1101466				1	2008-08-06	MULTI-LINK RX VISION CORONARY STENT SYSTEM	74MAF	ABBOTT VASCULAR-CARDIAC THERAPIES	26531 YNEZ RD.		TEMECULA	CA	92591	468	US	92591 468	0HP	2011-02-28	NA	1007848-15	8033131	NA	N		MAF	NA	R	N	1101466		2024168-2008-00629	M	Y			08/06/2008	Y	Y	07/07/2008	07/07/2008	N	1	Y	U					0
1025601				1	2008-04-02	MULTI-LINK RX VISION CORONARY STENT SYSTEM	74MAF	ABBOTT VASCULAR-CARDIAC THERAPIES	26531 YNEZ ROAD		TEMECULA	CA	92591	462	US	92591 4628	0HP	2010-12-31	NA	1007848-12	8012131	NA	R	2008-03-12	MAF	NA	Y	N	1025601		2024168-2008-00247	M	Y			04/02/2008	N	Y	03/03/2008	02/27/2008	N	1	Y	U					0
992559				1	2008-02-06	MULTI-LINK RX VISION CORONARY STENT SYSTEM	74MAF	ABBOTT VASCULAR-CARDIAC THERAPIES	26531 YNEZ ROAD		TEMECULA	CA	92591	462	US	92591 4628	0HP	2010-10-22	NA	1007849-12	7112231	NA	Y	2008-01-16	MAF	NA	Y	N	992559		2024168-2008-00074	M	Y			02/06/2008	N	Y	01/07/2008		N	0	Y	U					0
1259518				1	2008-12-09	MULTI-LINK RX VISION CORONARY STENT SYSTEM	74MAF	ABBOTT VASCULAR-CARDIAC THERAPIES	26531 YNEZ RD.		TEMECULA	CA	92591	462	US	92591 4628	0HP	2010-09-30	NA	1007843-28J	7102431	NA	N		MAF	NA	R	N	1259518		2024168-2008-01323	M	Y			12/09/2008	N	Y	11/10/2008	11/10/2008	N	1	Y	U					0
1297187				1	2008-11-19	MULTI-LINK RX VISION CORONARY STENT SYSTEM	74MAF	ABBOTT VASCULAR-CARDIAC THERAPIES	26531 YNEZ RD.		TEMECULA	CA	92591	462	US	92591 4628	0HP	2009-07-31	NA	1007844-15J	608243Q	NA	Y	2008-10-24	MAF	NA	Y	N	1297187		2024168-2008-01174	M	Y			11/19/2008	N	Y	10/21/2008	10/21/2008	N	1	Y	U					0
1275116				1	2008-12-22	MULTI-LINK MINI VISION RX CORONARY STENT SYSTEM	74MAF	ABBOTT VASCULAR-CARDIAC THERAPIES	26531 YNEZ RD.		TEMECULA	CA	92591	462	US	92591 4628	0HP	2011-06-15	NA	1007829-18	8071541	NA	Y	2008-12-08	MAF	NA	Y	N	1275116		2024168-2008-01469	M	Y			12/22/2008	Y	Y	11/29/2008	11/28/2008	N	1	Y	U					0
1060974				1	2008-06-12	MULTI-LINK MINI VISION RX CORONARY STENT SYSTEM	74MAF	ABBOTT VASCULAR-CARDIAC THERAPIES	26531 YNEZ RD.		TEMECULA	CA	92591	462	US	92591 4628	0HP	2010-12-31	NA	1007829-18	8013031	NA	Y	2008-05-29	MAF	NA	Y	N	1060974		2024168-2008-00482	M	Y			06/12/2008	N	Y	05/14/2008	05/10/2008	N	1	Y	U					0
1060975				1	2008-06-12	MULTI-LINK RX VISION CORONARY STENT SYSTEM	74MAF	ABBOTT VASCULAR-CARDIAC THERAPIES	26531 YNEZ RD.	MAILING P.O. BOX 9018	TEMECULA	CA	92589	901	US	92589 9018	0HP	2010-12-31	NA	1007850-12	8011631	NA	N		MAF	NA	R	N	1060975		2024168-2008-00480	M	Y			06/12/2008	N	Y	05/13/2008	05/13/2008	N	1	Y	U
883252				1	2007-07-19	MULTI-LINK RX VISION CORONARY STENT SYSTEM	74MAF	ABBOTT VASCULAR-CARDIAC THERAPIES	26531 YNEZ RD.		TEMECULA	CA	92591	462	US	92591 4628	0HP	2008-12-03	NA	1007848-28	6010331	NA	N		MAF	NA	R	N	883252		2024168-2007-00280	M	Y			07/19/2007	Y	N	06/21/2007	06/01/2007	N	1	Y	U
866053				1	2007-06-15	MULTI-LINK RX VISION CORONARY STENT SYSTEM	74MAF	ABBOTT VASCULAR-CARDIAC THERAPIES	26531 YNEZ RD.	MAILING P.O. BOX 9018	TEMECULA	CA	92591	462	US	92591 4628	0HP	2008-09-23	NA	1007842-23J	6102331	NA	Y		MAF	NA	R	N	866053		2024168-2007-00209	M	Y			06/15/2007	Y	N	05/30/2007	05/30/2007	N	1	Y	U					0
1224808				1	2008-11-06	MULTI-LINK RX VISION CORONARY STENT SYSTEM	74MAF	ABBOTT VASCULAR-CARDIAC THERAPIES	26531 YNEZ RD.		TEMECULA	CA	92591	462	US	92591 4628	0HP		NA	UNK	UNK	NA	N		MAF	NA	R	N	1224808		2024168-2008-01085	M	Y			11/06/2008	Y	N	10/09/2008	09/26/2008	N	1	Y	U					0
1309971				1	2008-12-12	MULTI-LINK MINI VISION RX CORONARY STENT SYSTEM	74MAF	ABBOTT VASCULAR-CARDIAC THERAPIES	26531 YNEZ RD.	MAILING P.O. BOX 9018	TEMECULA	CA	92591	462	US	92591 4628	0HP	2011-04-30	NA	1007823-08	8052131	NA	N		MAF	MO	R	N	1309971		2024168-2008-01381	M	Y			12/12/2008	N	Y	11/14/2008	11/14/2008	N	1	Y	N	2008-11-14	11/18/2008	N		0
917382				1	2007-09-21	MULTI-LINK RX VISION CORONARY STENT SYSTEM	74MAF	ABBOTT VASCULAR-CARDIAC THERAPIES	26531 YNEZ ROAD		TEMECULA	CA	92591	462	US	92591 4628	0HP	2010-05-13	NA	1007850-08	7061331	NA	Y	2007-09-18	MAF	NA	Y	N	917382		2024168-2007-00392	M	Y			09/21/2007	N	Y	08/27/2007	08/27/2007	N	1	Y	U					0
1510456				1	2009-10-01	MULTI-LINK RX VISION CORONARY STENT SYSTEM	74MAF	ABBOTT VASCULAR-CARDIAC THERAPIES	26531 YNEZ RD.		TEMECULA	CA	92591	462	US	92591 4628	0HP	2011-09-30	NA	1007843-08J	8101341	NA	N		MAF	DA	R	N	1510456		2024168-2009-01738	M	Y			10/01/2009	N	Y	09/06/2009	09/05/2009	N	1	Y	U					0
1103743				1	2008-08-08	MULTI-LINK MINI VISION RX CORONARY STENT SYSTEM	74MAF	ABBOTT VASCULAR-CARDIAC THERAPIES	26531 YNEZ RD.		TEMECULA	CA	92591	462	US	92591 4628	0HP	2010-08-31	NA	1007828-28	7090731	NA	N		MAF	NA	R	N	1103743		2024168-2008-00643	M	Y			08/08/2008	Y	N	07/11/2008	07/09/2008	N	1	Y	U					0
1510455				1	2009-10-01	MULTI-LINK RX VISION CORONARY STENT SYSTEM	74MAF	ABBOTT VASCULAR-CARDIAC THERAPIES	26531 YNEZ RD.		TEMECULA	CA	92591	462	US	92591 4628	0HP	2011-05-31	NA	1007844-15J	8061831	NA	Y	2009-09-14	MAF	NA	Y	N	1510455		2024168-2009-01744	M	Y			10/01/2009	N	Y	09/07/2009	09/06/2009	N	1	Y	U					0
789274				1	2006-11-14	MULTI-LINK RX VISION CORONARY STENT SYSTEM	74MAF	GUIDANT VASCULAR INTERVENTION	26531 YNEZ RD.		TEMECULA	CA	92591	462	US	92591 4628	0HP	2007-12-10	NA	1007850-12	5011031	NA	R	2006-11-03	MAF	NA	Y	N	789274		2024168-2006-00644	M	Y			11/14/2006	N	Y	10/31/2006	10/31/2006	N	1	Y	U			N		UNK
1402555				1	2009-06-12	MULTI-LINK MINI VISION RX CORONARY STENT SYSTEM	74MAF	ABBOTT VASCULAR-CARDIAC THERAPIES	26531 YNEZ RD.		TEMECULA	CA	92591	462	US	92591 4628	0HP	2012-01-31	NA	1007822-18	9022441	NA	N		MAF	NA	R	N	1402555		2024168-2009-01045	M	Y			06/12/2009	Y	N	05/18/2009	05/17/2009	N	1	Y	U					0
936141				1	2007-10-30	MULTI-LINK RX VISION CORONARY STENT SYSTEM	74MAF	ABBOTT VASCULAR-CARDIAC THERAPIES	26531 YNEZ RD.		TEMECULA	CA	92591	462	US	92591 4628	0HP		NA	UNK	UNK	NA	N		MAF	NA	R	N	936141		2024168-2007-00457	M	Y			10/30/2007	N	Y	10/03/2007		N	2	Y	U					0
1317971				1	2009-02-19	MULTI-LINK RX VISION CORONARY STENT SYSTEM	74MAF	ABBOTT VASCULAR-CARDIAC THERAPIES	26531 YNEZ RD.		TEMECULA	CA	92591	462	US	92591 4628	0HP	2009-09-30	NA	1007844-12	6100331	NA	N		MAF	NA	R	N	1317971		2024168-2009-00274	M	Y			02/19/2009	N	Y	01/25/2009	01/23/2009	N	1	Y	U					0
1317970				1	2009-02-19	MULTI-LINK RX VISION CORONARY STENT SYSTEM	74MAF	ABBOTT VASCULAR-CARDIAC THERAPIES	26531 YNEZ RD.		TEMECULA	CA	92591	462	US	92591 4628	0HP	2011-04-30	NA	1007843-12J	8050631	NA	N		MAF	NA	R	N	1317970		2024168-2009-00275	M	Y			02/19/2009	N	Y	01/28/2009	01/27/2009	N	1	Y	U					0
1504516				1	2009-10-13	MULTI-LINK RX VISION CORONARY STENT SYSTEM	74MAF	ABBOTT VASCULAR-CARDIAC THERAPIES	26531 YNEZ RD.		TEMECULA	CA	92591	462	US	92591 4628	0HP		NA	UNK	UNK	NA	N		MAF	NA	R	N	1504516		2024168-2009-01826	M	Y			10/13/2009	Y	N	09/18/2009	02/17/2009	N	1	Y	U					0
1325675				1	2008-12-18	MULTI-LINK RX VISION CORONARY STENT SYSTEM	74MAF	ABBOTT VASCULAR-CARDIAC THERAPIES	26531 YNEZ RD.		TEMECULA	CA	92591	462	US	92591 4628	0HP		NA	1007850-12	UNK	NA	N		MAF	NA	R	N	1325675		2024168-2008-01417	M	Y			12/18/2008	N	Y	11/26/2008	11/12/2008	N	0	N	U					0
940693				1	2007-11-08	MULTI-LINK MINI VISION OTW CORONARY STENT SYSTEM	74MAF	ABBOTT VASCULAR-CARDIAC THERAPIES	26531 YNEZ RD.		TEMECULA	CA	92591	462	US	92591 4628	0HP	2010-08-20	NA	1010154-23	7082031	NA	N		MAF	NA	R	N	940693		2024168-2007-00481	M	Y			11/08/2007	N	Y	10/12/2007	10/11/2007	N	0	Y	U			N
1459353				1	2009-06-26	MULTI-LINK RX VISION CORONARY STENT SYSTEM	74MAF	ABBOTT VASCULAR-CARDIAC THERAPIES	26531 YNEZ RD.		TEMECULA	CA	92591	462	US	92591 4628	0HP	2011-10-31	NA	1007843-12	8110341	NA	Y	2009-05-27	MAF	NA	Y	N	1459353		2024168-2009-01145	M	Y			06/26/2009	N	Y	04/16/2009	04/15/2009	N	1	Y	U					0
1264084				1	2008-12-10	MULTI-LINK MINI VISION RX CORONARY STENT SYSTEM	74MAF	ABBOTT VASCULAR-CARDIAC THERAPIES	26531 YNEZ RD		TEMECULA	CA	92591	462	US	92591 4628	0HP	2010-12-31	NA	1007822-12	8010831	NA	N		MAF	NA	R	N	1264084		2024168-2008-01336	M	Y			12/10/2008	Y	Y	11/12/2008	11/07/2008	N	1	Y	U					0
1264083				1	2008-12-12	MULTI-LINK RX VISION CORONARY STENT SYSTEM	74MAF	ABBOTT VASCULAR-CARDIAC THERAPIES	26531 YNEZ RD		TEMECULA	CA	92591	462	US	92591 4628	0HP		NA	1007842-28	UNK	NA	N		MAF	NA	R	N	1264083		2024168-2008-01384	M	Y			12/12/2008	Y	N	11/13/2008	11/12/2008	N	1	Y	U					0
1432929				1	2009-05-15	MULTI-LINK RX VISION CORONARY STENT SYSTEM	74MAF	ABBOTT VASCULAR-CARDIAC THERAPIES	26531 YNEZ RD.		TEMECULA	CA	92591	462	US	92591 4628	0HP	2011-12-31	NA	1007849-18	9010841	NA	Y	2009-05-05	MAF	NA	Y	N	1432929		2024168-2009-00861	M	Y			05/15/2009	N	Y	04/21/2009	04/16/2009	N	1	Y	U					0
830038				1	2007-03-16	MULTI-LINK RX PIXEL CORONARY STENT SYSTEM	74MAF	GUIDANT VASCULAR INTERVENTION	26531 YNEZ RD.		TEMECULA	CA	92591	462	US	92591 4628	0HP	2008-02-01	NA	1005634-18J	6030131	NA	N		MAF	NA	R	N	830038		2024168-2007-00090	M	Y			03/16/2007	Y	N	02/15/2007	07/29/2006	N	1	Y	U			N		UNK
1057130				1	2008-06-05	MULTI-LINK RX VISION CORONARY STENT SYSTEM	74MAF	ABBOTT VASCULAR-CARDIAC THERAPIES	26531 YNEZ RD.		TEMECULA	CA	92591	462	US	92591 4628	0HP	2010-08-31	NA	1007850-18	7091931	NA	Y	2008-05-07	MAF	NA	Y	N	1057130		2024168-2008-00460	M	Y			06/05/2008	N	Y	05/06/2008	05/01/2008	N	1	Y	U					0
972501				1	2007-12-19	MULTI-LINK RX VISION CORONARY STENT SYSTEM	74MAF	ABBOTT VASCULAR-CARDIAC THERAPIES	26531 YNEZ RD.		TEMECULA	CA	92591	462	US	92591 4628	0HP	2008-08-16	NA	1007844-0J	509163Q	NA	N		MAF	NA	R	N	972501		2024168-2007-00613	M	Y			12/19/2007	N	Y	11/19/2007	11/19/2007	N	1	Y	U					0
972503				1	2007-12-19	MULTI-LINK RX VISION CORONARY STENT SYSTEM	74MAF	ABBOTT VASCULAR-CARDIAC THERAPIES	26531 YNEZ RD.	MAILING P.O. BOX 9018	TEMECULA	CA	92591	462	US	92591 4628	0HP	2010-03-30	NA	1007850-12	7043031	NA	Y	2007-11-26	MAF	NA	Y	N	972503		2024168-2007-00618	M	Y			12/19/2007	N	Y	11/14/2007		N	1	Y	U
972505				1	2007-12-19	MULTI-LINK RX VISION CORONARY STENT SYSTEM	74MAF	ABBOTT VASCULAR-CARDIAC THERAPIES	26531 YNEZ RD.	MAILING P.O. BOX 9018	TEMECULA	CA	92591	462	US	92591 4628	0HP	2010-02-07	NA	1007847-23	7030751	NA	Y	2007-11-29	MAF	NA	Y	N	972505		2024168-2007-00617	M	Y			12/19/2007	N	Y	11/20/2007	11/12/2007	N	1	Y	U
790670				1	2006-11-14	MULTI-LINK RX VISION CORONARY STENT SYSTEM	74MAF	GUIDANT VASCULAR INTERVENTION	26531 YNEZ RD.		TEMECULA	CA	92591	462	US	92591 4628	0HP	2009-04-10	NA	1007850-08	6051031	NA	Y	2006-11-01	MAF	NA	Y	N	790670		2024168-2006-00649	M	Y			11/14/2006	N	Y	10/27/2006	10/25/2006	N	1	Y	U			N		UNK
1521244				1	2009-10-22	MULTI-LINK RX VISION CORONARY STENT SYSTEM	74MAF	ABBOTT VASCULAR-CARDIAC THERAPIES	26531 YNEZ RD.		TEMECULA	CA	92591	462	US	92591 4628	0HP	2012-03-31	NA	1007843-15	9042841	NA	Y	2009-10-07	MAF	NA	Y	N	1521244		2024168-2009-01904	M	Y			10/22/2009	N	Y	09/29/2009	09/28/2009	N	1	Y	U					0
1508987				1	2009-09-25	MULTI-LINK RX VISION CORONARY STENT SYSTEM	74MAF	ABBOTT VASCULAR-CARDIAC THERAPIES	26531 YNEZ RD.		TEMECULA	CA	92591	462	US	92591 4628	0HP	2011-12-31	NA	1007849-28	9012641	NA	Y	2009-09-09	MAF	NA	Y	N	1508987		2024168-2009-01718	M	Y			09/25/2009	N	Y	09/02/2009	09/02/2009	N	1	Y	U					0
1508980				1	2009-09-25	MULTI-LINK RX VISION CORONARY STENT SYSTEM	74MAF	ABBOTT VASCULAR-CARDIAC THERAPIES	26531 YNEZ RD.		TEMECULA	CA	92591	462	US	92591 4628	0HP	2012-02-28	NA	1007842-18	9033141	NA	Y	2009-09-16	MAF	NA	Y	N	1508980		2024168-2009-01716	M	Y			09/25/2009	N	Y	09/02/2009	09/01/2009	N	1	Y	U					0
1498969				1	2009-09-10	MULTI-LINK MINI VISION RX CORONARY STENT SYSTEM	74MAF	ABBOTT VASCULAR-CARDIAC THERAPIES	26531 YNEZ RD.		TEMECULA	CA	92591	462	US	92591 4628	0HP	2012-05-31	NA	1007829-12	9060441	NA	Y	2009-08-27	MAF	DA	Y	N	1498969		2024168-2009-01635	M	Y			09/10/2009	N	Y	08/19/2009	08/19/2009	N	1	Y	U					0
804639				1	2006-12-20	MULTI-LINK OTW VISION CORONARY STENT SYSTEM	74MAF	GUIDANT VASCULAR INTERVENTION	26531 YNEZ RD.		TEMECULA	CA	92591	462	US	92591 4628	0HP	2007-03-15	NA	1010143-23	4041530	NA	N		MAF	*	R	N	804639		2024168-2006-00704	M	Y			12/20/2006	Y	N	11/30/2006	05/30/2006	N	500	N	Y			Y		UNK
1187058				1	2008-10-02	MULTI-LINK MINI VISION RX CORONARY STENT SYSTEM	74MAF	ABBOTT VASCULAR-CARDIAC THERAPIES	26531 YNEZ RD.		TEMECULA	CA	92591	462	US	92591 4628	0HP	2011-05-30	NA	1007829-08	8061141	NA	N		MAF	NA	R	N	1187058		2024168-2008-00871	M	Y			10/02/2008	N	Y	09/08/2008	09/06/2008	N	1	Y	U					0
1553659				1	2009-11-13	MULTI-LINK MINI VISION RX CORONARY STENT SYSTEM	74MAF	ABBOTT VASCULAR-CARDIAC THERAPIES	26531 YNEZ RD.		TEMECULA	CA	92591	462	US	92591 4628	0HP	2011-12-31	NA	1007829-15	9010641	NA	Y	2009-10-26	MAF	NA	Y	N	1553659		2024168-2009-02106	M	Y			11/13/2009	N	Y	10/19/2009	10/18/2009	N	1	Y	U					0
1553654				1	2009-11-13	MULTI-LINK RX VISION CORONARY STENT SYSTEM	74MAF	ABBOTT VASCULAR-CARDIAC THERAPIES	26531 YNEZ ROAD		TEMECULA	CA	92591	462	US	92591 4628	0HP	2011-09-30	NA	1007844-28J	8101341	NA	Y	2009-10-27	MAF	NA	Y	N	1553654		2024168-2009-02102	M	Y			11/13/2009	N	Y	10/21/2009	10/20/2009	N	1	Y	U					0
1553655				1	2009-11-13	MULTI-LINK RX VISION CORONARY STENT SYSTEM	74MAF	ABBOTT VASCULAR-CARDIAC THERAPIES	26531 YNEZ RD.		TEMECULA	CA	92591	462	US	92591 4628	0HP	2012-05-31	NA	1007844-18J	9060441	NA	Y	2009-10-27	MAF	NA	Y	N	1553655		2024168-2009-02101	M	Y			11/13/2009	N	Y	10/21/2009	10/21/2009	N	1	Y	U					0
1553650				1	2009-11-13	MULTI-LINK RX VISION CORONARY STENT SYSTEM	74MAF	ABBOTT VASCULAR-CARDIAC THERAPIES	26531 YNEZ RD.		TEMECULA	CA	92591	462	US	92591 4628	0HP		NA	UNK	UNK	NA	N		MAF	NA	R	N	1553650		2024168-2009-02113	M	Y			11/13/2009	N	Y	10/19/2009	10/10/2009	N	1	Y	U					0
1553653				1	2009-11-13	MULTI-LINK RX VISION CORONARY STENT SYSTEM	74MAF	ABBOTT VASCULAR-CARDIAC THERAPIES	26531 YNEZ RD.		TEMECULA	CA	92591	462	US	92591 4628	0HP	2011-01-31	NA	1007844-12J	8021431	NA	Y	2009-10-30	MAF	NA	Y	N	1553653		2024168-2009-02103	M	Y			11/13/2009	N	Y	10/21/2009	10/21/2009	N	1	Y	U					0
1017193				1	2008-03-20	MULTI-LINK RX ZETA CORONARY STENT SYSTEM	74MAF	ABBOTT VASCULAR-CARDIAC THERAPIES	26531 YNEZ RD.		TEMECULA	CA	92591	462	US	92591 4628	0HP	2009-09-30	NA	1009839-38	7103131	NA	R	2008-02-29	MAF	NA	Y	N	1017193		2024168-2008-00201	M	Y			03/20/2008	Y	Y	02/19/2008	02/18/2008	N	1	Y	U					0
1017198				1	2008-03-21	MULTI-LINK RX PIXEL CORONARY STENT SYSTEM	74MAF	ABBOTT VASCULAR-CARDIAC THERAPIES	26531 YNEZ ROAD		TEMECULA	CA	92591	462	US	92591 4628	0HP	2008-02-29	NA	1005634-13J	6031431	NA	N		MAF	NA	R	N	1017198		2024168-2008-00199	M	Y			03/21/2008	Y	N	02/19/2008	12/06/2006	N	1	Y	U					0
1017199				1	2008-03-21	MULTI-LINK RX VISION CORONARY STENT SYSTEM	74MAF	ABBOTT VASCULAR-CARDIAC THERAPIES	26531 YNEZ ROAD		TEMECULA	CA	92591	462	US	92591 4628	0HP	2010-08-31	NA	1007843-18J	709033Q	NA	Y	2008-02-28	MAF	NA	Y	N	1017199		2024168-2008-00206	M	Y			03/21/2008	Y	Y	02/22/2008	02/21/2008	N	1	Y	U					0
1502073				1	2009-10-07	MULTI-LINK MINI VISION RX CORONARY STENT SYSTEM	74MAF	ABBOTT VASCULAR-CARDIAC THERAPIES	26531 YNEZ RD.		TEMECULA	CA	92591	462	US	92591 4628	0HP		NA	1007823-08	UNK	NA	N		MAF	NA	R	N	1502073		2024168-2009-01775	M	Y			10/07/2009	Y	N	09/15/2009	09/21/2007	N	1	Y	U					0
1502071				1	2009-10-07	MULTI-LINK MINI VISION RX CORONARY STENT SYSTEM	74MAF	ABBOTT VASCULAR-CARDIAC THERAPIES	26531 YNEZ RD.		TEMECULA	CA	92591	462	US	92591 4628	0HP		NA	1007823-08	UNK	NA	N		MAF	NA	R	N	1502071		2024168-2009-01773	M	Y			10/07/2009	Y	N	09/15/2009	08/12/2009	N	1	Y	U					0
1482998				1	2009-09-23	MULTI-LINK MINI VISION RX CORONARY STENT SYSTEM	74MAF	ABBOTT VASCULAR-CARDIAC THERAPIES	26531 YNEZ RD.		TEMECULA	CA	92591	462	US	92591 4628	0HP	2010-03-31	NA	1007823-23	7041231	NA	Y	2009-09-04	MAF	NA	Y	N	1482998		2024168-2009-01699	M	Y			09/23/2009	Y	Y	08/29/2009	08/29/2009	N	1	Y	U					0
805746				1	2007-01-04	MULTI-LINK RX VISION CORONARY STENT SYSTEM	74MAF	GUIDANT VASCULAR INTERVENTION	26531 YNEZ RD.		TEMECULA	CA	92591	462	US	92591 4628	0HP		NA	1007847-18	UNK	NA	N		MAF	NA	R	N	805746		2024168-2007-00006	M	Y			01/04/2007	N	Y	12/05/2006	12/05/2006	N	1	Y	U			N		UNK
1203240				1	2008-10-10	MULTI-LINK RX VISION CORONARY STENT SYSTEM	74MAF	ABBOTT VASCULAR-CARDIAC THERAPIES	26531 YNEZ RD.		TEMECULA	CA	92591	462	US	92591 4628	0HP	2011-01-31	NA	1007844-23	8021331	NA	N		MAF	NA	R	N	1203240		2024168-2008-00942	M	Y			10/10/2008	N	Y	09/13/2008	08/30/2008	N	1	Y	U					0
843883				1	2007-04-26	MULTI-LINK RX VISION CORONARY STENT SYSTEM	74MAF	GUIDANT VASCULAR INTERVENTION	26531 YNEZ ROAD		TEMECULA	CA	92591	462	US	92591 4628	0HP	2010-01-08	NA	1007849-12	7020851	NA	N		MAF	NA	R	N	843883		2024168-2007-00155	M	Y			04/26/2007	Y	N	03/29/2007	03/28/2007	N	1	Y	U			N		UNK
843887				1	2007-04-26	MULTI-LINK MINI VISION RX CORONARY STENT SYSTEM	74MAF	GUIDANT VASCULAR INTERVENTION	26531 YNEZ ROAD		TEMECULA	CA	92591	462	US	92591 4628	0HP	2007-10-03	NA	1007823-23	5110331	NA	R	2007-04-03	MAF	NA	Y	N	843887		2024168-2007-00154	M	Y			04/26/2007	Y	N	03/29/2007	03/17/2007	N	1	Y	U			N		NA
1019821				1	2008-03-26	MULTI-LINK MINI VISION RX CORONARY STENT SYSTEM	74MAF	ABBOTT VASCULAR-CARDIAC THERAPIES	26531 YNEZ RD.		TEMECULA	CA	92591	462	US	92591 4628	0HP		NA	1007823-12	UNK	NA	N		MAF	NA	R	N	1019821		2024168-2008-00222	M	Y			03/26/2008	Y	Y	02/25/2008	02/21/2008	N	1	Y	U					0
1557388				1	2009-12-01	MULTI-LINK MINI VISION RX CORONARY STENT SYSTEM	74MAF	ABBOTT VASCULAR-CARDIAC THERAPIES	26531 YNEZ RD		TEMECULA	CA	92591	462	US	92591 4628	0HP	2011-06-30	NA	1007829-12	8072341	NA	N		MAF	NA	R	N	1557388		2024168-2009-02248	M	Y			12/01/2009	N	Y	11/06/2009	11/05/2009	N	1	Y	U					0
782405				1	2006-11-10	MULTI-LINK RX ZETA CORONARY STENT SYSTEM	74MAF	GUIDANT VASCULAR INTERVENTION	26531 YNEZ RD.		TEMECULA	CA	92591	462	US	92591 4628	0HP	2008-03-18	NA	1009839-15	6041831	NA	R	2006-10-10	MAF	NA	Y	N	782405		2024168-2006-00639	M	Y			11/10/2006	N	Y	09/21/2006		N	0	N	U			N		UNK
981219				1	2008-01-09	MULTI-LINK RX VISION CORONARY STENT SYSTEM	74MAF	ABBOTT VASCULAR-CARDIAC THERAPIES	26531 YNEZ RD.		TEMECULA	CA	92591	462	US	92591 4628	0HP	2010-07-15	NA	1007848-15	7081531	NA	Y	2007-12-17	MAF	NA	Y	N	981219		2024168-2008-00018	M	Y			01/09/2008	N	Y	12/11/2007	12/11/2007	N	1	Y	U					0
1299251				1	2008-12-03	MULTI-LINK RX VISION CORONARY STENT SYSTEM	74MAF	ABBOTT VASCULAR-CARDIAC THERAPIES	26531 YNEZ RD.		TEMECULA	CA	92591	462	US	92591 4628	0HP	2010-03-31	NA	107844-18J	704183Q	NA	Y	2008-11-12	MAF	NA	Y	N	1299251		2024168-2008-01275	M	Y			12/03/2008	N	Y	11/07/2008	11/06/2008	N	1	Y	U					0
866255				1	2007-06-15	MULTI-LINK OTW VISION CORONARY STENT SYSTEM	74MAF	ABBOTT VASCULAR-CARDIAC THERAPIES	26531 YNEZ RD.		TEMECULA	CA	92591	462	US	92591 4628	0HP	2009-09-02	NA	1010143-08	6100231	NA	Y	2007-05-18	MAF	NA	Y	N	866255		2024168-2007-00215	M	Y			06/15/2007	N	Y	05/16/2007	05/10/2007	N	1	Y	U					0
776382				1	2006-11-01	MULTI-LINK MINI VISION RX CORONARY STENT SYSTEM	74MAF	GUIDANT VASCULAR INTERVENTION	26531 YNEZ RD		TEMECULA	CA	92591	462	US	92591 4628	0HP	2009-02-06	NA	1007823-08	6030631	NA	R	2006-10-11	MAF	NA	Y	N	776382		2024168-2006-00616	M	Y			11/01/2006	Y	N	10/03/2006	09/29/2006	N	1	Y	U			N		UNK
1504671				1	2009-10-13	MULTI-LINK OTW VISION CORONARY STENT SYSTEM	74MAF	ABBOTT VASCULAR-CARDIAC THERAPIES	26531 YNEZ RD.		TEMECULA	CA	92591	462	US	92591 4628	0HP		NA	1010143-12	UNK	NA	N		MAF	NA	R	N	1504671		2024168-2009-01830	M	Y			10/13/2009	Y	N	09/18/2009	09/18/2009	N	1	Y	U					0
826768				1	2007-03-07	MULTI-LINK RX PIXEL CORONARY STENT SYSTEM	74MAF	GUIDANT VASCULAR INTERVENTION	26531 YNEZ RD.		TEMECULA	CA	92591	462	US	92591 4628	0HP	2007-05-22	NA	1005634-13J	5062231	NA	N		MAF	NA	R	N	826768		2024168-2007-00079	M	Y			03/07/2007	Y	N	02/15/2007	03/27/2006	N	1	Y	U			N		UNK
1157584				1	2008-09-03	MULTI-LINK RX VISION CORONARY STENT SYSTEM	74MAF	ABBOTT VASCULAR-CARDIAC THERAPIES	26531 YNEZ ROAD		TEMECULA	CA	92591	462	US	92591 4628	0HP	2011-03-30	NA	1007850-15	8040331	NA	N		MAF	NA	R	N	1157584		2024168-2008-00758	M	Y			09/03/2008	N	Y	08/04/2008	08/03/2008	N	1	Y	U					0
811357				1	2007-01-24	MULTI-LINK RX PIXEL CORONARY STENT SYSTEM	74MAF	GUIDANT VASCULAR INTERVENTION	26531 YNEZ RD.		TEMECULA	CA	92591	462	US	92591 4628	0HP	2007-11-07	NA	1005634-13J	5120731	NA	R	2007-01-02	MAF	NA	Y	N	811357		2024168-2007-00031	M	Y			01/24/2007	Y	N	12/25/2006	12/25/2006	N	1	Y	U			N		UNK
800058				1	2006-12-18	MULTI-LINK RX VISION CORONARY STENT SYSTEM	74MAF	GUIDANT VASCULAR INTERVENTION	26531 YNEZ ROAD		TEMECULA	CA	92591	462	US	92591 4628	0HP	2009-06-28	NA	1007843-15	6072831	NA	Y	2006-11-22	MAF	NA	Y	N	800058		2024168-2006-00693	M	Y			12/18/2006	N	Y	11/06/2006		N	1	Y	U			N		UNK
1406276				1	2009-06-19	MULTI-LINK RX VISION CORONARY STENT SYSTEM	74MAF	ABBOTT VASCULAR-CARDIAC THERAPIES	26531 YNEZ RD.		TEMECULA	CA	92591	462	US	92591 4628	0HP	2011-05-31	NA	1007848-15	8060541	NA	Y	2009-06-03	MAF	NA	Y	N	1406276		2024168-2009-01072	M	Y			06/19/2009	Y	Y	05/26/2009	05/18/2009	N	1	Y	U					0
1473993				1	2009-08-14	MULTI-LINK RX VISION CORONARY STENT SYSTEM	74MAF	ABBOTT VASCULAR-CARDIAC THERAPIES	26531 YNEZ RD		TEMECULA	CA	92591	462	US	92591 4628	0HP	2011-06-30	NA	1007844-23	8070341	NA	N		MAF	NA	R	N	1473993		2024168-2009-01445	M	Y			08/14/2009	N	Y	07/20/2009	07/19/2009	N	1	Y	U					0
1480316				1	2009-09-18	MULTI-LINK RX VISION CORONARY STENT SYSTEM	74MAF	ABBOTT VASCULAR-CARDIAC THERAPIES	26531 YNEZ RD.		TEMECULA	CA	92591	462	US	92591 4628	0HP	2011-12-31	NA	1007842-28J	9012141	NA	N		MAF	NA	R	N	1480316		2024168-2009-01681	M	Y			09/18/2009	Y	Y	08/25/2009	08/25/2009	N	1	Y	U					0
917216				1	2007-09-19	MULTI-LINK RX VISION CORONARY STENT SYSTEM	74MAF	ABBOTT VASCULAR-CARDIAC THERAPIES	26531 YNEZ RD.		TEMECULA	CA	92591		US	92591	0HP		NA	UNK	UNK	NA	N		MAF	NA	R	N	917216		2024168-2007-00380	M	Y			09/19/2007	Y	N	09/11/2007		N	1	Y	U					0
830441				1	2007-03-09	MULTI-LINK RX VISION CORONARY STENT SYSTEM	74MAF	GUIDANT VASCULAR INTERVENTION	26531 YNEZ RD.		TEMECULA	CA	92591	462	US	92591 4628	0HP	2009-05-06	NA	1007844-18	6060631	NA	R	2007-02-21	MAF	NA	Y	N	830441		2024168-2007-00082	M	Y			03/09/2007	N	Y	02/07/2007		N	1	Y	N			N		UNK
1407050				1	2009-06-23	MULTI-LINK RX VISION CORONARY STENT SYSTEM	74MAF	ABBOTT VASCULAR-CARDIAC THERAPIES	26531 YNEZ ROAD		TEMECULA	CA	92591	462	US	92591 4628	0HP	2011-08-31	NA	1007849-15	8091541	NA	Y	2009-06-03	MAF	NA	Y	N	1407050		2024168-2009-01115	M	Y			06/23/2009	Y	Y	05/29/2009	05/24/2009	N	1	Y	U					0
1464435				1	2009-09-04	MULTI-LINK MINI VISION RX CORONARY STENT SYSTEM	74MAF	ABBOTT VASCULAR-CARDIAC THERAPIES	26531 YNEZ RD		TEMECULA	CA	92591	462	US	92591 4628	0HP	2012-02-28	NA	1007821-18	9030341	NA	N		MAF	NA	R	N	1464435		2024168-2009-01615	M	Y			09/04/2009	Y	Y	08/10/2009	07/01/2009	N	1	Y	U					0
1464436				1	2009-09-04	MULTI-LINK MINI VISION RX CORONARY STENT SYSTEM	74MAF	ABBOTT VASCULAR-CARDIAC THERAPIES	26531 YNEZ RD		TEMECULA	CA	92591	462	US	92591 4628	0HP	2012-05-31	NA	1007823-23	9060441	NA	N		MAF	NA	R	N	1464436		2024168-2009-01616	M	Y			09/04/2009	Y	Y	08/11/2009	08/09/2009	N	1	Y	U					0
908784				1	2007-09-07	MULTI-LINK MINI VISION RX CORONARY STENT SYSTEM	74MAF	ABBOTT VASCULAR-CARDIAC THERAPIES	26531 YNEZ RD.		TEMECULA	CA	92591	462	US	92591 4628	0HP	2010-03-19	NA	1007829-15	7041931	NA	Y	2007-08-16	MAF	NA	Y	N	908784		2024168-2007-00355	M	Y			09/07/2007	N	Y	08/09/2007	08/08/2007	N	1	Y	U					0
1580745				1	2009-12-08	MULTI-LINK RX VISION CORONARY STENT SYSTEM	74MAF	ABBOTT VASCULAR-CARDIAC THERAPIES	26531 YNEZ RD.		TEMECULA	CA	92591	462	US	92591 4628	0HP	2010-07-31	NA	1007844-12	7082131	NA	N		MAF	NA	R	N	1580745		2024168-2009-02291	M	Y			12/08/2009	N	Y	11/13/2009		N	0	N	U					0
954725				1	2007-11-27	MULTI-LINK RX PIXEL CORONARY STENT SYSTEM	74MAF	ABBOTT VASCULAR-CARDIAC THERAPIES	26531 YNEZ RD.		TEMECULA	CA	92591	462	US	92591 4628	0HP	2008-12-23	NA	1005635-23J	7012331	NA	N		MAF	NA	R	N	954725		2024168-2007-00516	M	Y			11/27/2007	Y	N	11/07/2007	10/23/2007	N	1	Y	U					0
830058				1	2007-03-16	MULTI-LINK MINI VISION RX CORONARY STENT SYSTEM	74MAF	GUIDANT VASCULAR INTERVENTION	26531 YNEZ RD.		TEMECULA	CA	92591	462	US	92591 4628	0HP	2009-07-28	NA	1007823-08	6082831	NA	N		MAF	NA	R	N	830058		2024168-2007-00093	M	Y			03/16/2007	Y	N	02/15/2007	02/13/2007	N	1	Y	U			N		UNK
1403005				1	2009-06-15	MULT-LINK RX VISION CORONARY STENT SYSTEM	74MAF	ABBOTT VASCULAR-CARDIAC THERAPIES	26531 YNEZ ROAD		TEMECULA	CA	92591	462	US	92591 4628	0HP	2012-01-31	NA	1007841-18	9021341	NA	N		MAF	NA	R	N	1403005		2024168-2009-01064	M	Y			06/15/2009	Y	Y	05/21/2009	05/11/2009	N	1	Y	U					0
972401				1	2007-05-03	MULTI-LINK MINI VISION RX CORONARY STENT SYSTEM	74MAF	GUIDANT VASCULAR INTERVENTION	26531 YNEZ RD.		TEMECULA	CA	92591	462	US	92591 4628	0HP	2008-01-04	NA	1007829-12	502043Q	NA	R	2007-04-24	MAF	NA	Y	N	972401		2024168-2007-00162	M	Y			05/03/2007	N	Y	04/09/2007	03/30/2007	N	1	Y	U			N		UNK
951916				1	2007-11-19	ACS MULTI-LINK RX ULTRA CORONARY STENT SYSTEM	74MAF	ABBOTT VASCULAR-CARDIAC THERAPIES	26531 YNEZ RD.		TEMECULA	CA	92591	462	US	92591 4628	0HP	2009-04-10	NA	1003381-13	7051031	NA	N		MAF	NA	R	N	951916		2024168-2007-00498	M	Y			11/19/2007	N	Y	10/26/2007	10/26/2007	N	1	Y	U
973290				1	2007-05-03	MULTI-LINK RX VISION CORONARY STENT SYSTEM	74MAF	GUIDANT VASCULAR INTERVENTION	26531 YNEZ RD.		TEMECULA	CA	92591	462	US	92591 4628	0HP	2009-04-03	NA	1007843-08	6050331	NA	R	2007-04-24	MAF	NA	Y	N	973290		2024168-2007-00160	M	Y			05/03/2007	N	Y	04/13/2007	04/11/2007	N	0	N	U			N		UNK
972525				1	2007-12-20	MULTI-LINK MINI VISION RX CORONARY STENT SYSTEM	74MAF	ABBOTT VASCULAR-CARDIAC THERAPIES	26531 YNEZ ROAD		TEMECULA	CA	92591	462	US	92591 4628	0HP	2010-06-04	NA	1007823-12	7070431	NA	N		MAF	NA	R	N	972525		2024168-2007-00633	M	Y			12/20/2007	N	Y	11/28/2007	11/28/2007	N	0	Y	U					0
1242212				1	2008-11-19	MULTI-LINK RX VISION CORONARY STENT SYSTEM	74MAF	ABBOTT VASCULAR-CARDIAC THERAPIES	26531 YNEZ RD.		TEMECULA	CA	92591	462	US	92591 4628	0HP	2011-03-13	NA	1007844-15	7121331	NA	N		MAF	NA	R	N	1242212		2024168-2008-01180	M	Y			11/19/2008	Y	N	10/31/2008	10/29/2008	N	1	Y	U					0
890528				1	2007-08-03	MULTI-LINK RX VISION CORONARY STENT SYSTEM	74MAF	ABBOTT VASCULAR-CARDIAC THERAPIES	26531 YNEZ RD.		TEMECULA	CA	92591	462	US	92591 4628	0HP	2009-12-26	NA	1007842-18	7012632	NA	R	2007-07-23	MAF	NA	Y	N	890528		2024168-2007-00304	M	Y			08/03/2007	N	Y	07/05/2007	06/25/2007	N	1	Y	U					0
1387781				1	2009-03-20	MULTI-LINK MINI VISION RX CORONARY STENT SYSTEM	74MAF	ABBOTT VASCULAR-CARDIAC THERAPIES	26531 YNEZ RD.		TEMECULA	CA	92591	462	US	92591 4628	0HP	2011-06-30	NA	1007829-18	8072441	NA	N		MAF	NA	R	N	1387781		2024168-2009-00461	M	Y			03/20/2009	N	Y	02/23/2009	02/22/2009	N	1	Y	U					0
1437998				1	2009-08-07	MULTI-LINK MINI VISION RX CORONARY STENT SYSTEM	74MAF	ABBOTT VASCULAR-CARDIAC THERAPIES	26531 YNEZ RD.		TEMECULA	CA	92591	462	US	92591 4628	0HP		NA	1007822-15	UNK	NA	N		MAF	NA	R	N	1437998		2024168-2009-01422	M	Y			08/07/2009	Y	Y	07/16/2009	07/14/2009	N	1	Y	U					0
923564				1	2007-10-04	MULTI-LINK RX VISION CORONARY STENT SYSTEM	74MAF	ABBOTT VASCULAR-CARDIAC THERAPIES	26531 YNEZ RD.		TEMECULA	CA	92591	462	US	92591 4628	0HP	2009-03-03	NA	1007844-18J	704033Q	NA	N		MAF	NA	R	N	923564		2024168-2007-00415	M	Y			10/04/2007	Y	N	09/04/2007	09/04/2007	N	1	Y	U			N		0
1297178				1	2008-11-19	MULTI-LINK MINI VISION RX CORONARY STENT SYSTEM	74MAF	ABBOTT VASCULAR-CARDIAC THERAPIES	26531 YNEZ RD.		TEMECULA	CA	92591	462	US	92591 4628	0HP	2011-05-31	NA	1007829-12	8062741	NA	N		MAF	NA	R	N	1297178		2024168-2008-01186	M	Y			11/19/2008	N	Y	10/24/2008	10/24/2008	N	1	Y	U					0
929888				1	2007-10-18	MULTI-LINK RX VISION CORONARY STENT SYSTEM	74MAF	ABBOTT VASCULAR-CARDIAC THERAPIES	26531 YNEZ ROAD		TEMECULA	CA	92591	462	US	92591 4628	0HP	2009-12-24	NA	1007841-18	7012431	NA	N		MAF	NA	R	N	929888		2024168-2007-00436	M	Y			10/18/2007	Y	N	09/20/2007	09/20/2007	N	1	Y	U					0
1439669				1	2009-06-04	MULTI-LINK MINI VISION RX CORONARY STENT SYSTEM	74MAF	ABBOTT VASCULAR-CARDIAC THERAPIES	26531 YNEZ RD.		TEMECULA	CA	92591	462	US	92591 4628	0HP	2012-02-28	NA	1007823-12	9031141	NA	Y	2009-05-12	MAF	NA	Y	N	1439669		2024168-2009-00998	M	Y			06/04/2009	N	Y	05/11/2009	04/08/2009	N	1	Y	U					0
1301814				1	2008-12-05	MULTI-LINK RX VISION CORONARY STENT SYSTEM	74MAF	ABBOTT VASCULAR-CARDIAC THERAPIES	26531 YNEZ ROAD		TEMECULA	CA	92591	462	US	92591 4628	0HP	2011-02-20	NA	1007842-18J	8032031	NA	N		MAF	NA	R	N	1301814		2024168-2008-01294	M	Y			12/05/2008	N	Y	11/21/2008	11/21/2008	N	1	Y	U					0
1301810				1	2008-12-05	MULTI-LINK RX VISION CORONARY STENT SYSTEM	74MAF	ABBOTT VASCULAR-CARDIAC THERAPIES	26531 YNEZ ROAD		TEMECULA	CA	92591	462	US	92591 4628	0HP	2011-07-31	NA	1007848-15	8080841	NA	N		MAF	NA	R	N	1301810		2024168-2008-01290	M	Y			12/05/2008	N	Y	11/05/2008	11/04/2008	N	1	Y	U					0
1365838				1	2009-04-17	MULTI-LINK MINI VISION RX CORONARY STENT SYSTEM	74MAF	ABBOTT VASCULAR-CARDIAC THERAPIES	26531 YNEZ RD.		TEMECULA	CA	92591	462	US	92591 4628	0HP	2011-07-31	NA	1007828-12	8081341	NA	N		MAF	NA	R	N	1365838		2024168-2009-00657	M	Y			04/17/2009	Y	Y	03/23/2009	03/20/2009	N	1	Y	U					0
1365832				1	2009-04-17	MULTI-LINK RX VISION CORONARY STENT SYSTEM	74MAF	ABBOTT VASCULAR-CARDIAC THERAPIES	26531 YNEZ RD.		TEMECULA	CA	92591	462	US	92591 4628	0HP		NA	UNK	UNK	NA	N		MAF	NA	R	N	1365832		2024168-2009-00673	M	Y			04/17/2009	Y	N	03/24/2009	03/23/2009	N	1	Y	U					0
1365835				1	2009-04-17	MULTI-LINK MINI VISION RX CORONARY STENT SYSTEM	74MAF	ABBOTT VASCULAR-CARDIAC THERAPIES	26531 YNEZ RD.		TEMECULA	CA	92591	462	US	92591 4628	0HP	2011-08-09	NA	1007821-23	8090941	NA	N		MAF	NA	R	N	1365835		2024168-2009-00665	M	Y			04/17/2009	Y	Y	03/24/2009	03/24/2009	N	1	Y	U					0
1352494				1	2009-03-26	MULTI-LINK MINI VISION RX CORONARY STENT SYSTEM	74MAF	ABBOTT VASCULAR-CARDIAC THERAPIES	26531 YNEZ RD.		TEMECULA	CA	92591	462	US	92591 4628	0HP		NA	UNK	UNK	NA	N		MAF	NA	R	N	1352494		2024168-2009-00520	M	Y			03/26/2009	Y	N	03/04/2009	03/03/2009	N	1	Y	U					0
1311057				1	2009-02-11	MULTI-LINK RX VISION CORONARY STENT SYSTEM	74MAF	ABBOTT VASCULAR-CARDIAC THERAPIES	26531 YNEZ RD.		TEMECULA	CA	92591	462	US	92591 4628	0HP	2011-06-30	NA	1007843-18J	8071841	NA	N		MAF	NA	R	N	1311057		2024168-2009-00227	M	Y			02/11/2009	N	Y	01/15/2009	01/15/2009	N	1	Y	U					0
974414				1	2008-01-03	MULTI-LINK RX VISION CORONARY STENT SYSTEM	74MAF	ABBOTT VASCULAR-CARDIAC THERAPIES	26531 YNEZ ROAD		TEMECULA	CA	92591	462	US	92591 4628	0HP		NA	1007842-18	UNK	NA	N		MAF	NA	R	N	974414		2024168-2008-00002	M	Y			01/03/2008	N	Y	12/04/2007	12/04/2007	N	0	N	U
903348				1	2007-08-23	MULTI-LINK RX VISION CORONARY STENT SYSTEM	74MAF	ABBOTT VASCULAR-CARDIAC THERAPIES	26531 YNEZ RD.		TEMECULA	CA	92591	462	US	92591 4628	0HP	2008-02-20	NA	1007842-15J	6032032	NA	N		MAF	NA	R	N	903348		2024168-2007-00333	M	Y			08/23/2007	N	Y	07/26/2007	07/26/2007	N	1	Y	U					0
777700				1	2006-11-03	MULTI-LINK RX VISION CORONARY STENT SYSTEM	74MAF	GUIDANT VASCULAR INTERVENTION	26531 YNEZ ROAD		TEMECULA	CA	92591	462	US	92591 4628	0HP	2008-10-21	NA	1007843-18	5112131	NA	R	2006-10-16	MAF	NA	Y	N	777700		2024168-2006-00625	M	Y			11/03/2006	N	Y	10/06/2006	09/15/2006	N	1	Y	U			N		UNK
1394248				1	2009-05-22	MULTI-LINK RX VISION CORONARY STENT SYSTEM	74MAF	ABBOTT VASCULAR-CARDIAC THERAPIES	26531 YNEZ RD		TEMECULA	CA	92591	462	US	92591 4628	0HP	2011-11-30	NA	1007849-23	8120141	NA	R	2009-05-11	MAF	NA	Y	N	1394248		2024168-2009-00923	M	Y			05/22/2009	Y	Y	04/30/2009	04/30/2009	N	1	Y	U					0
1474071				1	2009-08-14	MULTI-LINK RX VISION CORONARY STENT SYSTEM	74MAF	ABBOTT VASCULAR-CARDIAC THERAPIES	26531 YNEZ RD		TEMECULA	CA	92591	462	US	92591 4628	0HP	2012-02-28	NA	1007844-28J	9032341	NA	Y	2009-08-11	MAF	NA	Y	N	1474071		2024168-2009-01465	M	Y			08/14/2009	N	Y	07/31/2009	07/30/2009	N	1	Y	U					0
923827				1	2007-10-05	MULTI-LINK RX PIXEL CORONARY STENT SYSTEM	74MAF	ABBOTT VASCULAR-CARDIAC THERAPIES	26531 YNEZ RD.		TEMECULA	CA	92591	462	US	92591 4628	0HP	2008-02-23	NA	1005635-23J	6032331	NA	Y	2007-09-11	MAF	NA	Y	N	923827		2024168-2007-00416	M	Y			10/05/2007	N	Y	09/05/2007	09/04/2007	N	1	Y	U
923828				1	2007-10-05	MULTI-LINK RX VISION CORONARY STENT SYSTEM	74MAF	ABBOTT VASCULAR-CARDIAC THERAPIES	26531 YNEZ RD.		TEMECULA	CA	92591	462	US	92591 4628	0HP	2010-04-16	NA	1007843-08	7051631	NA	R	2007-09-19	MAF	NA	Y	N	923828		2024168-2007-00417	M	Y			10/05/2007	N	Y	09/07/2007	09/06/2007	N	1	Y	U
925346				1	2007-03-28	MULTI-LINK RX VISION CORONARY STENT SYS	74MAF	GUIDANT VASCULAR INTERVENTION	26531 YNEZ RD.		TEMECULA	CA	92591	462	US	92591 4628	0HP	2008-08-28	NA	1007850-15	5092831	NA	R	2007-03-21	MAF	NA	Y	N	925346		2024168-2007-00110	M	Y			03/28/2007	N	Y	03/02/2007	03/02/2007	N	1	Y	U			N		UNK
1358935				1	2009-02-17	MULTI-LINK MINI VISION RX CORONARY STENT SYSTEM	74MAF	ABBOTT VASCULAR-CARDIAC THERAPIES	26531 YNEZ RD		TEMECULA	CA	92591	462	US	92591 4628	0HP	2011-08-31	NA	1007821-23	8090941	NA	Y		MAF	NA	R	N	1358935		2024168-2009-00264	M	Y			02/17/2009	N	Y	01/28/2009	01/28/2009	N	1	Y	U					0
1424325				1	2009-04-03	MULTI-LINK MINI VISION RX CORONARY STENT SYSTEM	74MAF	ABBOTT VASCULAR-CARDIAC THERAPIES	26531 YNEZ RD.		TEMECULA	CA	92591	462	US	92591 4628	0HP	2011-09-30	NA	1007821-12	8102841	NA	Y	2009-03-16	MAF	NA	Y	N	1424325		2024168-2009-00571	M	Y			04/03/2009	N	Y	03/10/2009	03/04/2009	N	1	Y	U					0
1329080				1	2009-02-27	MULTI-LINK MINI VISION RX CORONARY STENT SYSTEM	74MAF	ABBOTT VASCULAR-CARDIAC THERAPIES	26531 YNEZ RD.		TEMECULA	CA	92591	462	US	92591 4628	0HP		NA	1007827-08	UNK	NA	N		MAF	NA	R	N	1329080		2024168-2009-00315	M	Y			02/27/2009	Y	N	10/31/2008	01/07/2008	N	1	Y	U					0
1500974				1	2009-09-16	MULTI-LINK RX VISION CORONARY STENT SYSTEM	74MAF	ABBOTT VASCULAR-CARDIAC THERAPIES	26531 YNEZ RD.		TEMECULA	CA	92591	462	US	92591 4628	0HP	2011-12-31	NA	1007843-18J	9012841	NA	Y	2009-08-18	MAF	NA	Y	N	1500974		2024168-2009-01662	M	Y			09/16/2009	N	Y	08/10/2009	08/08/2009	N	1	Y	U					0
1542689				1	2009-11-17	MULTI-LINK RX VISION CORONARY STENT SYSTEM	74MAF	ABBOTT VASCULAR-CARDIAC THERAPIES	26531 YNEZ RD.		TEMECULA	CA	92591	462	US	92591 4628	0HP	2011-12-31	NA	1007844-15J	9012741	NA	Y	2009-11-04	MAF	NA	Y	N	1542689		2024168-2009-02134	M	Y			11/17/2009	N	Y	10/23/2009	10/23/2009	N	1	Y	U					0
880370				1	2007-07-12	MULTI-LINK OTW VISION CORONARY STENT SYSTEM	74MAF	ABBOTT VASCULAR-CARDIAC THERAPIES	26531 YNEZ ROAD		TEMECULA	CA	92591	462	US	92591 4628	0HP	2009-09-26	NA	1010144-12	6102631	NA	N		MAF	NA	R	N	880370		2024168-2007-00257	M	Y			07/12/2007	Y	N	06/12/2007	01/07/2007	N	1	Y	U					0
1347231				1	2009-03-19	MULTI-LINK VISION CORONARY STENT SYSTEM	74MAF	ABBOTT VASCULAR-CARDIAC THERAPIES	26531 YNEZ RD.		TEMECULA	CA	92591	462	US	92591 4628	0HP		NA	UNK	UNK	NA	N		MAF	NA	R	N	1347231		2024168-2009-00449	M	Y			03/19/2009	Y	N	02/22/2009	08/25/2008	N	1	Y	U					0
908780				1	2007-09-07	MULTI-LINK RX PIXEL CORONARY STENT SYSTEM	74MAF	ABBOTT VASCULAR-CARDIAC THERAPIES	26531 YNEZ ROAD		TEMECULA	CA	92591	462	US	92591 4628	0HP	2007-08-29	NA	1005633-23	5092931	NA	Y	2007-08-03	MAF	NA	Y	N	908780		2024168-2007-00358	M	Y			09/07/2007	N	Y	07/19/2007	07/15/2007	N	0	N	U					0
842371				1	2007-04-25	MULTI-LINK MINI VISION RX CORONARY STENT SYSTEM	74MAF	GUIDANT VASCULAR INTERVENTION	26531 YNEZ ROAD		TEMECULA	CA	92591	462	US	92591 4628	0HP	2009-08-04	NA	1007823-18	6090431	NA	N		MAF	NA	R	N	842371		2024168-2007-00150	M	Y			04/25/2007	Y	N	04/06/2007	04/05/2007	N	1	Y	U			N		UNK
827314				1	2007-02-05	MULTI-LINK MINI VISION RX CORONARY STENT SYSTEM	74MAF	GUIDANT VASCULAR INTERVENTION	26531 YNEZ RD.		TEMECULA	CA	92591	462	US	92591 4628	0HP	2005-11-15	NA	1007821-08	4121531	NA	R	2007-01-22	MAF	NA	Y	N	827314		2024168-2007-00042	M	Y			02/05/2007	N	Y	01/15/2007	01/12/2007	N	1	Y	U			N		UNK
917279				1	2007-09-20	MULTI-LINK RX VISION CORONARY STENT SYSTEM	74MAF	ABBOTT VASCULAR-CARDIAC THERAPIES	26531 YNEZ RD.		TEMECULA	CA	92591	462	US	92591 4628	0HP		NA	UNK	UNK	NA	N		MAF	NA	R	N	917279		2024168-2007-00385	M	Y			09/20/2007	Y	N	09/11/2007		N	1	Y	U
830467				1	2007-03-09	MULTI-LINK RX VISION CORONARY STENT SYSTEM	74MAF	GUIDANT VASCULAR INTERVENTION	26531 YNEZ RD.		TEMECULA	CA	92591	462	US	92591 4628	0HP	2009-06-06	NA	1007844-08	6070631	NA	R	2007-03-01	MAF	NA	Y	N	830467		2024168-2007-00081	M	Y			03/09/2007	N	Y	02/07/2007		N	1	Y	N			N		UNK
855366				1	2007-05-22	MULTI-LINK OTW VISION CORONARY STENT SYSTEM	74MAF	GUIDANT VASCULAR INTERVENTION	26531 YNEZ RD.		TEMECULA	CA	92591	462	US	92591 4628	0HP	2007-08-15	NA	1010142-18	409153Q	NA	R	2007-05-10	MAF	NA	Y	N	855366		2024168-2007-00185	M	Y			05/22/2007	N	Y	04/23/2007	04/11/2007	N	1	Y	U					0
1076167				1	2008-07-11	MULTI-LINK RX VISION CORONARY STENT SYSTEM	74MAF	ABBOTT VASCULAR-CARDIAC THERAPIES	26531 YNEZ ROAD		TEMECULA	CA	92591	462	US	92591 4628	0HP		NA	1007822-08	UNK	NA	N		MAF	NA	R	N	1076167		2024168-2008-00560	M	Y			07/11/2008	N	Y	06/11/2008	06/11/2008	N	1	Y	U					0
1590755				1	2010-01-28	MULTI-LINK RX VISION CORONARY STENT SYSTEM	74MAF	ABBOTT VASCULAR-CARDIAC THERAPIES	26531 YNEZ ROAD		TEMECULA	CA	92591	462	US	92591 4628	0HP	2012-07-31	NA	1007850-23	9082841	NA	N		MAF	DA	R	N	1590755		2024168-2010-00130	M	Y			01/28/2010	Y	Y	01/06/2010	12/30/2009	N	1	Y	U			N		0
1061106				1	2008-06-13	MULTI-LINK RX VISION CORONARY STENT SYSTEM	74MAF	ABBOTT VASCULAR-CARDIAC THERAPIES	26531 YNEZ RD.		TEMECULA	CA	92591	462	US	92591 4628	0HP	2010-12-31	NA	1007849-12	8010731	NA	Y	2008-05-21	MAF	NA	Y	N	1061106		2024168-2008-00484	M	Y			06/13/2008	N	Y	05/14/2008		N	1	Y	U
954875				1	2007-11-27	MULTI-LINK RX VISION CORONARY STENT SYSTEM	74MAF	ABBOTT VASCULAR-CARDIAC THERAPIES	26531 YNEZ RD.		TEMECULA	CA	92591	462	US	92591 4628	0HP	2009-03-20	NA	1007843-15J	704203Q	NA	N		MAF	NA	R	N	954875		2024168-2007-00515	M	Y			11/27/2007	N	Y	10/31/2007	10/31/2007	N	1	Y	U
954877				1	2007-11-27	MULTI-LINK RX VISION CORONARY STENT SYSTEM	74MAF	ABBOTT VASCULAR-CARDIAC THERAPIES	26531 YNEZ RD.		TEMECULA	CA	92591	462	US	92591 4628	0HP		NA	1007850-18	UNK	NA	N		MAF	NA	R	N	954877		2024168-2007-00517	M	Y			11/27/2007	N	Y	10/29/2007		N	1	Y	U					0
954876				1	2007-11-27	MULTI-LINK RX VISION CORONARY STENT SYSTEM	74MAF	ABBOTT VASCULAR-CARDIAC THERAPIES	26531 YNEZ RD.		TEMECULA	CA	92591	462	US	92591 4628	0HP	2010-08-05	NA	1007850-18	7090531	NA	N		MAF	NA	R	N	954876		2024168-2007-00518	M	Y			11/27/2007	N	Y	10/29/2007	10/29/2007	N	0	N	U
802203				1	2007-01-04	MULTI-LINK MINI VISION RX CORONARY STENT SYSTEM	74MAF	GUIDANT VASCULAR INTERVENTION	26531 YNEZ RD.		TEMECULA	CA	92591	462	US	92591 4628	0HP	2007-12-19	NA	1007823-12	6011931	NA	N		MAF	NA	R	N	802203		2024168-2007-00005	M	Y			01/04/2007	Y	N	12/08/2006	12/05/2006	N	1	Y	U			N		UNK
1465496				1	2009-06-25	MULTI-LINK RX VISION CORONARY STENT SYSTEM	74MAF	ABBOTT VASCULAR-CARDIAC THERAPIES	26531 YNEZ RD.		TEMECULA	CA	92591	462	US	92591 4628	0HP	2011-12-31	NA	1007843-23J	9012741	NA	Y	2009-06-08	MAF	NA	Y	N	1465496		2024168-2009-01119	M	Y			06/25/2009	N	Y	06/01/2009	06/01/2009	N	1	Y	U					0
1561090				1	2009-12-14	MULTI-LINK RX VISION CORONARY STENT SYSTEM	74MAF	ABBOTT VASCULAR-CARDIAC THERAPIES	26531 YNEZ RD.		TEMECULA	CA	92591	462	US	92591 4628	0HP	2012-02-28	NA	1007841-08	9031141	NA	N		MAF	NA	R	N	1561090		2024168-2009-02332	M	Y			12/14/2009	Y	N	11/19/2009	11/18/2009	N	1	Y	U					0
1081594				1	2008-07-25	MULTI-LINK MINI VISION RX CORONARY STENT SYSTEM	74MAF	ABBOTT VASCULAR - CARDIAC THERAPIES	26531 YNEZ ROAD		TEMECULA	CA	92591	462	US	92591 4628	0HP	2008-08-31	NA	1007821-08	510103Q	NA	N		MAF	NA	R	N	1081594		2024168-2008-00605	M	Y			07/25/2008	Y	Y	06/25/2008	06/16/2008	N	1	Y	U					0
880374				1	2007-07-12	MULTI-LINK MINI VISION OTW CORONARY STENT SYSTEM	74MAF	ABBOTT VASCULAR-CARDIAC THERAPIES	26531 YNEZ ROAD		TEMECULA	CA	92591	462	US	92591 4628	0HP	2010-02-13	NA	1010154-12	7031331	NA	N		MAF	NA	R	N	880374		2024168-2007-00259	M	Y			07/12/2007	Y	N	06/12/2007	03/30/2007	N	1	Y	U					0
880377				1	2007-07-12	MULTI-LINK OTW VISION CORONARY STENT SYSTEM	74MAF	ABBOTT VASCULAR-CARDIAC THERAPIES	26531 YNEZ ROAD		TEMECULA	CA	92591	462	US	92591 4628	0HP	2009-10-06	NA	1010143-18	6110631	NA	N		MAF	NA	R	N	880377		2024168-2007-00263	M	Y			07/12/2007	Y	N	06/12/2007	01/05/2007	N	1	Y	U					0
880372				1	2007-07-12	MULTI-LINK RX VISION CORONARY STENT SYSTEM	74MAF	ABBOTT VASCULAR-CARDIAC THERAPIES	26531 YNEZ ROAD		TEMECULA	CA	92591	462	US	92591 4628	0HP	2008-10-21	NA	1007844-12J	6112131	NA	N		MAF	NA	R	N	880372		2024168-2007-00261	M	Y			07/12/2007	Y	N	06/13/2007	06/13/2007	N	1	Y	U					0
880373				1	2007-07-12	MULTI-LINK MINI VISION OTW CORONARY STENT SYSTEM	74MAF	ABBOTT VASCULAR-CARDIAC THERAPIES	26531 YNEZ ROAD		TEMECULA	CA	92591	462	US	92591 4628	0HP	2007-07-22	NA	1010152-08	5082231	NA	N		MAF	NA	R	N	880373		2024168-2007-00260	M	Y			07/12/2007	Y	N	06/12/2007	01/05/2007	N	1	Y	U					0
883420				1	2007-07-20	MULTI-LINK RX VISION CORONARY STENT SYSTEM	74MAF	ABBOTT VASCULAR-CARDIAC THERAPIES	26531 YNEZ ROAD		TEMECULA	CA	92591	462	US	92591 4628	0	2010-04-29	NA	1007848-15	7052951	NA	N		MAF	NA	R	N	883420		2024168-2007-00283	M	Y			07/20/2007	N	Y	07/13/2007	07/13/2007	N	NA	N	N					0
1337156				1	2009-03-06	MULTI-LINK MINI VISION RX CORONARY STENT SYSTEM	74MAF	ABBOTT VASCULAR-CARDIAC THERAPIES	26531 YNEZ RD.		TEMECULA	CA	92591	462	US	92591 4628	0HP	2011-08-15	NA	1007892-12	8091541	NA	N		MAF	NA	R	N	1337156		2024168-2009-00358	M	Y			03/06/2009	Y	Y	02/12/2009	02/11/2009	N	1	Y	U					0
796299				1	2006-12-04	ACS MULTI-LINK RX ULTRA CORONARY STENT SYSTEM	74MAF	GUIDANT VASCULAR INTERVENTION	26531 YNEZ RD.		TEMECULA	CA	92591	462	US	92591 4628	0HP	2007-11-01	NA	1003382-13	5120131	NA	N		MAF	NA	R	N	796299		2024168-2006-00667	M	Y			12/04/2006	N	Y	11/06/2006		N	1	Y	U			N		UNK
1202403				1	2008-10-16	MUTLI-LINK RX VISION CORONARY STENT SYSTEM	74MAF	ABBOTT VASCULAR-CARDIAC THERAPIES	26531 YNEZ ROAD		TEMECULA	CA	92591	462	US	92591 4628	0HP	2011-01-31	NA	1007844-23	8021331	NA	Y	2008-09-18	MAF	NA	Y	N	1202403		2024168-2008-00958	M	Y			10/16/2008	N	Y	09/11/2008		N	1	Y	U					0
1480074				1	2009-07-14	MULTI-LINK MINI VISION RX CORONARY STENT SYSTEM	74MAF	ABBOTT VASCULAR-CARDIAC THERAPIES	26531 YNEZ RD.		TEMECULA	CA	92591	462	US	92591 4628	0HP	2011-10-31	NA	1007823-08	8112741	NA	Y	2009-06-19	MAF	NA	Y	N	1480074		2024168-2009-01242	M	Y			07/14/2009	N	Y	06/16/2009	06/12/2009	N	1	Y	U					0
1028259				1	2008-04-09	MULTI-LINK RX VISION CORONARY STENT SYSTEM	74MAF	ABBOTT VASCULAR-CARDIAC THERAPIES	26531 YNEZ RD.		TEMECULA	CA	92591	462	US	92591 4628	0HP	2010-12-31	NA	1007848-28	8012131	NA	Y	2008-03-20	MAF	NA	Y	N	1028259		2024168-2008-00278	M	Y			04/09/2008	N	Y	03/10/2008	03/08/2008	N	1	Y	U					0
891492				1	2007-08-07	MULTI-LINK RX PIXEL CORONARY STENT SYSTEM	74MAF	ABBOTT VASCULAR-CARDIAC THERAPIES	26531 YNEZ RD.		TEMECULA	CA	92591	462	US	92591 4628	0HP	2009-02-26	NA	1005634-18J	7032631	NA	N		MAF	NA	R	N	891492		2024168-2007-00306	M	Y			08/07/2007	Y	N	07/12/2007	06/28/2007	N	1	Y	U					0
1007753				1	2008-03-03	MULTILINK RX VISION CORONARY STENT SYSTEM	74MAF	ABBOTT VASCULAR-CARDIAC THERAPIES	26531 YNEZ RD.		TEMECULA	CA	92591	462	US	92591 4628	0HP	2010-12-06	NA	1007848-15	8010631	NA	Y	2008-02-04	MAF	NA	Y	N	1007753		2024168-2008-00164	M	Y			03/03/2008	N	Y	01/30/2008	01/30/2008		1	Y	U					0
1025597				1	2008-04-02	MULTI-LINK RX VISION CORONARY STENT SYSTEM	74MAF	ABBOTT VASCULAR-CARDIAC THERAPIES	26531 YNEZ RD.		TEMECULA	CA	92591	462	US	92591 4628	0HP	2010-08-31	NA	1007850-28	7090431	NA	Y	2008-03-06	MAF	NA	Y	N	1025597		2024168-2008-00245	M	Y			04/02/2008	N	Y	02/21/2008	02/21/2008	N	1	Y	U					0
1025598				1	2008-04-02	MULTI-LINK RX VISION CORONARY STENT SYSTEM	74MAF	ABBOTT VASCULAR-CARDIAC THERAPIES	26531 YNEZ ROAD		TEMECULA	CA	92591	462	US	92591 4628	0HP	2010-12-31	NA	1007848-12	8010731	NA	Y	2008-03-06	MAF	NA	Y	N	1025598		2024168-2008-00246	M	Y			04/02/2008	N	Y	02/21/2008	02/21/2008	N	0	Y	U					0
1561113				1	2009-12-16	MULTI-LINK MINI VISION RX CORONARY STENT SYSTEM	74MAF	ABBOTT VASCULAR-CARDIAC THERAPIES	26531 YNEZ RD.		TEMECULA	CA	92591	462	US	92591 4628	0HP	2012-08-31	NA	1007821-08	9091641	NA	Y	2009-12-09	MAF	NA	Y	N	1561113		2024168-2009-02349	M	Y			12/16/2009	Y	Y	12/04/2009	12/04/2009	N	1	Y	U					0
1104111				1	2008-08-08	MULTI-LINK VISION CORONARY STENT SYSTEM	74MAF	ABBOTT VASCULAR-CARDIAC THERAPIES	26531 YNEZ RD.		TEMECULA	CA	92591	462	US	92591 4628	0HP		NA	UNK	UNK	NA	Y	2008-07-22	MAF	NA	Y	N	1104111		2024168-2008-00652	M	Y			08/08/2008	Y	Y	08/04/2008	05/05/2008	N	1	Y	U					0
813639				1	2007-01-16	MULTI-LINK RX VISION CORONARY STENT SYSTEM	74MAF	GUIDANT VASCULAR INTERVENTION	26531 YNEZ RD.		TEMECULA	CA	92591	462	US	92591 4628	0HP	2007-08-08	NA	1007844-18J	5090831	NA	N		MAF	NA	R	N	813639		2024168-2007-00027	M	Y			01/16/2007	N	Y	12/18/2006	12/18/2006	N	1	Y	U			N		UNK
1526085				1	2009-11-10	MULTI-LINK MINI VISION RX CORONARY STENT SYSTEM	74MAF	ABBOTT VASCULAR-CARDIAC THERAPIES	26531 YNEZ RD.		TEMECULA	CA	92591	462	US	92591 4628	0HP	2010-08-31	NA	1007821-15	7090631	NA	Y	2009-10-23	MAF	NA	Y	N	1526085		2024168-2009-02076	M	Y			11/10/2009	Y	Y	10/16/2009	10/09/2009	N	1	Y	U					0
1030837				1	2008-04-17	MULTI-LINK OTW VISION CORONARY STENT SYSTEM	74MAF	ABBOTT VASCULAR-CARDIAC THERAPIES	26531 YNEZ RD.		TEMECULA	CA	92591	462	US	92591 4628	0HP	2010-12-31	NA	1010143-12	8010231	NA	N		MAF	NA	R	N	1030837		2024168-2008-00301	M	Y			04/17/2008	Y	N	03/20/2008	03/20/2008	N	1	Y	U					0
974058				1	2007-05-04	MULTI-LINK MINI VISION OTW CORONARY STENT SYSTEM	74MAF	GUIDANT VASCULAR INTERVENTION	26531 YNEZ RD.		TEMECULA	CA	92591	462	US	92591 4628	0HP		NA	UNK	UNK	NA	N		MAF	NA	R	N	974058		2024168-2007-00167	M	Y			05/04/2007	N	Y	04/05/2007	03/30/2007	N	1	Y	U			N		UNK
880630				1	2007-07-13	MULTI-LINK RX VISION CORONARY STENT SYSTEM	74MAF	ABBOTT VASCULAR-CARDIAC THERAPIES	26531 YNEZ RD.		TEMECULA	CA	92591	462	US	92591 4628	0HP	2009-05-22	NA	1007848-15	6062231	NA	N		MAF	DA	R	N	880630		2024168-2007-00267	M	Y			07/13/2007	N	Y	06/14/2007	06/11/2007	N	1	Y	U
1200826				1	2008-10-17	MULTI-LINK RX VISION CORONARY STENT SYSTEM	74MAF	ABBOTT VASCULAR-CARDIAC THERAPIES	26531 YNEZ RD.		TEMECULA	CA	92591	462	US	92591 4628	0HP	2011-06-30	NA	1007848-15	8072941	NA	N		MAF	NA	R	N	1200826		2024168-2008-00969	M	Y			10/17/2008	Y	Y	09/19/2008	09/17/2008	N	1	Y	U					0
1375274				1	2009-02-20	MULTI-LINK MINI VISION RX CORONARY STENT SYSTEM	74MAF	ABBOTT VASCULAR-CARDIAC THERAPIES	26531 YNEZ RD.		TEMECULA	CA	92591	462	US	92591 4628	0HP	2011-05-31	NA	1007823-12	8062641	NA	Y	2009-01-22	MAF	NA	Y	N	1375274		2024168-2009-00277	M	Y			02/20/2009	N	Y	01/08/2009	12/31/2008	N	1	Y	U					0
794045				1	2006-12-01	MULTI-LINK RX VISION CORONARY STENT SYSTEM	74MAF	GUIDANT VASCULAR INTERVENTION	26531 YNEZ RD.		TEMECULA	CA	92591	462	US	92591 4628	0HP	2009-07-17	NA	1007849-18	6081731	NA	R	2006-11-01	MAF	NA	Y	N	794045		2024168-2006-00666	M	Y			12/01/2006	N	Y	10/25/2006	10/24/2006	N	1	Y	U			N		UNK
1030452				1	2008-04-16	MULTI-LINK RX VISION CORONARY STENT SYSTEM	74MAF	ABBOTT VASCULAR-CARDIAC THERAPIES	26531 YNEZ ROAD		TEMECULA	CA	92591	462	US	92591 4628	0HP	2009-12-31	NA	1007843-08	7012631	NA	Y	2008-04-01	MAF	NA	Y	N	1030452		2024168-2008-00296	M	Y			04/16/2008	N	Y	03/17/2008	03/10/1980	N	0	Y	U					0
968914				1	2007-12-17	MULTI-LINK RX PIXEL CORONARY STENT SYSTEM	74MAF	ABBOTT VASCULAR-CARDIAC THERAPIES	26531 YNEZ RD.		TEMECULA	CA	92591	462	US	92591 4628	0HP	2007-11-15	NA	1005634-18J	5121531	NA	N		MAF	NA	R	N	968914		2024168-2007-00604	M	Y			12/17/2007	Y	N	11/27/2007	09/27/2006	N	1	Y	U					0
1196662				1	2008-10-02	MULTI-LINK RX VISION CORONARY STENT SYSTEM	74MAF	ABBOTT VASCULAR-CARDIAC THERAPIES	26531 YNEZ RD.		TEMECULA	CA	92591	462	US	92591 4628	0HP	2010-09-30	NA	1007844-15J	7102331	NA	Y	2008-09-25	MAF	NA	Y	N	1196662		2024168-2008-00880	M	Y			10/02/2008	N	Y	09/08/2008	09/05/2008	N	1	Y	U					0
1024740				1	2008-04-02	MULTI-LINK RX VISION CORONARY STENT SYSTEM	74MAF	ABBOTT VASCULAR-CARDIAC THERAPIES	26531 YNEZ ROAD		TEMECULA	CA	92591	462	US	92591 4628	0HP	2010-11-30	NA	1007842-28	7121931	NA	N		MAF	NA	R	N	1024740		2024168-2008-00243	M	Y			04/02/2008	Y	Y	03/03/2008	02/26/2008	N	1	Y	U					0
1213191				1	2008-10-21	MULTI-LINK RX VISION CORONARY STENT SYSTEM	74MAF	ABBOTT VASCULAR-CARDIAC THERAPIES	26531 YNEZ RD		TEMECULA	CA	92591	462	US	92591 4628	0HP	2011-03-30	NA	1007849-08	8043031	NA	N		MAF	NA	R	N	1213191		2024168-2008-00987	M	Y			10/21/2008	N	Y	09/21/2008	09/17/2008	N	1	Y	U					0
940185				1	2007-11-07	MULTI-LINK OTW VISION CORONARY STENT STYSTEM	74MAF	ABBOTT VASCULAR-CARDIAC THERAPIES	26531 YNEZ RD.		TEMECULA	CA	92589	901	US	92589 9018	0HP	2010-07-08	NA	1010143-12	7080831	NA	Y	2007-10-15	MAF	NA	Y	N	940185		2024168-2007-00471	M	Y			11/07/2007	Y	N	10/11/2007	10/08/2007	N	1	Y	U
886891				1	2007-07-26	MULTI-LINK RX VISION CORONARY STENT SYSTEM	74MAF	ABBOTT VASCULAR-CARDIAC THERAPIES	26531 YNEZ RD.		TEMECULA	CA	92591	462	US	92591 4628	0HP	2010-03-19	NA	1007850-23	7041931	NA	R	2007-07-06	MAF	NA	Y	N	886891		2024168-2007-00294	M	Y			07/26/2007	N	Y	06/29/2007	06/28/2007	N	1	Y	U					0
974281				1	2008-01-03	MULTI-LINK OTW VISION CORONARY STENT SYSTEM	74MAF	ABBOTT VASCULAR-CARDIAC THERAPIES	26531 YNEZ RD.		TEMECULA	CA	92591	462	US	92591 4628	0HP	2010-05-07	NA	1010143-18	7060731	NA	N		MAF	NA	R	N	974281		2024168-2008-00001	M	Y			01/03/2008	Y	N	12/04/2007	12/02/2007	N	1	Y	U					0
1001991				1	2008-02-22	ACS MULTI-LINK RX ULTRA CORONARY STENT SYSTEM	74MAF	ABBOTT VASCULAR-CARDIAC THERAPIES	26531 YNEZ RD.		TEMECULA	CA	92591	462	US	92591 4628	0HP		NA	1003382-38	UNK	NA	N		MAF	NA	R	N	1001991		2024168-2008-00136	M	Y			02/22/2008	Y	N	01/24/2008	09/25/2007	N	1	Y	U					0
1001990				1	2008-02-22	MULTI-LINK RX VISION CORONARY STENT SYSTEM	74MAF	ABBOTT VASCULAR-CARDIAC THERAPIES	26531 YNEZ RD.		TEMECULA	CA	92591	462	US	92591 4628	0HP	2010-07-28	NA	1007842-18	7082831	NA	N		MAF	DA	R	N	1001990		2024168-2008-00137	M	Y			02/22/2008	Y	Y	01/24/2008	01/05/2008	N	1	Y	U					0
1038382				1	2008-05-06	MULTI-LINK MINI VISION RX CORONARY STENT SYSTEM	74MAF	ABBOTT VASCULAR-CARDIAC THERAPIES	26531 YNEZ RD.		TEMECULA	CA	92591	462	US	92591 4628	0HP		NA	1007843-18	UNK	NA	N		MAF	NA	R	N	1038382		2024168-2008-00382	M	Y			05/06/2008	Y	N	04/11/2008	03/27/2008	N	1	Y	U					0
1168364				1	2008-09-15	MULTI-LINK RX VISION CORONARY STENT SYSTEM	74MAF	ABBOTT VASCULAR-CARDIAC THERAPIES	26531 YNEZ RD.		TEMECULA	CA	92589	901	US	92589 9018	0HP	2011-01-31	NA	1007848-18	8022132		Y	2008-08-29	MAF	NA	Y	N	1168364		2024168-2008-00804	M	Y			09/15/2008	N	Y	08/19/2008	08/15/2008	N	1	Y	U					0
1410592				1	2009-07-02	MULTI-LINK RX VISION CORONARY STENT SYSTEM	74MAF	ABBOTT VASCULAR-CARDIAC THERAPIES	26531 YNEZ ROAD		TEMECULA	CA	92591	462	US	92591 4628	0HP	2011-10-31	NA	1007843-18	8111941	NA	N		MAF	NA	R	N	1410592		2024168-2009-01185	M	Y			07/02/2009	Y	Y	06/10/2009	06/09/2009	N	1	Y	U					0
1018163				1	2008-03-20	MULTI-LINK RZ ZETA CORONARY STENT SYSTEM	74MAF	ABBOTT VASCULAR-CARDIAC THERAPIES	26531 YNEZ ROAD		TEMECULA	CA	92591	462	US	92591 4628	0HP	2009-04-30	NA	1009838-33	7052531	NA	Y	2008-02-19	MAF	DA	Y	N	1018163		2024168-2008-00200	M	Y			03/20/2008	N	Y	01/24/2008		N	0	Y	U					0
1036763				1	2008-05-01	MULTI-LINK RX VISION CORONARY STENT SYSTEM	74MAF	ABBOTT VASCULAR-CARDIAC THERAPIES	26531 YNEZ RD.		TEMECULA	CA	92591	462	US	92591 4628	0HP	2010-12-31	NA	1007848-18	8012231	NA	N		MAF	DA	R	N	1036763		2024168-2008-00373	M	Y			05/01/2008	Y	Y	04/04/2008	03/29/2008		1	Y	U
843514				1	2007-04-27	MULTI-LINK MINI VISION RX CORONARY STENT SYSTEM	74MAF	GUIDANT VASCULAR INTERVENTION	26531 YNEZ RD.		TEMECULA	CA	92591	462	US	92591 4628	0HP	2009-12-12	NA	1007821-12	7011231	NA	N		MAF	NA	R	N	843514		2024168-2007-00158	M	Y			04/27/2007	Y	N	04/04/2007	03/02/2007	N	1	Y	U			N		UNK
928715				1	2007-10-16	MULTI-LINK RX ZETA CORONARY STENT SYSTEM	74MAF	ABBOTT VASCULAR-CARDIAC THERAPIES	26531 YNEZ RD.		TEMECULA	CA	92591	462	US	92591 4628	0HP	2008-12-22	NA	10009837-18	7012231	NA	N		MAF	NA	R	N	928715		2024168-2007-00432	M	Y			10/16/2007	Y	N	09/17/2007	09/10/2007	N	0	N	U
999778				1	2008-02-15	MULTI-LINK MINI VISION RX CORONARY STENT SYSTEM	74MAF	ABBOTT VASCULAR-CARDIAC THERAPIES	26531 YNEZ ROAD		TEMECULA	CA	92591	462	US	92591 4628	0HP	2010-08-12	NA	1007822-15	7091231	NA	Y	2008-01-08	MAF	NA	Y	N	999778		2024168-2008-00115	M	Y			02/15/2008	N	Y	12/14/2007		N	0	N	U					0
1013294				1	2008-03-14	MULTI-LINK RX VISION CORONARY STENT SYSTEM	74MAF	ABBOTT VASCULAR-CARDIAC THERAPIES	26531 YNEZ RD.		TEMECULA	CA	92591	462	US	92591 4628	0HP	2010-11-12	NA	1007850-23	7121231	NA	Y	2008-02-21	MAF	NA	Y	N	1013294		2024168-2008-00188	M	Y			03/14/2008	N	Y	02/13/2008	02/11/2008	N	1	Y	U					0
1013293				1	2008-03-14	MULTI-LINK RX VISION CORONARY STENT SYSTEM	74MAF	ABBOTT VASCULAR-CARDIAC THERAPIES	26531 YNEZ RD.		TEMECULA	CA	92591	462	US	92591 4628	0HP	2010-12-05	NA	1007849-12	8010531	NA	Y	2008-02-29	MAF	NA	Y	N	1013293		2024168-2008-00182	M	Y			03/14/2008	N	Y	02/15/2008	02/15/2008	N	1	Y	U					0
1461140				1	2009-05-19	MULTI-LINK MINI VISION RX CORONARY STENT SYSTEM	74MAF	ABBOTT VASCULAR-CARDIAC THERAPIES	26531 YNEZ ROAD		TEMECULA	CA	92591	462	US	92591 4628	0HP	2011-10-30	NA	1007822-28	8112741	NA	Y	2009-04-28	MAF	NA	Y	N	1461140		2024168-2009-00884	M	Y			05/19/2009	N	Y	04/24/2009	04/20/2009	N	1	Y	U					0
1436751				1	2009-08-11	MULTI-LINK VISION CORONARY STENT SYSTEM	74MAF	ABBOTT VASCULAR-CARDIAC THERAPIES	26531 YNEZ RD.		TEMECULA	CA	92591	462	US	92591 4628	0HP		NA	UNK	UNK	NA	N		MAF	NA	R	N	1436751		2024168-2009-01436	M	Y			08/11/2009	Y	N	07/21/2009	07/20/2009	N	0	N	U					0
1578587				1	2009-12-18	MULTI-LINK RX VISION CORONARY STENT SYSTEM	74MAF	ABBOTT VASCULAR-CARDIAC THERAPIES	26531 YNEZ ROAD		TEMECULA	CA	92591	462	US	92591 4628	0HP	2012-06-30	NA	1007848-15	9072441	NA	Y	2009-12-11	MAF	NA	Y	N	1578587		2024168-2009-02394	M	Y			12/18/2009	N	Y	11/24/2009	10/28/2009	N	1	Y	U					0
795278				1	2006-12-08	MULTI-LINK RX VISION CORONARY STENT SYSTEM	74MAF	GUIDANT VASCULAR INTERVENTION	26531 YNEZ RD.		TEMECULA	CA	92591	462	US	92591 4628	0HP		NA	1007849-15	UNK	NA	N		MAF	NA	R	N	795278		2024168-2006-00676	M	Y			12/08/2006	Y	N	11/08/2006		N	UNK	N	Y			N		UNK
932873				1	2007-10-24	MULTILINK MINI VISION RX CORONARY STENT SYSTEM	74MAF	ABBOTT VASCULAR-CARDIAC THERAPIES	26531 YNEZ RD.	MAILING P.O. BOX 9018	TEMECULA	CA	92591	462	US	92591 4628	0HP	2008-12-12	NA	1007822-08	601123Q	NA	N		MAF	NA	R	N	932873		2024168-2007-00442	M	Y			10/24/2007	N	Y	09/28/2007	09/28/2007	N	1	Y	U
814084				1	2007-01-31	MULTI-LINK RX PIXEL CORONARY STENT SYSTEM	74MAF	GUIDANT VASCULAR INTERVENTION	26531 YNEZ RD.		TEMECULA	CA	92591	462	US	92591 4628	0HP	2008-08-20	NA	1005732-13	6092031	NA	R	2007-01-11	MAF	NA	Y	N	814084		2024168-2007-00038	M	Y			01/31/2007	N	Y	01/09/2007	01/05/2007	N	1	Y	U			N		UNK
960354				1	2007-12-05	MULTI-LINK RX VISION CORONARY STENT SYSTEM	74MAF	ABBOTT VASCULAR-CARDIAC THERAPIES	26531 YNEZ RD.		TEMECULA	CA	92591	462	US	92591 4628	0HP	2010-05-22	NA	1007850-28	7062231	NA	N		MAF	NA	R	N	960354		2024168-2007-00568	M	Y			12/05/2007	N	Y	11/21/2007	11/21/2007	N	1	Y	U					0
859425				1	2007-03-07	MULTI-LINK RX VISION CORONARY STENT SYSTEM	74MAF	GUIDANT VASCULAR INTERVENTION	26531 YNEZ RD.		TEMECULA	CA	92591	462	US	92591 4628	0HP	2009-09-12	NA	1007850-12	6101231	NA	N		MAF	NA	R	N	859425		2024168-2007-00078	M	Y			03/07/2007	N	Y	02/07/2007	01/30/2007	N	1	Y	U			N		UNK
1553497				1	2009-11-18	MULTI-LINK RX VISION CORONARY STENT SYSTEM	74MAF	ABBOTT VASCULAR-CARDIAC THERAPIES	26531 YNEZ RD.		TEMECULA	CA	92591	462	US	92591 4628	0HP	2012-06-30	NA	1007848-18	9071541	NA	Y	2009-10-29	MAF	NA	Y	N	1553497		2024168-2009-02147	M	Y			11/18/2009	N	Y	10/27/2009	10/25/2009	N	1	Y	U					0
1553495				1	2009-11-18	MULTI-LINK MINI VISION RX CORONARY STENT SYSTEM	74MAF	ABBOTT VASCULAR-CARDIAC THERAPIES	26531 YNEZ RD.		TEMECULA	CA	92591	462	US	92591 4628	0HP	2012-03-31	NA	1007828-15	9040241	NA	N		MAF	NA	R	N	1553495		2024168-2009-02144	M	Y			11/18/2009	N	Y	10/28/2009	10/27/2009	N	1	Y	U			N		0
1060461				1	2008-06-13	MULTI-LINK MINI VISION RX CORONARY STENT SYSTEM	74MAF	ABBOTT VASCULAR-CARDIAC THERAPIES	26531 YNEZ RD.		TEMECULA	CA	92591	462	US	92591 4628	0HP	2011-01-31	NA	1007821-08	8022732	NA	N		MAF	NA	R	N	1060461		2024168-2008-00488	M	Y			06/13/2008	Y	Y	05/14/2008	05/14/2008	N	1	Y	U					0
1060464				1	2008-06-13	MULTI-LINK MINI VISION RX CORONARY STENT SYSTEM	74MAF	ABBOTT VASCULAR-CARDIAC THERAPIES	26531 YNEZ RD.		TEMECULA	CA	92591	462	US	92591 4628	0HP		NA	UNK	UNK	NA	N		MAF	NA	R	N	1060464		2024168-2008-00491	M	Y			06/13/2008	Y	N	05/15/2008	05/14/2008	N	1	Y	U					0
823192				1	2007-01-26	MULTI-LINK RX PIXEL CORONARY STENT SYSTEM	74MAF	GUIDANT VASCULAR INTERVENTION	26531 YNEZ RD.		TEMECULA	CA	92591	462	US	92591 4628	0HP	2008-07-14	NA	1005732-08	6081431	NA	R	2007-01-08	MAF	NA	Y	N	823192		2024168-2007-00033	M	Y			01/26/2007	N	Y	12/29/2006	09/25/2006	N	1	Y	U			N		UNK
973641				1	2007-04-19	ACS MULTI-LINK RX ULTRA CORONARY STENT SYSTEM	74MAF	GUIDANT VASCULAR INTERVENTION	26531 YNEZ RD.		TEMECULA	CA	92591	462	US	92591 4628	0HP	2008-05-08	NA	1003382-18	6060831	NA	R	2007-03-30	MAF	NA	Y	N	973641		2024168-2007-00142	M	Y			04/19/2007	N	Y	03/23/2007	03/23/2007	N	1	Y	U			N		UNK
1556379				1	2009-12-08	MULTI-LINK MINI VISION RX CORONARY STENT SYSTEM	74MAF	ABBOTT VASCULAR-CARDIAC THERAPIES	26531 YNEZ RD.		TEMECULA	CA	92591	462	US	92591 4628	0HP	2012-07-31	NA	1007821-08	9082642	NA	Y	2009-12-07	MAF	NA	Y	N	1556379		2024168-2009-02289	M	Y			12/08/2009	Y	Y	11/13/2009	11/13/2009	N	1	Y	U					0
999677				1	2008-02-14	MULTI-LINK RX PIXEL CORONARY STENT SYSTEM	74MAF	ABBOTT VASCULAR-CARDIAC THERAPIES	26531 YNEZ RD.		TEMECULA	CA	92591	462	US	92591 4628	0HP	2008-02-16	NA	1005635-28J	6031631	NA	N		MAF	NA	R	N	999677		2024168-2008-00113	M	Y			02/14/2008	Y	N	01/21/2008	01/18/2008	N	1	Y	U			N		0
999670				1	2008-02-14	MULTI-LINK RX PIXEL CORONARY STENT SYSTEM	74MAF	ABBOTT VASCULAR-CARDIAC THERAPIES	26531 YNEZ RD.		TEMECULA	CA	92591	462	US	92591 4628	0HP	2007-11-12	NA	1005635-18J	5121231	NA	N		MAF	NA	R	N	999670		2024168-2008-00109	M	Y			02/14/2008	Y	N	01/17/2008	01/12/2007	N	1	Y	U					0
999678				1	2008-02-14	MULTI-LINK RX PIXEL CORONARY STENT SYSTEM	74MAF	ABBOTT VASCULAR-CARDIAC THERAPIES	26531 YNEZ RD.		TEMECULA	CA	92591	462	US	92591 4628	0HP	2008-12-25	NA	1005634-18J	7012531	NA	N		MAF	NA	R	N	999678		2024168-2008-00102	M	Y			02/14/2008	Y	N	01/16/2007	03/27/2007	N	1	Y	U					0
1587972				1	2010-01-22	MULTI-LINK MINI VISION RX CORONARY STENT SYSTEM	74MAF	ABBOTT VASCULAR-CARDIAC THERAPIES	26531 YNEZ RD.		TEMECULA	CA	92591	462	US	92591 4628	0HP	2012-02-28	NA	1007828-12	9031941	NA	N		MAF	NA	R	N	1587972		2024168-2010-00104	M	Y			01/22/2010	N	Y	12/29/2009	12/28/2009	N	1	Y	U					0
876148				1	2007-07-06	MULTI-LINK RX VISION CORONARY STENT SYSTEM	74MAF	ABBOTT VASCULAR-CARDIAC THERAPIES	26531 YNEZ RD.		TEMECULA	CA	92591	462	US	92591 4628	0HP	2008-01-21	NA	1007843-08	5022131	NA	N		MAF	NA	R	N	876148		2024168-2007-00249	M	Y			07/06/2007	N	Y	06/07/2007	05/10/2007	N	1	Y	U
1195160				1	2008-10-08	MULTI-LINK MINI VISION RX CORONARY STENT SYSTEM	74MAF	ABBOTT VASCULAR-CARDIAC THERAPIES	26531 YNEZ ROAD		TEMECULA	CA	92591	462	US	92591 4628	0HP	2011-06-30	NA	1007823-08	8070441	NA	N		MAF	NA	R	N	1195160		2024168-2008-00920	M	Y			10/08/2008	Y	Y	09/15/2008	09/15/2008	N	1	Y	U					0
1521124				1	2009-10-09	MULTI-LINK RX VISION CORONARY STENT SYSTEM	74MAF	ABBOTT VASCULAR-CARDIAC THERAPIES	26531 YNEZ RD.		TEMECULA	CA	92591	462	US	92591 4628	0HP	2011-10-31	NA	1007850-23	8111041	NA	Y	2009-09-24	MAF	NA	Y	N	1521124		2024168-2009-01790	M	Y			10/09/2009	N	Y	09/15/2009	09/03/2009	N	1	Y	U					0
1456959				1	2009-06-19	MULTI-LINK RX VISION CORONARY STENT SYSTEM	74MAF	ABBOTT VASCULAR-CARDIAC THERAPIES	26531 YNEZ ROAD		TEMECULA	CA	92591	462	US	92591 4628	0HP	2011-12-31	NA	1007842-15	9010541	NA	Y	2009-06-09	MAF	NA	Y	N	1456959		2024168-2009-01085	M	Y			06/19/2009	N	Y	05/26/2009	05/26/2009	N	1	Y	U					0
1463609				1	2009-08-28	MULTI-LINK MINI VISION RX CORONARY STENT SYSTEM	74MAF	ABBOTT VASCULAR-CARDIAC THERAPIES	26531 YNEZ RD.		TEMECULA	CA	92591	462	US	92591 4628	0HP		NA	UNK	UNK	NA	N		MAF	NA	R	N	1463609		2024168-2009-01581	M	Y			08/28/2009	Y	N	08/07/2009	11/20/2008	N	1	Y	U					0
1463607				1	2009-08-28	MULTI-LINK RX VISION CORONARY STENT SYSTEM	74MAF	ABBOTT VASCULAR-CARDIAC THERAPIES	26531 YNEZ RD.		TEMECULA	CA	92591	462	US	92591 4628	0HP	2012-03-31	NA	1007849-18	9042041	NA	Y	2009-08-19	MAF	NA	Y	N	1463607		2024168-2009-01579	M	Y			08/28/2009	Y	Y	08/14/2009	08/14/2009	N	1	Y	U					0
1580276				1	2010-01-15	MULTI-LINK RX VISION CORONARY SYSTEM	74MAF	ABBOTT VASCULAR-CARDIAC THERAPIES	26531 YNEZ RD.		TEMECULA	CA	92591	462	US	92591 4628	0HP	2012-02-28	NA	1007848-28	9030341	NA	N		MAF	NA	R	N	1580276		2024168-2010-00072	M	Y			01/15/2010	Y	N	12/21/2009	12/21/2009	N	1	Y	U					0
1520919				1	2009-11-02	MULTI-LINK RX VISION CORONARY STENT SYSTEM	74MAF	ABBOTT VASCULAR-CARDIAC THERAPIES	26531 YNEZ RD.		TEMECULA	CA	92591	462	US	92591 4628	0HP	2011-10-31	NA	1007841-23	8111041	NA	Y	2009-10-22	MAF	NA	Y	N	1520919		2024168-2009-02003	M	Y			11/02/2009	N	Y	10/08/2009	10/06/2009	N	1	Y	U					0
1244428				1	2008-11-24	MULTI-LINK RX VISION CORONARY STENT SYSTEM	74MAF	ABBOTT VASCULAR-CARDIAC THERAPIES	26531 YNEZ RD.		TEMECULA	CA	92591	462	US	92591 4628	0HP	2011-07-31	NA	1007849-15	8082241	NA	R	2008-11-18	MAF	NA	Y	N	1244428		2024168-2008-01233	M	Y			11/24/2008	N	Y	10/30/2008	10/30/2008	N	1	Y	U					0
862936				1	2007-06-07	MULTI-LINK RX VISION CORONARY STENT SYSTEM	74MAF	ABBOTT VASCULAR-CARDIAC THERAPIES	26531 YNEZ RD.		TEMECULA	CA	92591	462	US	92591 4628	0HP	2009-12-26	NA	1007842-18	7012632	NA	R	2007-05-15	MAF	NA	Y	N	862936		2024168-2007-00200	M	Y			06/07/2007	N	Y	04/30/2007	04/12/2007	N	1	Y	U					0
1047405				1	2008-05-16	MULTI-LINK RX VISION CORONARY STENT SYSTEM	74MAF	ABBOTT VASCULAR-CARDIAC THERAPIES	26531 YNEZ ROAD		TEMECULA	CA	92591	462	US	92591 4628	0HP	2009-02-28	NA	1007844-23J	603213Q	NA	N		MAF	NA	R	N	1047405		2024168-2008-00405	M	Y			05/16/2008	N	Y	04/18/2008	04/17/2008	N	0	Y	U					0
796252				1	2006-12-04	MULTI-LINK RX VISION CORONARY STENT SYSTEM	74MAF	GUIDANT VASCULAR INTERVENTION	26531 YNEZ RD.		TEMECULA	CA	92591	462	US	92591 4628	0HP	2009-07-31	NA	1007849-15	6083131	NA	R	2006-11-08	MAF	NA	Y	N	796252		2024168-2006-00668	M	Y			12/04/2006	N	Y	11/06/2006	10/19/2006	N	1	Y	U			N		UNK
956744				1	2007-11-30	ACS MULTI-LINK RX ULTRA CORONARY STENT SYSTEM	74MAF	ABBOTT VASCULAR-CARDIAC THERAPIES	26531 YNEZ RD.		TEMECULA	CA	92591	462	US	92591 4628	0HP	2009-03-18	NA	1003376-18	7041831	NA	Y	2007-11-27	MAF	NA	Y	N	956744		2024168-2007-00528	M	Y			11/30/2007	N	Y	11/07/2007	11/05/2007	N	1	Y	U					0
1018144				1	2008-03-20	MULTI-LINK RX VISION CORONARY STENT SYSTEM	74MAF	ABBOTT VASCULAR-CARDIAC THERAPIES	26531 YNEZ ROAD		TEMECULA	CA	92591	462	US	92591 4628	0HP	2009-03-31	NA	1007843-08J	7041131	NA	Y	2008-02-28	MAF	NA	Y	N	1018144		2024168-2008-00202	M	Y			03/20/2008	N	Y	02/22/2008	02/22/2008	N	1	Y	U			N
956746				1	2007-11-30	MULTI-LINK RX VISION CORONARY STENT SYSTEM	74MAF	ABBOTT VASCULAR-CARDIAC THERAPIES	26531 YNEZ RD.		TEMECULA	CA	92591	462		92591 4628	0HP	2010-05-12	NA	1007849-08	7061231	NA	R	2007-11-12	MAF	NA	Y	N	956746		2024168-2007-00531	M	Y			11/30/2007	N	Y	11/02/2007	10/18/2007	N	1	Y	U					0
926021				1	2007-10-09	MULTI-LINK RX VISION CORONARY STENT SYSTEM	74MAF	ABBOTT VASCULAR-CARDIAC THERAPIES	26531 YNEZ RD.		TEMECULA	CA	92591	462		92591 4628	0HP	2010-04-02	NA	1007850-12	7050231	NA	Y	2007-09-25	MAF	NA	Y	N	926021		2024168-2007-00418	M	Y			10/09/2007	N	Y	09/17/2007	09/09/2007	N	1	Y	U
928777				1	2007-10-16	MULTI-LINK RX PIXEL CORONARY STENT SYSTEM	74MAF	ABBOTT VASCULAR-CARDIAC THERAPIES	26531 YNEZ RD.		TEMECULA	CA	92591	462	US	92591 4628	0HP	2008-03-19	NA	1005635-23J	6041931	NA	Y		MAF	NA	R	N	928777		2024168-2007-00434	M	Y			10/16/2007	N	Y	09/21/2007	09/20/2007	N	1	Y	U					0
1150005				1	2008-08-27	MULTI-LINK RX VISION CORONARY STENT SYSTEM	74MAF	ABBOTT VASCULAR-CARDIAC THERAPIES	26531 YNEZ RD.		TEMECULA	CA	92591	462	US	92591 4628	0HP	2011-04-30	NA	1007849-23	8051941	NA	N		MAF	NA	R	N	1150005		2024168-2008-00723	M	Y			08/27/2008	N	Y	07/28/2008	06/27/2008	N	1	Y	U					0
833855				1	2007-03-28	MULTI-LINK RX PIXEL CORONARY STENT SYSTEM	74MAF	GUIDANT VASCULAR INTERVENTION	26531 YNEZ RD.		TEMECULA	CA	92591	462	US	92591 4628	0HP	2008-02-03	NA	1005634-08J	6030331	NA	N		MAF	NA	R	N	833855		2024168-2007-00112	M	Y			03/28/2007	Y	N	03/02/2007	10/05/2006	N	1	Y	U			N		UNK
1163385				1	2008-09-10	MULTI-LINK MINI VISION RX CORONARY STENT SYSTEM	74MAF	ABBOTT VASCULAR-CARDIAC THERAPIES	26531 YNEZ RD.		TEMECULA	CA	92591	462	US	92591 4628	0HP	2011-04-30	NA	1007829-23	8052331	NA	Y	2008-08-21	MAF	NA	Y	N	1163385		2024168-2008-00788	M	Y			09/10/2008	N	Y	08/11/2008	08/01/2008	N	1	Y	U					0
1220836				1	2008-10-30	MULTI-LINK MINI VISION RX CORONARY STENT SYSTEM	74MAF	ABBOTT VASCULAR-CARDIAC THERAPIES	26531 YNEZ RD.		TEMECULA	CA	92591	462	US	92591 4628	0HP	2011-06-30	NA	1007828-18	8071441	NA	N		MAF	NA	R	N	1220836		2024168-2008-01044	M	Y			10/30/2008	N	Y	10/02/2008	10/02/2008	N	1	Y	U					0
1054066				1	2008-05-30	MULTI-LINK RX VISION CORONARY STENT SYSTEM	74MAF	ABBOTT VASCULAR-CARDIAC THERAPIES	26531 YNEZ RD.		TEMECULA	CA	92591	462	US	92591 4628	0HP	2010-08-31	NA	1007842-12J	709033Q	NA	N		MAF	NA	R	N	1054066		2024168-2008-00453	M	Y			05/30/2008	Y	N	05/26/2008	05/24/2008	N	1	Y	U					0
1172340				1	2008-09-19	MULTI-LINK MINI VISION RX CORONARY STENT SYSTEM	74MAF	ABBOTT VASCULAR-CARDIAC THERAPIES	26531 YNEZ ROAD		TEMECULA	CA	92591	462	US	92591 4628	0HP	2010-04-30	NA	1007823-08	7050831	NA	N		MAF	NA	R	N	1172340		2024168-2008-00828	M	Y			09/19/2008	N	Y	08/21/2008	08/12/2008	N	1	Y	U					0
1220839				1	2008-10-30	MULTI-LINK RX VISION CORONARY STENT SYSTEM	74MAF	ABBOTT VASCULAR-CARDIAC THERAPIES	26531 YNEZ RD.		TEMECULA	CA	92591	462	US	92591 4628	0HP	2010-05-31	NA	1007849-08	7060131	NA	Y	2008-09-30	MAF	NA	Y	N	1220839		2024168-2008-01042	M	Y			10/30/2008	N	Y	09/08/2008	09/08/2008	N	0	Y	U					0
1128144				1	2008-08-20	MULTI-LINK MINI VISION OTW CORONARY STENT SYSTEM	74MAF	ABBOTT VASCULAR-CARDIAC THERAPIES	26531 YNEZ RD.		TEMECULA	CA	92591	462	US	92591 4628	0HP	2011-02-28	NA	1010154-12	8030731	NA	N		MAF	NA	R	N	1128144		2024168-2008-00687	M	Y			08/20/2008	Y	N	07/21/2008	07/21/2008	N	1	Y	U
938594				1	2007-04-13	ACS MULTI-LINK RX ULTRA CORONARY STENT SYSTEM	74MAF	GUIDANT VASCULAR INTERVENTION	26531 YNEZ RD.		TEMECULA	CA	92591	462	US	92591 4628	0HP	2008-01-22	NA	1003381-18	6022231	NA	N		MAF	NA	R	N	938594		2024168-2007-00133	M	Y			04/13/2007	N	Y	03/16/2007		N	2	Y	U			N		UNK
786738				1	2006-11-20	MULTI-LINK RX VISION CORONARY STENT SYSTEM	74MAF	GUIDANT VASCULAR INTERVENTION	26531 YNEZ RD.		TEMECULA	CA	92591	462	US	92591 4628	0HP		NA	1007843-12J	UNK	NA	N		MAF	NA	R	N	786738		2024168-2006-00659	M	Y			11/20/2006	Y	N	10/25/2006	10/25/2006	N	1	Y	U			N		UNK
1031705				1	2008-04-18	MULTI-LINK RX VISION CORONARY STENT SYSTEM	74MAF	ABBOTT VASCULAR-CARDIAC THERAPIES	26531 YNEZ RD.		TEMECULA	CA	92591	462	US	92591 4628	0HP	2010-12-31	NA	1007849-18	8012131	NA	Y	2008-03-27	MAF	NA	Y	N	1031705		2024168-2008-00327	M	Y			04/18/2008	N	Y	03/21/2008	03/21/2008	N	1	Y	U					0
974078				1	2008-01-04	MULTI-LINK RX VISION CORONARY STENT SYSTEM	74MAF	ABBOTT VASCULAR-CARDIAC THERAPIES	26531 YNEZ RD.		TEMECULA	CA	92591	462	US	92591 4628	0HP	2009-06-20	NA	1007842-23J	707203Q	NA	N		MAF	NA	R	N	974078		2024168-2008-00011	M	Y			01/04/2008	Y	Y	12/07/2007	12/07/2007	N	1	Y	U
1063829				1	2008-06-19	MULTI-LINK RX VISION CORONARY STENT SYSTEM	74MAF	ABBOTT VASCULAR-CARDIAC THERAPIES	26531 YNEZ RD.		TEMECULA	CA	92591	462	US	92591 4628	0HP	2010-12-31	NA	1007849-23	8010331	NA	Y	2008-06-06	MAF	NA	Y	N	1063829		2024168-2008-00503	M	Y			06/19/2008	N	Y	05/20/2008	05/07/2008	N	1	Y	U					0
921750				1	2007-03-29	MULTI-LINK RX VISION CORONARY STENT SYSTEM	74MAF	GUIDANT VASCULAR INTERVENTION	26531 YNEZ RD.		TEMECULA	CA	92591	462	US	92591 4628	0HP	2007-06-22	NA	1007849-15	407223Q	NA	N		MAF	NA	R	N	921750		2024168-2007-00115	M	Y			03/29/2007	N	Y	02/28/2007		N	0	N	U			N		UNK
1553580				1	2009-11-19	MULTI-LINK RX VISION CORONARY STENT SYSTEM	74MAF	ABBOTT VASCULAR-CARDIAC THERAPIES	26531 YNEZ RD		TEMECULA	CA	92591	462	US	92591 4628	0HP	2011-05-31	NA	1007844-12	8061741	NA	N		MAF	NA	R	N	1553580		2024168-2009-02151	M	Y			11/19/2009	N	Y	10/27/2009	10/26/2009	N	0	N	U					0
1345352				1	2009-01-08	MULTI-LINK RX VISION CORONARY STENT SYSTEM	74MAF	ABBOTT VASCULAR-CARDIAC THERAPIES	26531 YNEZ RD.		TEMECULA	CA	92591	462	US	92591 4628	0HP	2010-10-31	NA	1007843-12	7112132	NA	Y	2008-12-30	MAF	NA	Y	N	1345352		2024168-2009-00011	M	Y			01/08/2009	N	Y	12/09/2008	12/05/2008	N	1	Y	U					0
1345358				1	2009-01-08	MULTI-LINK RX VISION CORONARY STENT SYSTEM	74MAF	ABBOTT VASCULAR-CARDIAC THERAPIES	26531 YNEZ RD.		TEMECULA	CA	92591	462	US	92591 4628	0HP	2011-08-04	NA	1007850-18	8090441	NA	Y	2008-12-31	MAF	NA	Y	N	1345358		2024168-2009-00020	M	Y			01/08/2009	N	Y	12/09/2008	12/06/2008	N	0	Y	U					0
830759				1	2007-03-20	MULTI-LINK RX PIXEL CORONARY STENT SYSTEM	74MAF	GUIDANT VASCULAR INTERVENTION	26531 YNEZ RD.		TEMECULA	CA	92591	462	US	92591 4628	0HP	2007-03-06	NA	1005635-13J	5040631	NA	N		MAF	NA	R	N	830759		2024168-2007-00095	M	Y			03/20/2007	Y	N	02/19/2007	12/12/2005	N	1	Y	U			N		UNK
1054439				1	2008-05-29	MULTI-LINK RX VISION CORONARY STENT SYSTEM	74MAF	ABBOTT VASCULAR-CARDIAC THERAPIES	26531 YNEZ RD.		TEMECULA	CA	92591	462	US	92591 4628	0HP	2010-02-28	NA	1007843-08	7032931	NA	Y	2008-04-29	MAF	NA	Y	N	1054439		2024168-2008-00441	M	Y			05/29/2008	N	Y	03/19/2008	03/18/2008	N	1	Y	U					0
788071				1	2006-11-14	MULTI-LINK RX VISION CORONARY STENT SYSTEM	74MAF	GUIDANT VASCULAR INTERVENTION	26531 YNEZ RD		TEMECULA	CA	92591	462	US	92591 4628	0HP	2008-05-22	NA	1007847-18	5062231	NA	R	2006-10-30	MAF	NA	Y	N	788071		2024168-2006-00648	M	Y			11/14/2006	N	Y	10/26/2006	10/25/2006	N	1	Y	U			U		UNK
1220843				1	2008-10-30	MULTI-LINK RX VISION CORONARY STENT SYSTEM	74MAF	ABBOTT VASCULAR-CARDIAC THERAPIES	26531 YNEZ RD.		TEMECULA	CA	92591	462	US	92591 4628	0HP	2010-08-04	NA	1007848-23	7090431	NA	Y	2008-10-07	MAF	NA	Y	N	1220843		2024168-2008-01026	M	Y			10/30/2008	N	Y	09/30/2008	09/28/2008	N	1	Y	U					0
802183				1	2007-01-05	MULTI-LINK RX ZETA CORONARY STENT SYSTEM	74MAF	GUIDANT VASCULAR INTERVENTION	26531 YNEZ RD.		TEMECULA	CA	92591	462	US	92591 4628	0HP	2008-06-30	NA	1009839-38	6073131	NA	R	2006-12-18	MAF	NA	Y	N	802183		2024168-2007-00009	M	Y			01/05/2007	Y	N	12/12/2006	12/11/2006	N	1	Y	U			N		UNK
964998				1	2007-12-14	MULTI-LINK RX VISION CORONARY STENT SYSTEM	74MAF	ABBOTT VASCULAR-CARDIAC THERAPIES	26531 YNEZ RD.		TEMECULA	CA	92591	462	US	92591 4628	0HP	2010-05-13	NA	1007850-08	7061331	NA	Y	2007-11-27	MAF	NA	Y	N	964998		2024168-2007-00602	M	Y			12/14/2007	N	Y	11/16/2007	11/13/2007	N	1	Y	U					0
882792				1	2007-07-18	MULTI-LINK RX VISION CORONARY STENT SYSTEM	74MAF	ABBOTT VASCULAR-CARDIAC THERAPIES	26531 YNEZ ROAD		TEMECULA	CA	92591	462	US	92591 4628	0HP	2008-12-24	NA	1007848-23	6012431	NA	R	2007-06-25	MAF	NA	Y	N	882792		2024168-2007-00275	M	Y			07/18/2007	Y	N	06/18/2007	06/15/2007	N	1	Y	U					0
1438809				1	2009-08-10	MULTI-LINK MINI VISION RX CORONARY STENT SYSTEM	74MAF	ABBOTT VASCULAR-CARDIAC THERAPIES	26531 YNEZ RD.		TEMECULA	CA	92591	462	US	92591 4628	0HP	2012-01-31	NA	1007829-15	9020541	NA	N		MAF	NA	R	N	1438809		2024168-2009-01429	M	Y			08/10/2009	Y	N	07/16/2009	07/16/2009	N	1	Y	U					0
960615				1	2007-12-06	MULTI-LINK VISION CORONARY STENT SYSTEM	74MAF	ABBOTT VASCULAR-CARDIAC THERAPIES	26531 YNEZ RD.		TEMECULA	CA	92591	462	US	92591 4628	0HP		NA	UNK	UNK	NA	N		MAF	NA	R	N	960615		2024168-2007-00571	M	Y			12/06/2007	Y	N	11/09/2007	11/09/2007	N	1	Y	U
870461				1	2007-06-21	MULTI-LINK RX VISION CORONARY STENT SYSTEM	74MAF	ABBOTT VASCULAR-CARDIAC THERAPIES	26531 YNEZ RD.		TEMECULA	CA	92591	462	US	92591 4628	0HP	2008-01-01	NA	1007842-18J	6020131	NA	N		MAF	NA	R	N	870461		2024168-2007-00227	M	Y			06/21/2007	Y	N	05/25/2007	05/24/2007	N	1	Y	U					0
1244411				1	2008-11-24	MULTI-LINK VISION CORONARY STENT SYSTEM	74MAF	ABBOTT VASCULAR-CARDIAC THERAPIES	26531 YNEZ RD.		TEMECULA	CA	92591	462	US	92591 4628	0HP		NA	UNK	UNK	NA	N		MAF	NA	R	N	1244411		2024168-2008-01229	M	Y			11/24/2008	N	Y	10/27/2008	10/26/2008	N	0	N	U					0
981832				1	2008-01-17	MULTI-LINK RX VISION CORONARY STENT SYSTEM	74MAF	ABBOTT VASCULAR-CARDIAC THERAPIES	26531 YNEZ ROAD		TEMECULA	CA	92591	462	US	92591 4628	0HP	2007-09-10	NA	1007843-08J	510103Q	NA	N		MAF	NA	R	N	981832		2024168-2008-00043	M	Y			01/17/2008	Y	N	12/19/2007	12/19/2007	N	1	Y	U					0
981831				1	2008-01-17	MULTI-LINK RX VISION CORONARY STENT SYSTEM	74MAF	ABBOTT VASCULAR-CARDIAC THERAPIES	26531 YNEZ ROAD		TEMECULA	CA	92591	462	US	92591 4628	0HP	2010-07-27	NA	1007849-28	7082731	NA	R	2008-01-03	MAF	NA	Y	N	981831		2024168-2008-00042	M	Y			01/17/2008	Y	Y	12/20/2007	12/20/2007	N	0	Y	U			N		0
858938				1	2007-05-30	MULTI-LINK RX ZETA CORONARY STENT SYSTEM	74MAF	GUIDANT VASCULAR INTERVENTION	26531 YNEZ RD.		TEMECULA	CA	92591	462	US	92591 4628	0HP	2008-04-04	NA	1009834-08	6050431	NA	N		MAF	NA	R	N	858938		2024168-2007-00197	M	Y			05/30/2007	N	Y	05/02/2007	05/02/2007	N	0	N	U					0
1406277				1	2009-06-19	MULTI-LINK MINI VISION RX CORONARY STENT SYSTEM	74MAF	ABBOTT VASCULAR-CARDIAC THERAPIES	26531 YNEZ RD.		TEMECULA	CA	92591	462	US	92591 4628	0HP	2011-06-30	NA	1007828-15	8071141	NA	N		MAF	NA	R	N	1406277		2024168-2009-01073	M	Y			06/19/2009	Y	Y	05/25/2009	05/22/2009	N	1	Y	U					0
1406274				1	2009-06-19	MULTI-LINK MINI VISION RX CORONARY STENT SYSTEM	74MAF	ABBOTT VASCULAR-CARDIAC THERAPIES	26531 YNEZ RD.		TEMECULA	CA	92591	462	US	92591 4628	0HP	2011-09-30	NA	1007823-15	8100341	NA	Y	2009-05-29	MAF	NA	Y	N	1406274		2024168-2009-01077	M	Y			06/19/2009	Y	Y	05/26/2009	05/21/2009	N	1	Y	U					0
1425636				1	2009-07-31	MULTI-LINK RX VISION CORONARY STENT SYSTEM	74MAF	ABBOTT VASCULAR-CARDIAC THERAPIES	26531 YNEZ RD.		TEMECULA	CA	92591	462	US	92591 4628	0HP		NA	UNK	UNK	NA	N		MAF	NA	R	N	1425636		2024168-2009-01380	M	Y			07/31/2009	Y	N	07/07/2009	07/07/2009	N	1	Y	U					0
1425637				1	2009-07-31	MULTI-LINK MINI VISION RX CORONRY STENT SYSTEM	74MAF	ABBOTT VASCULAR-CARDIAC THERAPIES	26531 YNEZ RD.		TEMECULA	CA	92591	462	US	92591 4628	0HP		NA	1007829-15	UNK	NA	Y	2009-07-13	MAF	NA	Y	N	1425637		2024168-2009-01379	M	Y			07/31/2009	Y	Y	07/07/2009	07/07/2009	N	1	Y	U					0
1016250				1	2008-03-19	MULTILINK MINI VISION RX CORONARY STENT SYSTEM	74MAF	ABBOTT VASCULAR-CARDIAC THERAPIES	26531 YNEZ RD.		TEMECULA	CA	92591	462	US	92591 4628	0HP	2010-07-31	NA	1007823-08	7083131	NA	R	2008-03-11	MAF	NA	Y	N	1016250		2024168-2008-00197	M	Y			03/19/2008	Y	Y	02/18/2008	02/18/2008	N	1	Y	U
1185995				1	2008-10-02	MULTI-LINK MINI VISION RX CORONARY STENT SYSTEM	74MAF	ABBOTT VASCULAR-CARDIAC THERAPIES	26531 YNEZ RD.		TEMECULA	CA	92591	462	US	92591 4628	0HP	2011-06-30	NA	1007823-12	8070441	NA	Y	2008-09-25	MAF	NA	Y	N	1185995		2024168-2008-00890	M	Y			10/02/2008	Y	Y	09/02/2008	09/02/2008	N	1	Y	U					0
1325676				1	2008-12-18	MULTI-LINK VISION CORONARY STENT SYSTEM	74MAF	ABBOTT VASCULAR-CARDIAC THERAPIES	26531 YNEZ RD.		TEMECULA	CA	92591	462	US	92591 4628	0HP		NA	UNK	UNK	NA	N		MAF	NA	R	N	1325676		2024168-2008-01419	M	Y			12/18/2008	N	Y	11/26/2008	11/25/2008	N	1	Y	U					0
882139				1	2007-07-13	MULTI-LINK RX PIXEL CORONARY STENT SYSTEM	74MAF	ABBOTT VASCULAR-CARDIAC THERAPIES	26531 YNEZ RD.		TEMECULA	CA	92591	462	US	92591 4628	0HP		NA	1005635-28J	UNK	NA	N		MAF	DA	R	N	882139		2024168-2007-00265	M	Y			07/13/2007	Y	N	06/13/2007	06/20/2006	N	1	Y	U					0
811864				1	2007-01-11	MULTI-LINK MINI VISION RX CORONARY STENT SYSTEM	74MAF	GUIDANT VASCULAR INTERVENTION	26531 YNEZ RD.		TEMECULA	CA	92591	462	US	92591 4628	0HP	2009-07-10	NA	1007821-12	6081031	NA	R	2007-01-02	MAF	NA	Y	N	811864		2024168-2007-00016	M	Y			01/11/2007	N	Y	12/12/2006	12/04/2006	N	0	N	U			N		UNK
1486309				1	2009-07-27	MULTI-LINK MINI VISION RX CORONARY STENT SYSTEM	74MAF	ABBOTT VASCULAR-CARDIAC THERAPIES	26531 YNEZ RD.		TEMECULA	CA	92591	462	US	92591 4628	0HP	2011-07-30	NA	1007823-08	8080841	NA	Y	2009-07-21	MAF	NA	Y	N	1486309		2024168-2009-01348	M	Y			07/27/2009	N	Y	07/02/2009	05/28/2009	N	1	Y	U					0
1012705				1	2008-03-12	MULTI-LINK RX VISION CORONARY STENT SYSTEM	74MAF	ABBOTT VASCULAR-CARDIAC THERAPIES	26531 YNEZ RD.		TEMECULA	CA	92591	462	US	92591 4628	0HP	2010-12-08	NA	1007849-23	8010831	NA	Y	2008-02-22	MAF	DA	Y	N	1012705		2024168-2008-00177	M	Y			03/12/2008	N	Y	02/11/2008	02/11/2008		1	Y	U					0
908613				1	2007-09-05	MULTI-LINK RX PIXEL CORONARY STENT SYSTEM	74MAF	ABBOTT VASCULAR-CARDIAC THERAPIES	26531 YNEZ ROAD		TEMECULA	CA	92591	462	US	92591 4628	0HP	2008-02-15	NA	1005634-08J	6031531	NA	Y	2007-08-14	MAF	DA	Y	N	908613		2024168-2007-00353	M	Y			09/05/2007	Y	Y	08/08/2007	08/08/2007	N	0	Y	U					0
1578000				1	2010-01-12	MULTI-LINK RX VISION CORONARY STENT SYSTEM	74MAF	ABBOTT VASCULAR-CARDIAC THERAPIES	26531 YNEZ ROAD		TEMECULA	CA	92591	462	US	92591 4628	0HP	2012-04-30	NA	1007842-15	9051341	NA	N		MAF	NA	R	N	1578000		2024168-2010-00059	M	Y			01/12/2010	Y	N	12/18/2009	12/09/2009	N	1	Y	U					0
1414541				1	2009-07-14	MULTI-LINK MINI VISION RX CORONARY STENT SYSTEM	74MAF	ABBOTT VASCULAR-CARDIAC THERAPIES	26531 YNEZ RD.		TEMECULA	CA	92591	462	US	92591 4628	0HP	2012-02-28	NA	1007829-12	9031941	NA	N		MAF	NA	R	N	1414541		2024168-2009-01244	M	Y			07/14/2009	Y	Y	06/19/2009	06/13/2009	N	1	Y	U					0
906353				1	2007-08-30	MULTI-LINK MINI VISION RX CORONARY STENT SYSTEM	74MAF	ABBOTT VASCULAR-CARDIAC THERAPIES	26531 YNEZ ROAD		TEMECULA	CA	92591	462	US	92591 4628	0HP		NA	1007821-23	UNK	NA	N		MAF	NA	R	N	906353		2024168-2007-00343	M	Y			08/30/2007	N	Y	07/31/2007	05/14/2007	N	1	Y	U					0
880314				1	2007-07-12	MULTI-LINK RX VISION CORONARY STENT SYSTEM	74MAF	ABBOTT VASCULAR-CARDIAC THERAPIES	26531 YNEZ ROAD		TEMECULA	CA	92591	462	US	92591 4628	0HP	2009-11-13	NA	1007848-12	6121332	NA	R	2007-06-15	MAF	NA	Y	N	880314		2024168-2007-00254	M	Y			07/12/2007	N	Y	06/13/2007	06/11/2007	N	1	Y	U					0
976672				1	2008-01-07	MULTI-LINK RX PIXEL CORONARY STENT SYSTEM	74MAF	ABBOTT VASCULAR-CARDIAC THERAPIES	26531 YNEZ RD.		TEMECULA	CA	92591	462	US	92591 4628	0HP	2009-04-04	NA	1005730-13	7050431	NA	N		MAF	NA	R	N	976672		2024168-2008-00012	M	Y			01/07/2008	Y	Y	12/13/2007	12/07/2007	N	1	Y	U
1551856				1	2009-11-23	MULTI-LINK RX VISION CORONARY STENT SYSTEM	74MAF	ABBOTT VASCULAR-CARDIAC THERAPIES	26531 YNEZ RD.		TEMECULA	CA	92591	462	US	92591 4628	0HP	2012-01-31	NA	1007842-15	9021642	NA	Y	2009-11-11	MAF	NA	Y	N	1551856		2024168-2009-02193	M	Y			11/23/2009	N	Y	10/29/2009	10/29/2009	N	1	Y	U					0
1000246				1	2008-02-14	MULTI-LINK MINI VISION RX CORONARY STENT SYSTEM	74MAF	ABBOTT VASCULAR-CARDIAC THERAPIES	26531 YNEZ RD.		TEMECULA	CA	92591	462	US	92591 4628	0HP	2010-05-12	NA	1007829-15	7061231	NA	R	2008-01-22	MAF	NA	Y	N	1000246		2024168-2008-00114	M	Y			02/14/2008	N	Y	01/18/2008	10/13/2007	N	1	Y	U					0
934248				1	2007-10-25	MULTI-LINK RX VISION CORONARY STENT SYSTEM	74MAF	ABBOTT VASCULAR-CARDIAC THERAPIES	26531 YNEZ ROAD		TEMECULA	CA	92591	462	US	92591 4628	0HP	2010-01-16	NA	1007849-15	7021631	NA	N		MAF	NA	R	N	934248		2024168-2007-00446	M	Y			10/25/2007	N	Y	09/27/2007	09/26/2007	N	1	Y	U					0
1211509				1	2008-10-22	MULTI-LINK MINI VISION RX CORONARY STENT SYSTEM	74MAF	ABBOTT VASCULAR-CARDIAC THERAPIES	26531 YNEZ RD.		TEMECULA	CA	92591	462	US	92591 4628	0HP	2011-04-30	NA	1007823-15	8051231	NA	N		MAF	NA	R	N	1211509		2024168-2008-01000	M	Y			10/22/2008	Y	Y	09/26/2008	09/24/2008	N	1	Y	U					0
991373				1	2008-02-01	MULTI-LINK RX VISION CORONARY STENT SYSTEM	74MAF	ABBOTT VASCULAR-CARDIAC THERAPIES	26531 YNEZ RD.		TEMECULA	CA	92591	462	US	92591 4628	0HP	2010-09-09	NA	1007850-15	7100931	NA	Y	2008-01-28	MAF	NA	Y	N	991373		2024168-2008-00071	M	Y			02/01/2008	N	Y	01/04/2008	01/04/2008	N	0	N	U					0
870667				1	2007-06-21	MULTI-LINK RX VISION CORONARY STENT SYSTEM	74MAF	ABBOTT VASCULAR-CARDIAC THERAPIES	26531 YNEZ ROAD		TEMECULA	CA	92591	462	US	92591 4628	0HP	2010-02-02	NA	1007842-18	7030231	NA	R	2007-06-15	MAF	NA	N	N	870667		2024168-2007-00229	M	Y			06/21/2007	N	Y	05/24/2007	05/21/2007	N	1	Y	U					0
801164				1	2006-12-20	MULTI-LINK RX ZETA CORONARY STENT SYSTEM	74MAF	GUIDANT VASCULAR INTERVENTION	26531 YNEZ ROAD		TEMECULA	CA	92591	462	US	92591 4628	0HP	2008-04-05	NA	1009837-28	6050331	NA	R	2006-11-28	MAF	NA	Y	N	801164		2024168-2006-00702	M	Y			12/20/2006	N	Y	11/16/2006	11/01/2006	N	1	Y	U			N		UNK
1345575				1	2009-03-17	MULTI-LINK RX VISION CORONARY STENT SYSTEM	74MAF	ABBOTT VASCULAR-CARDIAC THERAPIES	26531 YNEZ RD.		TEMECULA	CA	92591	462	US	92591 4628	0HP	2011-10-31	NA	1007847-23	8112641	NA	Y	2009-02-26	MAF	NA	Y	N	1345575		2024168-2009-00442	M	Y			03/17/2009	Y	Y	02/20/2009	02/16/2009	N	1	Y	U					0
1003758				1	2008-02-22	MULTI-LINK RX VISION CORONARY STENT SYSTEM	74MAF	ABBOTT VASCULAR-CARDIAC THERAPIES	26531 YNEZ RD.		TEMECULA	CA	92591	462	US	92591 4628	0HP	2009-03-30	NA	1007843-18J	7043031	NA	Y	2008-01-31	MAF	NA	Y	N	1003758		2024168-2008-00138	M	Y			02/22/2008	N	Y	01/24/2008	01/24/2008	N	1	Y	U					0
1003757				1	2008-02-22	MULTI-LINK OTW VISION CORONARY STENT SYSTEM	74MAF	ABBOTT VASCULAR-CARDIAC THERAPIES	26531 YNEZ RD.		TEMECULA	CA	92591	462	US	92591 4628	0HP	2010-03-27	NA	1010144-12	7042731	NA	Y	2008-02-07	MAF	NA	Y	N	1003757		2024168-2008-00139	M	Y			02/22/2008	N	Y	01/25/2008	01/09/2008	N	1	Y	U					0
961778				1	2007-11-20	MULTI-LINK MINI VISION RX CORONARY STENT SYSTEM	74MAF	ABBOTT VASCULAR-CARDIAC THERAPIES	26531 YNEZ RD.		TEMECULA	CA	92591	462	US	92591 4628	0HP	2010-03-10	NA	1007822-28	7041031	NA	N		MAF	NA	R	N	961778		2024168-2007-00500	M	Y			11/20/2007	Y	N	10/22/2007	06/27/2007	N	2	Y	Y			N		UNK
837388				1	2007-04-05	MULTI-LINK MINI VISION RX CORONARY STENT SYSTEM	74MAF	GUIDANT VASCULAR INTERVENTION	26531 YNEZ RD.		TEMECULA	CA	92591	462	US	92591 4628	0HP	2009-12-15	NA	1007829-15	7011532	NA	N		MAF	NA	R	N	837388		2024168-2007-00121	M	Y			04/05/2007	Y	N	03/08/2007	02/19/2007	N	1	Y	U			N		UNK
1061108				1	2008-06-13	MULTI-LINK MINI VISION RX CORONARY STENT SYSTEM	74MAF	ABBOTT VASCULAR-CARDIAC THERAPIES	26531 YNEZ ROAD		TEMECULA	CA	92591	462	US	92591 4628	0HP	2011-01-31	NA	1007823-12	8020631	NA	Y	2008-05-21	MAF	NA	Y	N	1061108		2024168-2008-00483	M	Y			06/13/2008	N	Y	05/14/2008	04/14/2008	N	1	Y	U					0
1142745				1	2008-08-27	MULTI-LINK RX VISION CORONARY STENT SYSTEM	74MAF	ABBOTT VASCULAR-CARDIAC THERAPIES	26531 YNEZ ROAD		TEMECULA	CA	92591	462	US	92591 4628	0HP	2011-04-30	NA	1007849-28	8050231	NA	N		MAF	NA	R	N	1142745		2024168-2008-00728	M	Y			08/27/2008	Y	N	08/01/2008	07/24/2008	N	1	Y	U
888752				1	2007-08-01	MULTI-LINK RX PIXEL CORONARY STENT SYSTEM	74MAF	ABBOTT VASCULAR-CARDIAC THERAPIES	26531 YNEZ RD.		TEMECULA	CA	92591	462		92591 4628	0HP	2008-09-02	NA	1005635-23J	6100231	NA	Y	2007-07-16	MAF	NA	Y	N	888752		2024168-2007-00299	M	Y			08/01/2007	Y	N	07/02/2007	06/30/2007	N	1	Y	U					0
1236893				1	2008-11-06	MULTI-LINK MINI VISION RX CORONARY STENT SYSTEM	74MAF	ABBOTT VASCULAR-CARDIAC THERAPIES	26531 YNEZ RD.		TEMECULA	CA	92591	462	US	92591 4628	0HP	2011-06-30	NA	1007829-12	8070341	NA	R	2008-10-07	MAF	NA	Y	N	1236893		2024168-2008-01112	M	Y			11/06/2008	N	Y	09/16/2008	09/16/2008	N	1	Y	U					0
1236897				1	2008-11-06	MULTI-LINK MINI VISION RX CORONARY STENT SYSTEM	74MAF	ABBOTT VASCULAR-CARDIAC THERAPIES	26531 YNEZ RD.		TEMECULA	CA	92591	462	US	92591 4628	0HP	2011-05-31	NA	1007821-23	8061841	NA	N		MAF	NA	R	N	1236897		2024168-2008-01088	M	Y			11/06/2008	N	Y	10/09/2008	10/08/2008	N	1	Y	U					0
1479905				1	2009-07-10	MULTI-LINK RX VISION CORONARY STENT SYSTEM	74MAF	ABBOTT VASCULAR-CARDIAC THERAPIES	26531 YNEZ RD.		TEMECULA	CA	92591	462	US	92591 4628	0HP	2011-12-31	NA	1007843-23J	9012741	NA	Y	2009-06-26	MAF	NA	Y	N	1479905		2024168-2009-01210	M	Y			07/10/2009	N	Y	06/15/2009	06/14/2009	N	1	Y	U					0
893042				1	2007-02-21	MULTI-LINK RX VISION CORONARY STENT SYSTEM	74MAF	GUIDANT VASCULAR INTERVENTION	26531 YNEZ RD.		TEMECULA	CA	92591	462	US	92591 4628	0HP	2009-11-14	NA	1007849-12	6121431	NA	R	2007-02-02	MAF	NA	Y	N	893042		2024168-2007-00063	M	Y			02/21/2007	N	Y	01/26/2007	01/22/2007	N	0	N	U			N		UNK
1033916				1	2008-04-24	MULTI-LINK RX VISION CORONARY STENT SYSTEM	74MAF	ABBOTT VASCULAR-CARDIAC THERAPIES	26531 YNEZ ROAD		TEMECULA	CA	92591	462	US	92591 4628	0HP	2010-06-30	NA	1007842-23	7070931	NA	N		MAF	NA	R	N	1033916		2024168-2008-00342	M	Y			04/24/2008	Y	N	03/25/2008	03/24/2008	N	1	Y	U
961059				1	2007-11-29	MULTI-LINK MINI VISION OTW CORONARY STENT SYSTEM	74MAF	ABBOTT VASCULAR-CARDIAC THERAPIES	26531 YNEZ RD.		TEMECULA	CA	92591	462	US	92591 4628	0HP	2008-10-30	NA	1010152-12	511303Q	NA	N		MAF	NA	R	N	961059		2024168-2007-00525	M	Y			11/29/2007	Y	Y	11/01/2007	09/13/2007	N	500	Y	Y			Y		1
866681				1	2007-06-14	ACS MULTI-LINK RX ULTRA CORONARY STENT SYSTEM	74MAF	ABBOTT VASCULAR-CARDIAC THERAPIES	26531 YNEZ RD.		TEMECULA	CA	92591	462	US	92591 4628	0HP	2007-05-13	NA	1003381-13	5061331	NA	Y	2007-06-01	MAF	NA	Y	N	866681		2024168-2007-00206	M	Y			06/14/2007	N	Y	05/15/2007	04/26/2007	N	1	Y	U					0
800324				1	2006-12-13	MULTI-LINK RX PIXEL CORONARY STENT SYSTEM	74MAF	GUIDANT VASCULAR INTERVENTION	26531 YNEZ RD.		TEMECULA	CA	92591	462	US	92591 4628	0HP	2007-01-08	NA	1005634-18	5020831	NA	R	2006-11-28	MAF	NA	Y	N	800324		2024168-2006-00684	M	Y			12/13/2006	N	Y	11/13/2006	03/22/2006	N	1	Y	U			N		UNK
968929				1	2007-12-19	MULTI-LINK MINI VISION RX CORONARY STENT SYSTEM	74MAF	ABBOTT VASCULAR-CARDIAC THERAPIES	26531 YNEZ RD.		TEMECULA	CA	92591	462	US	92591 4628	0HP	2010-08-28	NA	1007829-18	7092831	NA	R	2007-12-14	MAF	NA	Y	N	968929		2024168-2007-00622	M	Y			12/19/2007	Y	Y	11/19/2007	11/18/2007	N	1	Y	U					0
1374354				1	2009-05-04	MULTI-LINK RX VISION CORONARY STENT SYSTEM	74MAF	ABBOTT VASCULAR-CARDIAC THERAPIES	26531 YNEZ RD.		TEMECULA	CA	92591	462	US	92591 4628	0HP	2007-07-31	NA	1007842-12J	8081541	NA	Y	2009-04-15	MAF	NA	Y	N	1374354		2024168-2009-00768	M	Y			05/04/2009	Y	Y	04/09/2009	04/09/2009	N	1	Y	U					0
942666				1	2007-11-09	MULTI-LINK MINI VISION RX CORONARY STENT SYSTEM	74MAF	ABBOTT VASCULAR-CARDIAC THERAPIES	26531 YNEZ RD.		TEMECULA	CA	92591	462	US	92591 4628	0HP	2010-03-29	NA	1007821-08	7042931	NA	N		MAF	NA	R	N	942666		2024168-2007-00477	M	Y			11/09/2007	N	Y	10/12/2007	09/25/2007	N	1	Y	U					0
1530556				1	2009-11-13	MULTI-LINK RX VISION CORONARY STENT SYSTEM	74MAF	ABBOTT VASCULAR-CARDIAC THERAPIES	26531 YNEZ RD.		TEMECULA	CA	92591	462	US	92591 4628	0HP	2012-02-28	NA	1007848-28	9030341	NA	N		MAF	NA	R	N	1530556		2024168-2009-02110	M	Y			11/13/2009	Y	Y	10/19/2009	09/21/2009	N	1	Y	U					0
990146				1	2008-01-30	MULTI-LINK MINI VISION RX CORONARY STENT SYSTEM	74MAF	ABBOTT VASCULAR-CARDIAC THERAPIES	26531 YNEZ RD.		TEMECULA	CA	92591	462	US	92591 4628	0HP		NA	1007821-08	UNK	NA	R	2008-01-14	MAF	DA	Y	N	990146		2024168-2008-00059	M	Y			01/30/2008	Y	Y	01/03/2008	12/21/2007	N	1	Y	U					0
1013986				1	2008-03-13	MULTI-LINK RX VISION CORONARY STENT SYSTEM	74MAF	ABBOTT VASCULAR-CARDIAC THERAPIES	26531 YNEZ ROAD		TEMECULA	CA	92591	462	US	92591 4628	0HP	2010-05-05	NA	1007843-12	7060531	NA	R	2008-02-12	MAF	NA	Y	N	1013986		2024168-2008-00178	M	Y			03/13/2008	N	Y	02/06/2008		N	0	N	U					0
1561146				1	2009-12-16	MULTI-LINK MINI VISION RX CORONARY STENT SYSTEM	74MAF	ABBOTT VASCULAR-CARDIAC THERAPIES	26531 YNEZ RD.		TEMECULA	CA	92591	462	US	92591 4628	0HP	2012-07-26	NA	1007821-08	9082642	NA	N		MAF	NA	R	N	1561146		2024168-2009-02347	M	Y			12/16/2009	Y	Y	11/25/2009	11/24/2009	N	1	Y	U					0
1416964				1	2009-07-17	MULTI-LINK MINI VISION RX CORONARY STENT SYSTEM	74MAF	ABBOTT VASCULAR-CARDIAC THERAPIES	26531 YNEZ RD.		TEMECULA	CA	92591	462	US	92591 4628	0HP	2011-09-28	NA	1007823-23	8102841	NA	Y	2009-06-23	MAF	NA	N	N	1416964		2024168-2009-01259	M	Y			07/17/2009	Y	Y	06/18/2009	06/16/2009	N	1	Y	U					0
1252412				1	2008-12-03	MULTI-LINK MINI VISION RX CORONARY STENT SYTEM	74MAF	ABBOTT VASCULAR-CARDIAC THERAPIES	26531 YNEZ RD.		TEMECULA	CA	92591	462	US	92591 4628	0HP	2011-04-30	NA	1007823-18	8052231	NA	N		MAF	NA	R	N	1252412		2024168-2008-01267	M	Y			12/03/2008	Y	Y	11/03/2008	09/05/2008	N	0	N	Y			Y		0
1220879				1	2008-10-29	MULTI-LINK RX VISION CORONARY STENT SYSTEM	74MAF	ABBOTT VASCULAR-CARDIAC THERAPIES	26531 YNEZ RD.		TEMECULA	CA	92591	462	US	92591 4628	0HP	2011-01-19	NA	1007848-08	8021931	NA	Y	2008-10-24	MAF	NA	R	N	1220879		2024168-2008-01021	M	Y			10/29/2008	N	Y	09/29/2008	09/07/2008	N	1	Y	U					0
872825				1	2007-06-27	MULTI-LINK RX VISION CORONARY STENT SYSTEM	74MAF	ABBOTT VASCULAR-CARDIAC THERAPIES	26531 YNEZ RD.		TEMECULA	CA	92591	462	US	92591 4628	0HP	2010-02-21	NA	1007849-12	7032131	NA	N		MAF	NA	R	N	872825		2024168-2007-00239	M	Y			06/27/2007	N	Y	05/31/2007		N	2	Y	U
872826				1	2007-06-27	ACS MULTI-LINK RX ULTRA CORONARY STENT SYSTEM	74MAF	ABBOTT VASCULAR-CARDIAC THERAPIES	26531 YNEZ ROAD		TEMECULA	CA	92591	462	US	92591 4628	0HP	2008-08-27	NA	1003382-18	6092731	NA	N		MAF	NA	R	N	872826		2024168-2007-00238	M	Y			06/27/2007	N	Y	06/01/2007	05/31/2007	N	1	Y	U					0
1548835				1	2009-11-25	MULTI-LINK MINI VISION RX CORONARY STENT SYSTEM	74MAF	ABBOTT VASCULAR-CARDIAC THERAPIES	26531 YNEZ RD.		TEMECULA	CA	92591	462	US	92591 4628	0HP		NA	1007828-15	UNK	NA	N		MAF	NA	R	N	1548835		2024168-2009-02231	M	Y			11/25/2009	Y	Y	11/04/2009	11/02/2009	N	1	Y	U					0
1031217				1	2008-04-17	MULTI-LINK RX VISION CORONARY STENT SYSTEM	74MAF	ABBOTT VASCULAR-CARDIAC THERAPIES	26531 YNEZ RD.		TEMECULA	CA	92591	462	US	92591 4628	0HP	2010-03-31	NA	1007844-08J	704173Q	NA	Y	2008-03-25	MAF	NA	Y	N	1031217		2024168-2008-00303	M	Y			04/17/2008	Y	Y	03/18/2008	03/18/2008	N	1	Y	U					0
928010				1	2007-10-15	MULTI-LINK MINI VISION RX CORONARY STENT SYSTEM	74MAF	ABBOTT VASCULAR-CARDIAC THERAPIES	26531 YNEZ ROAD		TEMECULA	CA	92591	462	US	92591 4628	0HP	2010-04-27	NA	1007821-18	7052731	NA	N		MAF	NA	R	N	928010		2024168-2007-00430	M	Y			10/15/2007	Y	Y	10/03/2007	10/01/2007	N	0	Y	U
1365895				1	2009-04-17	MULTI-LINK RX VISION CORONARY STENT SYSTEM	74MAF	ABBOTT VASCULAR-CARDIAC THERAPIES	26531 YNEZ RD.		TEMECULA	CA	92591	462	US	92591 4628	0HP		NA	UNK	UNK	NA	N		MAF	NA	R	N	1365895		2024168-2009-00675	M	Y			04/17/2009	Y	N	03/24/2009	03/23/2009	N	1	Y	U					0
1472191				1	2009-06-11	MULTI-LINK MINI VISION RX CORONARY STENT SYSTEM	74MAF	ABBOTT VASCULAR-CARDIAC THERAPIES	26531 YNEZ RD.		TEMECULA	CA	92591	462	US	92591 4628	0HP	2010-11-30	NA	1007823-08	7121031	NA	Y	2009-05-26	MAF	NA	Y	N	1472191		2024168-2009-01020	M	Y			06/11/2009	N	Y	05/18/2009	05/16/2009	N	1	Y	U					0
998430				1	2008-02-07	MULTI-LINK MINI VISION RX CORONARY STENT SYSTEM	74MAF	ABBOTT VASCULAR-CARDIAC THERAPIES	26531 YNEZ RD.		TEMECULA	CA	92591	462	US	92591 4628	0HP	2010-08-27	NA	1007829-08	7092732	NA	R	2008-01-18	MAF	NA	Y	N	998430		2024168-2008-00085	M	Y			02/07/2008	N	Y	01/08/2008	12/21/2007	N	0	N	U					0
838541				1	2007-02-14	MULTI-LINK RX VISION CORONARY STENT SYSTEM	74MAF	GUIDANT VASCULAR INTERVENTION	26531 YNEZ RD.		TEMECULA	CA	92591	462	US	92591 4628	0HP	2008-05-27	NA	1007850-18	5062731	NA	N		MAF	NA	R	N	838541		2024168-2007-00051	M	Y			02/14/2007	N	Y	01/16/2007	01/12/2007	N	0	Y	U			N		UNK
777681				1	2006-11-03	MULTI-LINK RX VISION CORONARY STENT SYSTEM	74MAF	GUIDANT VASCULAR INTERVENTION	26531 YNEZ ROAD		TEMECULA	CA	92591	462	US	92591 4628	0HP	2009-03-19	NA	1007843-23	6041931	NA	R	2006-10-23	MAF	NA	Y	N	777681		2024168-2006-00627	M	Y			11/03/2006	N	Y	10/13/2006		N	1	Y	U			N		UNK
776908				1	2006-11-03	MULTI-LINK RX PIXEL CORONARY STENT SYSTEM	74MAF	GUIDANT VASCULAR INTERVENTION	26531 YNEZ RD.		TEMECULA	CA	92591	462	US	92591 4628	0HP	2007-10-09	NA	1005635-18J	5110931	NA	N		MAF	NA	R	N	776908		2024168-2006-00629	M	Y			11/03/2006	Y	N	10/04/2006	09/29/2006	N	1	Y	U			N		UNK
1211522				1	2008-10-22	MULTI-LINK RX VISION CORONARY STENT SYSTEM	74MAF	ABBOTT VASCULAR-CARDIAC THERAPIES	26531 YNEZ RD.		TEMECULA	CA	92589	901	US	92589 9018	0HP		NA	1007849-12	7080241	NA	N		MAF	NA	R	N	1211522		2024168-2008-01006	M	Y			10/22/2008	Y	Y	08/12/2008	06/24/2008	N	1	Y	U					0
1487606				1	2009-09-24	MULTI-LINK RX VISION CORONARY STENT SYSTEM	74MAF	ABBOTT VASCULAR-CARDIAC THERAPIES	26531 YNEZ RD.		TEMECULA	CA	92591	462	US	92591 4628	0HP	2012-04-30	NA	1007849-28	9052241	NA	Y	2009-09-10	MAF	NA	Y	N	1487606		2024168-2009-01708	M	Y			09/24/2009	Y	N	09/02/2009	09/01/2009	N	1	Y	U					0
839143				1	2007-04-13	MULIT-LINK RX VISION CORONARY STENT SYSTEM	74MAF	GUIDANT VASCULAR INTERVENTION	26531 YNEZ RD.		TEMECULA	CA	92591	462	US	92591 4628	0HP		NA	1007842-23	UNK	NA	N		MAF	NA	R	N	839143		2024168-2007-00134	M	Y			04/13/2007	Y	N	03/30/2007	01/23/2007	N	1	Y	U			N		UNK
778487				1	2006-11-03	MULTI-LINK RX TETRA CORONARY STENT SYSTEM	74MAF	GUIDANT VASCULAR INTERVENTION	26531 YNEZ RD.		TEMECULA	CA	92591	462	US	92591 4628	0HP	2004-08-17	NA	1005852-08	2091751	NA	N		MAF	NA	R	N	778487		2024168-2006-00624	M	Y			11/03/2006	N	Y	10/04/2006		N	1	Y	U			N		UNK
991372				1	2008-02-01	MULTI-LINK RX VISION CORONARY STENT SYSTEM	74MAF	ABBOTT VASCULAR-CARDIAC THERAPIES	26531 YNEZ RD.		TEMECULA	CA	92591	462	US	92591 4628	0HP	2010-10-19	NA	1007850-12	7111931	NA	Y	2008-01-08	MAF	NA	Y	N	991372		2024168-2008-00063	M	Y			02/01/2008	N	Y	01/03/2008	12/31/2007	N	1	Y	U					0
998161				1	2008-02-08	MULTI-LINK RX VISION CORONARY STENT SYSTEM	74MAF	ABBOTT VASCULAR-CARDIAC THERAPIES	26531 YNEZ RD.	MAILING P.O. BOX 9018	TEMECULA	CA	92591	462		92591 4628	0HP	2010-10-20	NA	1007850-15	7112032	NA	Y	2008-01-18	MAF	NA	Y	N	998161		2024168-2008-00089	M	Y			02/08/2008	N	Y	01/11/2008	01/11/2008	N	0	N	U					0
801149				1	2006-12-20	MULTI-LINK MINI VISION RX CORONARY STENT SYSTEM	74MAF	GUIDANT VASCULAR INTERVENTION	26531 YNEZ ROAD		TEMECULA	CA	92591	462	US	92591 4628	0HP	2009-03-04	NA	1007821-12	6040431	NA	Y	2006-12-13	MAF	NA	Y	N	801149		2024168-2006-00703	M	Y			12/20/2006	N	Y	11/21/2006	11/20/2006	N	1	Y	U			N		UNK
1509629				1	2009-10-16	MULTI-LINK RX VISION CORONARY STENT SYSTEM	74MAF	ABBOTT VASCULAR-CARDIAC THERAPIES	26531 YNEZ RD.	MAILING P.O. BOX 9018	TEMECULA	CA	92591	462	US	92591 4628	0HP	2012-02-28	NA	1007841-23	9032741	NA	N		MAF	NA	R	N	1509629		2024168-2009-01871	M	Y			10/16/2009	Y	N	09/22/2009	09/12/2009	N	1	Y	U					0
843990				1	2007-02-28	MULTI-LINK RX ZETA CORONARY STENT SYSTEM	74MAF	GUIDANT VASCULAR INTERVENTION	26531 YNEZ ROAD		TEMECULA	CA	92591	462	US	92591 4628	0HP	2008-08-15	NA	1009839-15	6091531	NA	R	2007-02-22	MAF	NA	Y	N	843990		2024168-2007-00072	M	Y			02/28/2007	N	Y	01/29/2007		N	2	Y	U			N		UNK
1562659				1	2009-12-17	MULTI-LINK RX VISION CORONARY STENT SYSTEM	74MAF	ABBOTT VASCULAR-CARDIAC THERAPIES	26531 YNEZ RD.		TEMECULA	CA	92591	462	US	92591 4628	0HP	2012-06-30	NA	1007843-18	9070341	NA	N		MAF	NA	R	N	1562659		2024168-2009-02369	M	Y			12/17/2009	Y	Y	12/09/2009	11/30/2009	N	1	Y	U					0
805393				1	2007-01-12	MULTI-LINK RX VISION CORONARY STENT SYSTEM	74MAF	GUIDANT VASCULAR INTERVENTION	26531 YNEZ RD.		TEMECULA	CA	92591	462	US	92591 4628	0HP	2008-10-17	NA	1007841-18	5111731	NA	N		MAF	NA	R	N	805393		2024168-2007-00020	M	Y			01/12/2007	Y	N	12/13/2006	12/12/2006	N	1	Y	U			N		UNK
1082073				1	2008-07-23	MULTI-LINK RX VISION CORONARY STENT SYSTEM	74MAF	ABBOTT VASCULAR-CARDIAC THERAPIES	26531 YNEZ RD.		TEMECULA	CA	92591	462	US	92591 4628	0HP	2011-03-31	NA	1007849-15	8042131	NA	N		MAF	NA	R	N	1082073		2024168-2008-00591	M	Y			07/23/2008	N	Y	06/23/2008	06/20/2008	N	1	Y	U					0
1194442				1	2008-10-08	MULTI-LINK RX VISION CORONARY STENT SYSTEM	74MAF	ABBOTT VASCULAR-CARDIAC THERAPIES	26531 YNEZ ROAD		TEMECULA	CA	92591	462	US	92591 4628	0HP	2010-12-31	NA	1007843-28	8012331	NA	N		MAF	NA	R	N	1194442		2024168-2008-00910	M	Y			10/08/2008	Y	Y	09/09/2008	09/03/2008	N	1	Y	U
1448332				1	2009-08-21	MULTI-LINK MINI VISION RX CORONARY STENT SYSTEM	74MAF	ABBOTT VASCULAR-CARDIAC THERAPIES	26531 YNEZ RD.		TEMECULA	CA	92591	901	US	92591 9018	0HP	2010-02-28	NA	1007829-18	9030941	NA	N		MAF	NA	R	N	1448332		2024168-2009-01509	M	Y			08/21/2009	Y	Y	07/29/2009	07/15/2009	N	1	Y	U					0
943461				1	2007-04-11	MULTI-LINK RX VISION CORONARY STENT SYSTEM	74MAF	GUIDANT VASCULAR INTERVENTION	26531 YNEZ RD.		TEMECULA	CA	92591	462	US	92591 4628	0HP		NA	1007850-15	UNK	NA	N		MAF	NA	R	N	943461		2024168-2007-00131	M	Y			04/11/2007	N	Y	03/15/2007	03/15/2007	N	0	N	U			N		UNK
781433				1	2006-11-08	ACS MULTI-LINK RX ULTRA CORONARY STENT SYSTEM	74MAF	GUIDANT VASCULAR INTERVENTION	26531 YNEZ RD.		TEMECULA	CA	92591	462	US	92591 4628	0HP	2007-01-02	NA	1003381-13	5020231	NA	N		MAF	NA	R	N	781433		2024168-2006-00636	M	Y			11/08/2006	N	Y	10/12/2006	10/08/2006	N	0	N	U			N		UNK
797944				1	2006-12-14	MULTI-LINK MINI VISION RX CORONARY STENT SYSTEM	74MAF	GUIDANT VASCULAR INTERVENTION	26531 YNEZ RD.		TEMECULA	CA	92591	462	US	92591 4628	0HP	2009-09-10	NA	1007823-18	6101031	NA	R	2006-11-22	MAF	NA	Y	N	797944		2024168-2006-00687	M	Y			12/14/2006	N	Y	11/17/2006	11/16/2006	N	1	Y	U			N		UNK
1581020				1	2009-12-22	MULTI-LINK RX VISION CORONARY STENT SYSTEM	74MAF	ABBOTT VASCULAR-CARDIAC THERAPIES	26531 YNEZ RD.		TEMECULA	CA	92591	462	US	92591 4628	0HP	2012-07-31	NA	1007843-15J	9082641	NA	Y	2009-12-14	MAF	NA	Y	N	1581020		2024168-2009-02427	M	Y			12/22/2009	N	Y	12/04/2009	12/03/2009	N	1	Y	U					0
810056				1	2007-01-10	MULTI-LINK RX VISION CORONARY STENT SYSTEM	74MAF	GUIDANT VASCULAR INTERVENTION	26531 YNEZ RD.		TEMECULA	CA	92591	462	US	92591 4628	0HP	2007-09-06	NA	1007844-12J	51000631	NA	R	2006-12-14	MAF	NA	Y	N	810056		2024168-2007-00015	M	Y			01/10/2007	N	Y	12/11/2006	12/10/2006	N	1	Y	U			N		UNK
1001945				1	2008-02-20	MULTI-LINK MINI VISION RX CORONARY STENT SYSTEM	74MAF	ABBOTT VASCULAR-CARDIAC THERAPIES	26531 YNEZ ROAD		TEMECULA	CA	92591	462	US	92591 4628	0HP	2010-04-10	NA	1007829-12	7051031	NA	R	2008-01-23	MAF	NA	Y	N	1001945		2024168-2008-00123	M	Y			02/20/2008	Y	Y	01/21/2008	07/09/2007	N	0	Y	U					0
1001946				1	2008-02-20	MULTI-LINK MINI VISION RX CORONARY STENT SYSTEM	74MAF	ABBOTT VASCULAR-CARDIAC THERAPIES	26531 YNEZ ROAD		TEMECULA	CA	92591	462	US	92591 4628	0HP	2010-09-04	NA	1007829-15	7100431	NA	N		MAF	NA	R	N	1001946		2024168-2008-00124	M	Y			02/20/2008	Y	Y	01/21/2008	01/21/2008	N	0	Y	U					0
790222				1	2006-11-17	MULTI-LINK RX ZETA CORONARY STENT SYSTEM	74MAF	GUIDANT VASCULAR INTERVENTION	26531 YZEN ROAD		TEMECULA	CA	92591	462	US	92591 4628	0HP	2008-04-15	NA	1009839-18	6051531	NA	R	2006-10-30	MAF	NA	Y	N	790222		2024168-2006-00658	M	Y			11/17/2006	N	Y	10/25/2006		N	1	Y	U			N		UNK
940598				1	2007-11-08	MULTI-LINK RX PIXEL CORONARY STENT SYSTEM	74MAF	ABBOTT VASCULAR-CARDIAC THERAPIES	26531 YNEZ ROAD		TEMECULA	CA	92591	462	US	92591 4628	0HP		NA	1005635-23J	UNK	NA	N		MAF	NA	R	N	940598		2024168-2007-00475	M	Y			11/08/2007	Y	N	10/12/2007	10/12/2007	N	1	Y	U					0
961625				1	2007-12-06	MULTI-LINK MINI VISION RX CORONARY STENT SYSTEM	74MAF	ABBOTT VASCULAR-CARDIAC THERAPIES	26531 YNEZ RD.		TEMECULA	CA	92591	462	US	92591 4628	0HP	2009-10-27	NA	1007821-12	6112731	NA	R	2007-11-08	MAF	NA	Y	N	961625		2024168-2007-00575	M	Y			12/06/2007	N	Y	11/06/2007	11/01/2007	N	1	Y	U					0
1480419				1	2009-07-17	MULTI-LINK RX VISION CORONARY STENT SYSTEM	74MAF	ABBOTT VASCULAR-CARDIAC THERAPIES	26531 YNEZ RD		TEMECULA	CA	92591	462	US	92591 4628	0HP	2011-11-30	NA	1007843-12	8122341	NA	Y	2009-06-30	MAF	NA	Y	N	1480419		2024168-2009-01260	M	Y			07/17/2009	N	Y	06/24/2009	06/23/2009	N	1	Y	U					0
776403				1	2006-11-01	MULTI-LINK RX VISION CORONARY STENT SYSTEM	74MAF	GUIDANT VASCULAR INTERVENTION	26531 YNEZ RD.		TEMECULA	CA	92591	462	US	92591 4628	0HP	2008-02-21	NA	1007842-28J	6032131	NA	N		MAF	NA	R	N	776403		2024168-2006-00619	M	Y			11/01/2006	Y	N	10/02/2006	09/21/2006	N	1	Y	U			U		UNK
1341115				1	2009-01-20	MULTI-LINK MINI VISION RX CORONARY STENT SYSTEM	74MAF	ABBOTT VASCULAR-CARDIAC THERAPIES	26531 YNEZ RD.		TEMECULA	CA	92591	462	US	92591 4628	0HP	2011-06-30	NA	1007828-15	8070841	NA	N		MAF	NA	R	N	1341115		2024168-2009-00092	M	Y			01/20/2009	N	Y	12/26/2008	12/26/2008	N	1	Y	U					0
1341113				1	2009-01-20	MULTI-LINK RX VISION CORONARY STENT SYSTEM	74MAF	ABBOTT VASCULAR-CARDIAC THERAPIES	26531 YNEZ RD.		TEMECULA	CA	92591	462	US	92591 4628	0HP	2011-08-31	NA	1007843-15	8091141	NA	R	2009-01-16	MAF	NA	Y	N	1341113		2024168-2009-00090	M	Y			01/20/2009	N	Y	12/21/2008	12/18/2008	N	1	Y	U					0
1040156				1	2008-05-09	MULTI-LINK RX VISION CORONARY STENT SYSTEM	74MAF	ABBOTT VASCULAR-CARDIAC THERAPIES	26531 YNEZ RD.	MAILING P.O. BOX 9018	TEMECULA	CA	92591	462	US	92591 4628	0HP	2010-10-31	NA	1007847-15	7111421	NA	N		MAF	DA	R	N	1040156		2024168-2008-00390	M	Y			05/09/2008	Y	Y	04/11/2008	04/09/2008		1	Y	U					0
1040157				1	2008-05-08	MULTI-LINK RX VISION CORONARY STENT SYSTEM	74MAF	ABBOTT VASCULAR-CARDIAC THERAPIES	26531 YNEZ RD.		TEMECULA	CA	92591	462	US	92591 4628	0HP	2010-09-30	NA	1007847-15	7101631	NA	N		MAF	DA	R	N	1040157		2024168-2008-00388	M	Y			05/08/2008	Y	Y	04/08/2008	04/08/2008		1	Y	U
843926				1	2007-02-28	MULTI-LINK RX ZETA CORONARY STENT SYSTEM	74MAF	GUIDANT VASCULAR INTERVENTION	26531 YNEZ ROAD		TEMECULA	CA	92591	462	US	92591 4628	0HP	2008-10-24	NA	1009839-18	6112431	NA	R	2007-02-27	MAF	NA	Y	N	843926		2024168-2007-00073	M	Y			02/28/2007	N	Y	01/29/2007		N	2	Y	U			N		UNK
1001919				1	2008-02-21	MULTI-LINK MINI VISION RX CORONARY STENT SYSTEM	74MAF	ABBOTT VASCULAR-CARDIAC THERAPIES	26531 YNEZ RD.		TEMECULA	CA	92591	462	US	92591 4628	0HP		NA	1007822-08	UNK	NA	N		MAF	NA	R	N	1001919		2024168-2008-00128	M	Y			02/21/2008	Y	Y	01/22/2008	01/21/2008	N	1	Y	U					0
1578578				1	2009-12-18	MULTI-LINK RX VISION CORONARY STENT SYSTEM	74MAF	ABBOTT VASCULAR - CARDIAC THERAPIES	26531 YNEZ RD.		TEMECULA	CA	92591	462	US	92591 4628	0HP	2012-04-30	NA	1007849-28	9052541	NA	Y	2009-11-30	MAF	DA	Y	N	1578578		2024168-2009-02396	M	Y			12/18/2009	N	Y	11/23/2009	11/23/2009	N	1	Y	U			N		0
1001913				1	2008-02-21	MULTI-LINK RX PIXEL CORONARY STENT SYSTEM	74MAF	ABBOTT VASCULAR-CARDIAC THERAPIES	26531 YNEZ ROAD		TEMECULA	CA	92591	462	US	92591 4628	0HP	2009-03-03	NA	1005635-18J	7040331	NA	N		MAF	NA	R	N	1001913		2024168-2008-00127	M	Y			02/21/2008	Y	N	01/22/2008	01/22/2008	N	1	Y	U					0
1034646				1	2008-04-25	MULTI-LINK MINI VISION RX CORONARY STENT SYSTEM	74MAF	ABBOTT VASCULAR-CARDIAC THERAPIES	26531 YNEZ RD.		TEMECULA	CA	92591	462	US	92591 4628	0HP	2010-12-31	NA	1007822-23	8010231	NA	Y	2008-04-09	MAF	NA	Y	N	1034646		2024168-2008-00347	M	Y			04/25/2008	N	Y	03/28/2008	03/23/2008	N	1	Y	U					0
991351				1	2008-01-31	MULTI-LINK OTW VISION CORONARY STENT SYSTEM	74MAF	ABBOTT VASCULAR-CARDIAC THERAPIES	26531 YNEZ RD.		TEMECULA	CA	92591	462	US	92591 4628	0HP	2009-04-11	NA	1010143-08	6051131	NA	N		MAF	NA	R	N	991351		2024168-2008-00060	M	Y			01/31/2008	N	Y	01/03/2008	12/30/2007	N	1	Y	U
991350				1	2008-01-31	MULTI-LINK RX VISION CORONARY STENT SYSTEM	74MAF	ABBOTT VASCULAR-CARDIAC THERAPIES	26531 YNEZ RD.		TEMECULA	CA	92591	462	US	92591 4628	0HP	2010-03-06	NA	1007850-12	7040631	NA	R	2008-01-15	MAF	NA	Y	N	991350		2024168-2008-00061	M	Y			01/31/2008	N	Y	01/03/2008	01/03/2008	N	1	Y	U
1054449				1	2008-05-29	MULTI-LINK MINI VISION RX CORONARY STENT SYSTEM	74MAF	ABBOTT VASCULAR-CARDIAC THERAPIES	26531 YNEZ ROAD		TEMECULA	CA	92591	462	US	92591 4628	0HP	2010-12-31	NA	1007821-23	8012931	NA	N		MAF	NA	R	N	1054449		2024168-2008-00436	M	Y			05/29/2008	N	Y	05/01/2008	04/30/2008	N	0	N	U					0
1549553				1	2009-11-10	MULTI-LINK RX VISION CORONARY STENT SYSTEM	74MAF	ABBOTT VASCULAR-CARDIAC THERAPIES	26531 YNEZ RD.		TEMECULA	CA	92591	462	US	92591 4628	0HP	2012-02-28	NA	1007842-18J	9032541	NA	N		MAF	NA	R	N	1549553		2024168-2009-02075	M	Y			11/10/2009	N	Y	10/16/2009	10/16/2009	N	1	Y	U					0
964827				1	2007-12-14	MULTI-LINK RF PIXEL CORONARY STENT SYSTEM	74MAF	ABBOTT VASCULAR-CARDIAC THERAPIES	26531 YNEZ ROAD		TEMECULA	CA	92591	462	US	92591 4628	0HP	2007-11-07	NA	1005635-23J	5120731	NA	N		MAF	NA	R	N	964827		2024168-2007-00601	M	Y			12/14/2007	Y	N	11/27/2007	08/15/2006	N	0	Y	U					0
964826				1	2007-12-14	MULTI-LINK RX PENTA CORONARY STENT SYSTEM	74MAF	ABBOTT VASCULAR-CARDIAC THERAPIES	26531 YNEZ ROAD		TEMECULA	CA	92591	462	US	92591 4628	0HP		NA	UNK	UNK	NA	N		MAF	NA	R	N	964826		2024168-2007-00598	M	Y			12/14/2007	Y	Y	11/21/2007		N	0	Y	U					0
796254				1	2006-12-07	MULTI-LINK RX VISION CORONARY STENT SYSTEM	74MAF	GUIDANT VASCULAR INTERVENTION	26531 YNEZ RD.		TEMECULA	CA	92591	462	US	92591 4628	0HP	2009-07-28	NA	1007848-23	6082831	NA	R	2006-12-01	MAF	NA	Y	N	796254		2024168-2006-00674	M	Y			12/07/2006	N	Y	11/10/2006	11/10/2006	N	0	N	U			N		UNK
1574819				1	2010-01-08	MULTI-LINK MINI VISION RX CORONARY STENT SYSTEM	74MAF	ABBOTT VASCULAR-CARDIAC THERAPIES	26531 YNEZ RD.		TEMECULA	CA	92591	462	US	92591 4628	0HP	2012-03-31	NA	1007828-28	9040141	NA	N		MAF	NA	R	N	1574819		2024168-2010-00021	M	Y			01/08/2010	Y	Y	12/16/2009	12/16/2009	N	1	Y	U			N		0
1585061				1	2010-01-14	MULTI-LINK RX VISION CORONARY STENT SYSTEM	74MAF	ABBOTT VASCULAR-CARDIAC THERAPIES	26531 YNEZ RD.		TEMECULA	CA	92591	462	US	92591 4628	0HP	2012-04-30	NA	1007843-08	9050841	NA	Y	2010-01-06	MAF	NA	Y	N	1585061		2024168-2010-00066	M	Y			01/14/2010	N	Y	12/23/2009	12/20/2009	N	1	Y	U					0
990408				1	2008-02-01	MUTLI-LINK MINI VISION RX CORONARY STENT SYSTEM	74MAF	ABBOTT VASCULAR-CARDIAC THERAPIES	26531 YNEZ ROAD		TEMECULA	CA	92591	462	US	92591 4628	0HP	2009-10-06	NA	1007822-28	6110632	NA	N		MAF	NA	R	N	990408		2024168-2008-00068	M	Y			02/01/2008	Y	Y	01/03/2008		N	1	Y	U
990409				1	2008-02-01	MULTI-LINK MINI VISION RX CORONARY STENT SYSTEM	74MAF	ABBOTT VASCULAR-CARDIAC THERAPIES	26531 YNEZ ROAD		TEMECULA	CA	92591	462	US	92591 4628	0HP		NA	1007823-12	UNK	NA	N		MAF	NA	R	N	990409		2024168-2008-00067	M	Y			02/01/2008	Y	Y	01/03/2008	01/02/2008	N	1	Y	U
956747				1	2007-11-30	MULTI-LINK RX VISION CORONARY STENT SYSTEM	74MAF	ABBOTT VASCULAR-CARDIAC THERAPIES	26531 YNEZ ROAD		TEMECULA	CA	92591	462	US	92591 4628	0HP	2009-12-08	NA	1007848-28	7010831	NA	N		MAF	NA	R	N	956747		2024168-2007-00530	M	Y			11/30/2007	N	Y	11/01/2007	11/01/2007	N	1	Y	U					0
1033856				1	2008-04-25	MULTI-LINK MINI VISION RX CORONARY STENT SYSTEM	74MAF	ABBOTT VASCULAR-CARDIAC THERAPIES	26531 YNEZ RD.		TEMECULA	CA	92591	462	US	92591 4628	0HP	2010-11-30	NA	1007829-12	7121331	NA	Y	2008-04-03	MAF	NA	N	N	1033856		2024168-2008-00352	M	Y			04/25/2008	Y	Y	03/27/2008	03/25/2008	N	1	Y	U					0
1358939				1	2009-02-17	MULTI-LINK RX VISION CORONARY STENT SYSTEM	74MAF	ABBOTT VASCULAR-CARDIAC THERAPIES	26531 YNEZ RD.		TEMECULA	CA	92591	462	US	92591 4628	0HP	2011-11-01	NA	1007849-12	8120141	NA	N		MAF	NA	R	N	1358939		2024168-2009-00268	M	Y			02/17/2009	N	Y	01/29/2009	01/28/2009	N	1	Y	U					0
1002004				1	2008-02-22	MULTI-LINK RX PIXEL CORONARY STENT SYSTEM	74MAF	ABBOTT VASCULAR-CARDIAC THERAPIES	26531 YNEZ ROAD		TEMECULA	CA	92591	462	US	92591 4628	0HP	2008-06-18	NA	1005634-13J	6071831	NA	N		MAF	NA	R	N	1002004		2024168-2008-00133	M	Y			02/22/2008	Y	N	01/24/2008	12/20/2006	N	0	Y	U					0
926020				1	2007-10-09	MULTI-LINK MINIVISION RX CORONARY STENT SYSTEM	74MAF	ABBOTT VASCULAR-CARDIAC THERAPIES	26531 YNEZ RD.		TEMECULA	CA	92591	462		92591 4628	0HP	2010-05-12	NA	1007829-18	7061231	NA	Y	2007-09-28	MAF	NA	Y	N	926020		2024168-2007-00419	M	Y			10/09/2007	N	Y	09/14/2007	09/13/2007	N	1	Y	U
1002001				1	2008-02-22	MULTI-LINK RX PIXEL CORONARY STENT SYSTEM	74MAF	ABBOTT VASCULAR-CARDIAC THERAPIES	26531 YNEZ ROAD		TEMECULA	CA	92591	462	US	92591 4628	0HP		NA	UNK	UNK	NA	N		MAF	NA	R	N	1002001		2024168-2008-00140	M	Y			02/22/2008	Y	N	01/24/2008		N	0	Y	U					0
1002003				1	2008-02-22	MULTI-LINK MINI VISION OTW CORONARY STENT SYSTEM	74MAF	ABBOTT VASCULAR-CARDIAC THERAPIES	26531 YNEZ ROAD		TEMECULA	CA	92591	462	US	92591 4628	0HP	2010-07-20	NA	1010153-12	7082031	NA	R	2008-02-11	MAF	NA	Y	N	1002003		2024168-2008-00135	M	Y			02/22/2008	Y	Y	01/23/2008	01/22/2008	N	0	Y	U					0
1066186				1	2008-06-26	MULTI-LINK RX VISION CORONARY STENT SYSTEM	74MAF	ABBOTT VASCULAR-CARDIAC THERAPIES	26531 YNEZ RD.		TEMECULA	CA	92591	462	US	92591 4628	0HP	2011-03-31	NA	1007848-18	8042231	NA	Y	2008-06-19	MAF	NA	Y	N	1066186		2024168-2008-00524	M	Y			06/26/2008	N	Y	06/11/2008	06/10/2008	N	1	Y	U					0
973456				1	2007-04-10	MULTI-LINK MINI VISION RX CORONARY STENT SYSTEM	74MAF	GUIDANT VASCULAR INTERVENTION	26531 YNEZ RD.		TEMECULA	CA	92591	462	US	92591 4628	0HP	2009-12-29	NA	1007823-08	7012931	NA	R	2007-03-20	MAF	NA	Y	N	973456		2024168-2007-00130	M	Y			04/10/2007	N	Y	03/12/2007	03/07/2007	N	1	Y	U			N		UNK
1267725				1	2008-12-17	MULTI-LINK MINI VISION RX CORONARY STENT SYSTEM	74MAF	ABBOTT VASCULAR-CARDIAC THERAPIES	26531 YNEZ RD.		TEMECULA	CA	92591	462	US	92591 4628	0HP		NA	UNK	UNK	NA	N		MAF	NA	R	N	1267725		2024168-2008-01389	M	Y			12/17/2008	Y	Y	12/02/2008	10/10/2008	N	1	Y	U					0
1571573				1	2009-12-11	MULTI-LINK RX VISION CORONARY STENT SYSTEM	74MAF	ABBOTT VASCULAR-CARDIAC THERAPIES	26531 YNEZ RD.		TEMECULA	CA	92591	462	US	92591 4628	0HP	2011-10-31	NA	1007849-15	8110341	NA	Y	2009-12-07	MAF	NA	Y	N	1571573		2024168-2009-02313	M	Y			12/11/2009	N	Y	11/20/2009	11/20/2009	N	1	Y	U					0
1448316				1	2009-08-21	MULTI-LINK RX VISION CORONARY STENT SYSTEM	74MAF	ABBOTT VASCULAR-CARDIAC THERAPIES	26531 YNEZ RD.		TEMECULA	CA	92591	462	US	92591 4628	0HP		NA	UNK	UNK	NA	N		MAF	NA	R	N	1448316		2024168-2009-01492	M	Y			08/21/2009	Y	N	07/28/2009	07/21/2009	N	1	Y	U					0
1376157				1	2009-02-27	MULTI-LINK RX VISION CORONARY STENT SYSTEM	74MAF	ABBOTT VASCULAR-CARDIAC THERAPIES	26531 YNEZ ROAD		TEMECULA	CA	92591	462	US	92591 4628	0HP		NA	UNK	UNK	NA	N		MAF	NA	R	N	1376157		2024168-2009-00306	M	Y			02/27/2009	N	Y	02/05/2009	02/04/2009	N	1	Y	U					0
1600515				1	2010-02-09	MULTI-LINK MINI VISION RX CORONARY STENT SYSTEM	74MAF	ABBOTT VASCULAR-CARDIAC THERAPIES	26531 YNEZ RD.		TEMECULA	CA	92591	462	US	92591 4628	0HP		NA	1007829-12	7062731	NA	Y	2010-01-27	MAF	NA	Y	N	1600515		2024168-2010-00226	M	Y			02/09/2010	Y	Y	01/15/2010	01/15/2010	N	1	Y	U					0
951921				1	2007-11-19	MULTI-LINK RX VISION CORONARY STENT SYSTEM	74MAF	ABBOTT VASCULAR-CARDIAC THERAPIES	26531 YNEZ ROAD		TEMECULA	CA	92591	462	US	92591 4628	0HP	2010-05-01	NA	1007842-12	7060131	NA	R	2007-11-09	MAF	NA	Y	N	951921		2024168-2007-00494	M	Y			11/19/2007	N	Y	10/22/2007	10/19/2007	N	0	Y	U					0
1466589				1	2009-05-21	MULTI-LINK RX VISION CORONARY STENT SYSTEM	74MAF	ABBOTT VASCULAR-CARDIAC THERAPIES	26531 YNEZ RD		TEMECULA	CA	92591	462	US	92591 4628	0HP	2011-07-31	NA	1007844-12	8081941	NA	N		MAF	NA	R	N	1466589		2024168-2009-00906	M	Y			05/21/2009	N	Y	05/01/2009	04/21/2009	N	0	N	U					0
800092				1	2006-12-19	MULTI-LINK RX VISION CORONARY STENT SYSTEM	74MAF	GUIDANT VASCULAR INTERVENTION	26531 YNEZ RD.		TEMECULA	CA	92591	462	US	92591 4628	0HP	2007-02-25	NA	1007850-15	403255Q	NA	R	2006-12-04	MAF	NA	Y	N	800092		2024168-2006-00696	M	Y			12/19/2006	N	Y	11/27/2006	11/27/2006	N	1	Y	U			N		UNK
1252003				1	2008-12-04	MULTI-LINK RX VISION CORONARY STENT SYSTEM	74MAF	ABBOTT VASCULAR-CARDIAC THERAPIES	26531 YNEZ RD.		TEMECULA	CA	92591	462	US	92591 4628	0HP	2011-07-31	NA	1007843-28	8081841	NA	N		MAF	NA	R	N	1252003		2024168-2008-01281	M	Y			12/04/2008	Y	Y	11/04/2008	11/01/2008	N	1	Y	U					0
919761				1	2007-09-26	MULTI-LINK RX PIXEL CORONARY STENT SYSTEM	74MAF	ABBOTT VASCULAR-CARDIAC THERAPIES	26531 YNEZ RD.		TEMECULA	CA	92591	462	US	92591 4628	0HP	2007-04-09	NA	1005635-18J	5050931	NA	N		MAF	DA	R	N	919761		2024168-2007-00394	M	Y			09/26/2007	Y	N	08/28/2007	07/06/2006	N	1	Y	U					0
1438460				1	2009-04-10	MULTI-LINK RX VISION CORONARY STENT SYSTEMS	74MAF	ABBOTT VASCULAR-CARDIAC THERAPIES	26531 YNEZ RD.		TEMECULA	CA	92591	462	US	92591 4628	0HP	2011-11-30	NA	1007849-15	8121641	NA	Y	2009-03-30	MAF	NA	Y	N	1438460		2024168-2009-00604	M	Y			04/10/2009	N	Y	03/17/2009	03/17/2009	N	1	Y	U			N		0
1053471				1	2008-05-28	MULTI-LINK RX VISION CORONARY STENT SYSTEM	74MAF	ABBOTT VASCULAR-CARDIAC THERAPIES	26531 YNEZ RD.		TEMECULA	CA	92591	462	US	92591 4628	0HP	2010-12-31	NA	1007848-12	8010432	NA	N		MAF	NA	R	N	1053471		2024168-2008-00431	M	Y			05/28/2008	N	Y	04/28/2008	04/28/2008	N	1	Y	U					0
1362223				1	2009-04-10	MULTI-LINK RX VISION CORONARY STENT SYSTEM	74MAF	ABBOTT VASCULAR-CARDIAC THERAPIES	26531 YNEZ RD.		TEMECULA	CA	92591	462	US	92591 4628	0HP	2011-01-31	NA	1007848-08	8021931	NA	N		MAF	NA	R	N	1362223		2024168-2009-00610	M	Y			04/10/2009	Y	Y	03/18/2009	03/18/2009	N	1	Y	U					0
1463523				1	2009-09-03	MULTI-LINK MINI VISION RX CORONARY STENT SYSTEM	74MAF	ABBOTT VASCULAR-CARDIAC THERAPIES	26531 YNEZ RD.		TEMECULA	CA	92591	462	US	92591 4628	0HP		NA	1007823-18	UNK	NA	N		MAF	NA	R	N	1463523		2024168-2009-01607	M	Y			09/03/2009	Y	N	08/13/2009	08/05/2009	N	1	Y	U					0
831282				1	2007-03-22	MUTLI-LINK RX TETRA CORONARY STENT SYSTEM	74MAF	GUIDANT VASCULAR INTERVENTION	26531 YNEZ RD.		TEMECULA	CA	92591	462	US	92591 4628	0HP		NA	1005862-18	UNK	NA	N		MAF	NA	R	N	831282		2024168-2007-00103	M	Y			03/22/2007	Y	N	02/20/2007		N	1	Y	U			N		UNK
968860				1	2007-12-19	MULTI-LINK RX VISION CORONARY STENT SYSTEM	74MAF	ABBOTT VASCULAR-CARDIAC THERAPIES	26531 YNEZ ROAD		TEMECULA	CA	92591	462	US	92591 4628	0HP		NA	UNK	UNK	NA	N		MAF	NA	R	N	968860		2024168-2007-00611	M	Y			12/19/2007	Y	N	11/26/2007		N	1	Y	U					0
842094				1	2007-04-25	MULTI-LINK RX VISION CORONARY STENT SYSTEM	74MAF	GUIDANT VASCULAR INTERVENTION	26531 YNEZ ROAD		TEMECULA	CA	92591	462	US	92591 4628	0HP	2009-03-25	NA	1007850-12	6042531	NA	Y		MAF	NA	R	N	842094		2024168-2007-00151	M	Y			04/25/2007	Y	N	03/28/2007	03/27/2007	N	1	Y	U			N		UNK
1027962				1	2008-04-10	MULTI-LINK OTW VISION CORONARY STENT SYSTEM	74MAF	ABBOTT VASCULAR-CARDIAC THERAPIES	26531 YNEZ RD.		TEMECULA	CA	92591	462	US	92591 4628	0HP	2010-10-31	NA	1010145-23	7111532	NA	N		MAF	NA	R	N	1027962		2024168-2008-00282	M	Y			04/10/2008	Y	N	03/13/2008	03/13/2008	N	1	Y	U					0
1082065				1	2008-07-23	MULTI-LINK RX VISION CORONARY STENT SYSTEM	74MAF	ABBOTT VASCULAR-CARDIAC THERAPIES	26531 YNEZ RD.		TEMECULA	CA	92591	462	US	92591 4628	0HP	2010-12-31	NA	1007849-18	8012131	NA	N		MAF	NA	R	N	1082065		2024168-2008-00599	M	Y			07/23/2008	N	Y	06/23/2008	06/22/2008	N	1	Y	U					0
1376164				1	2009-02-27	MULTI-LINK MINI VISION RX CORONARY STENT SYSTEM	74MAF	ABBOTT VASCULAR-CARDIAC THERAPIES	26531 YNEZ ROAD		TEMECULA	CA	92591	462	US	92591 4628	0HP	2011-04-30	NA	1007828-28	8051431	NA	N		MAF	NA	R	N	1376164		2024168-2009-00323	M	Y			02/27/2009	N	Y	02/04/2009	02/04/2009	N	1	Y	U					0
1542894				1	2009-11-19	MULTI-LINK RX VISION CORONARY STENT SYSTEM	74MAF	ABBOTT VASCULAR-CARDIAC THERAPIES	26531 YNEZ ROAD		TEMECULA	CA	92591	462	US	92591 4628	0HP	2012-05-31	NA	1007842-23	9060841	NA	N		MAF	NA	R	N	1542894		2024168-2009-02160	M	Y			11/19/2009	Y	N	10/26/2009	10/25/2009	N	1	Y	U					0
866671				1	2007-06-14	MULT-LINK RX VISION CORONARY STENT SYSTEM	74MAF	ABBOTT VASCULAR-CARDIAC THERAPIES	26531 YNEZ RD.		TEMECULA	CA	92591	462	US	92591 4628	0HP	2010-02-07	NA	1007842-18	7030531	NA	N		MAF	NA	R	N	866671		2024168-2007-00207	M	Y			06/14/2007	Y	N	05/15/2007	05/11/2007	N	1	Y	U					0
972775				1	2007-12-18	MULTI-LINK RX ZETA CORONARY STENT SYSTEM	74MAF	ABBOTT VASCULAR-CARDIAC THERAPIES	26531 YNEZ RD.		TEMECULA	CA	92591	462	US	92591 4628	0HP	2009-05-25	NA	1009839-13	7062531	NA	N		MAF	NA	R	N	972775		2024168-2007-00608	M	Y			12/18/2007	N	Y	11/13/2007	08/28/2007	N	1	Y	U					0
1378499				1	2009-05-08	MULTI-LINK RX VISION CORONARY STENT SYSTEM	74MAF	ABBOTT VASCULAR-CARDIAC THERAPIES	26531 YNEZ RD.		TEMECULA	CA	92591	462	US	92591 4628	0HP	2011-09-30	NA	1007841-23	8102941	NA	N		MAF	NA	R	N	1378499		2024168-2009-00821	M	Y			05/08/2009	Y	N	04/14/2009	04/14/2009	N	0	Y	U					0
1287472				1	2009-01-08	MULTI-LINK MINI VISION RX CORONARY STENT SYSTEM	74MAF	ABBOTT VASCULAR-CARDIAC THERAPIES	26531 YNEZ RD.		TEMECULA	CA	92591	462	US	92591 4628	0HP	2011-09-01	NA	1007821-08	8100141	NA	Y	2008-12-31	MAF	NA	Y	N	1287472		2024168-2009-00019	M	Y			01/08/2009	Y	Y	12/09/2008	12/05/2008	N	0	Y	U					0
906190				1	2007-08-31	MULTI-LINK RX ZETA CORONARY STENT SYSTEM	74MAF	ABBOTT VASCULAR-CARDIAC THERAPIES	26531 YNEZ RD.		TEMECULA	CA	92591	462	US	92591 4628	0HP	2008-08-13	NA	1009839-33	6091331	NA	Y	2007-08-23	MAF	NA	Y	N	906190		2024168-2007-00349	M	Y			08/31/2007	N	Y	08/08/2007	08/05/2007	N	1	Y	U					0
1132089				1	2008-08-21	MULTI-LINK RX VISION CORONARY STENT SYSTEM	74MAF	ABBOTT VASCULAR-CARDIAC THERAPIES	26531 YNEZ RD.		TEMECULA	CA	92591	462	US	92591 4628	0HP		NA	1007841-18	UNK	NA	N		MAF	NA	R	N	1132089		2024168-2008-00694	M	Y			08/21/2008	Y	N	07/10/2008	07/09/2008	N	0	Y	U					0
1348685				1	2009-03-20	MULTI-LINK RX VISION CORONARY STENT SYSTEM	74MAF	ABBOTT VASCULAR-CARDIAC THERAPIES	26531 YNEZ ROAD		TEMECULA	CA	92591	462	US	92591 4628	0HP	2011-07-19	NA	1007848-15	8081941	NA	Y	2009-03-09	MAF	NA	Y	N	1348685		2024168-2009-00462	M	Y			03/20/2009	Y	N	02/23/2009	11/13/2008	N	1	Y	U					0
1376156				1	2009-02-27	MULTI-LINK RX VISION CORONARY STENT SYSTEM	74MAF	ABBOTT VASCULAR-CARDIAC THERAPIES	26531 YNEZ ROAD		TEMECULA	CA	92591	462	US	92591 4628	0HP		NA	UNK	UNK	NA	N		MAF	NA	R	N	1376156		2024168-2009-00307	M	Y			02/27/2009	N	Y	02/05/2009	02/04/2009	N	1	Y	U					0
1376158				1	2009-02-27	MULTI-LINK RX VISION CORONARY STENT SYSTEM	74MAF	ABBOTT VASCULAR-CARDIAC THERAPIES	26531 YNEZ ROAD		TEMECULA	CA	92591	462	US	92591 4628	0HP	2011-01-31	NA	1007843-08	8022831	NA	N		MAF	NA	R	N	1376158		2024168-2009-00305	M	Y			02/27/2009	N	Y	02/05/2009	02/04/2009	N	1	Y	U					0
1463611				1	2009-08-28	MULTI-LINK VISION CORONARY STENT SYSTEM	74MAF	ABBOTT VASCULAR-CARDIAC THERAPIES	26531 YNEZ RD.		TEMECULA	CA	92591	462	US	92591 4628	0HP		NA	UNK	UNK	NA	N		MAF	NA	R	N	1463611		2024168-2009-01585	M	Y			08/28/2009	Y	N	08/11/2009	06/13/2009	N	0	Y	U					0
934365				1	2007-10-25	MULTI-LINK RX VISION CORONARY STENT SYSTM	74MAF	ABBOTT VASCULAR-CARDIAC THERAPIES	26531 YNEZ RD.		TEMECULA	CA	92591	462	US	92591 4628	0HP	2010-05-12	NA	1007844-18	7061231	NA	Y	2007-10-08	MAF	NA	Y	N	934365		2024168-2007-00449	M	Y			10/25/2007	N	Y	09/28/2007	09/25/2007	N	1	Y	U					0
934363				1	2007-10-25	MULTI-LINK RX VISION CORONARY STENT SYSTEM	74MAF	ABBOTT VASCULAR-CARDIAC THERAPIES	26531 YNEZ RD.		TEMECULA	CA	92591	462	US	92591 4628	0HP	2010-03-08	NA	1007842-15	7041831	NA	Y	2007-09-25	MAF	NA	Y	N	934363		2024168-2007-00444	M	Y			10/25/2007	N	Y	07/26/2007	07/26/2007	N	1	Y	U					0
1262911				1	2008-12-10	MULTI-LINK RX VISION CORONARY STENT SYSTEM	74MAF	ABBOTT VASCULAR-CARDIAC THERAPIES	26531 YNEZ RD.		TEMECULA	CA	92591	462	US	92591 4628	0HP	2011-01-31	NA	1007842-15	8021231	NA	R	2008-12-02	MAF	NA	Y	N	1262911		2024168-2008-01339	M	Y			12/10/2008	Y	Y	11/14/2008	11/13/2008	N	1	Y	U					0
960772				1	2007-12-07	MULTI-LINK RX VISION CORONARY STENT SYSTEM	75MAF	ABBOTT VASCULAR-CARDIAC THERAPIES	26531 YNEZ RD.		TEMECULA	CA	92591	462		92591 4628	0HP	2010-06-05	NA	1007848-28	7070531	NA	Y	2007-11-14	MAF	NA	N	N	960772		2024168-2007-00592	M	Y			12/07/2007	Y	Y	11/09/2007	11/08/2007	N	1	Y	U
1349804				1	2009-03-23	MULTI-LINK RX VISION CORONARY STENT SYSTEM	78MAF	ABBOTT VASCULAR-CARDIAC THERAPIES	26531 YNEZ RD.		TEMECULA	CA	92591	462	US	92591 4628	0HP	2011-07-31	NA	1007848-08	8081841	NA	Y	2009-02-26	MAF	NA	Y	N	1349804		2024168-2009-00479	M	Y			03/23/2009	Y	Y	02/18/2009	02/13/2009	N	1	Y	U					0
5710338				1	2016-06-07	CORDIS XB 3 7FR GUIDING CATHETER	7FR XB 3 GUIDING CATHETER/STENT	CARDINAL HEALTH									0HP	2019-02-28			17444602		R	2016-06-07	MAF		*		5710338		MW5062753	P	N			06/07/2016	N	Y	06/07/2016	06/03/2016	I	100	Y	*			I		NI
1252420				1	2008-12-03	MULTI-LINK MINI VISION RX CORONARY STENT SYSTEM	87MAF	ABBOTT VASCULAR-CARDIAC THERAPIES	26531 YNEZ RD.		TEMECULA	CA	92591	462	US	92591 4628	0HP	2011-06-30	NA	1007828-15	8070841	NA	Y	2008-11-11	MAF	NA	Y	N	1252420		2024168-2008-01276	M	Y			12/03/2008	Y	Y	11/05/2008	11/05/2008	N	1	Y	U					0
6124735				1	2016-11-21	ABBOTT MULTI-LINK VISION STENT DELIVERY	ABBOTT MULTI-LINK VISION STENT DELIVERY	ABBOTT VASCULAR			SANTA CLARA	CA	95054		US	95054	0HP	2019-02-28	1067848		6032241		N		MAF		*		6124735		MW5066282	P	N			11/21/2016	Y	N	11/21/2016	08/30/2016	N	2	Y	*			I		NI
375853				1	2002-02-08	ACS	ACS-MULTILINK STENT 3.0 X 8MM	GUIDANT	3200 LAKESIDE DR		SANTA CLARA	CA	95052		US	95052	0HP		1005861-08	*	1022731	*	N		MAF	*			375853		375853	U	N			02/08/2002	Y	N	01/15/2002	05/14/2001		500	Y	N	2001-05-14	01/15/2002	N		1
389561				1	2002-04-22	MEDTRONIC	ANEURX STENT GRAFT	MEDTRONIC AVE PERIPHERAL DIVISION	2170 A NORTH POINT PARKWAY		SAN ROSA	CA	95407		US	95407	0LP		2213135	YRBR	M9985680	*	N		MAF	16 MO			389561		389561	U	N			04/22/2002	N	Y	04/22/2002	12/01/2001		2	Y	N	2001-12-01	04/22/2002	Y	04/22/2002	2
2471107				1	2012-02-22	PALMAR STENT 10X40	AORTIC STENT	CORDIS									0HP				N1110315		Y		MAF				2471107		MW5024401	P	N			02/22/2012	N	Y	02/22/2012	02/11/2012	N	0	Y	*
2358349				1	2011-11-29	UNKNOWN	ARTERY STENT	UNKNOWN									0HP				0		N		MAF				2358349		MW5023265	P	N			11/29/2011	Y	N	11/29/2011	01/06/2006	N	305	N	*
467308				1	2003-06-17	EXPRESS STENT BALLOON 40 X 12 EXPRESS	BALLOON	BOSTON SCIENTIFIC	ONE BOSTON SCIENTIFIC PLACE		NATICK	MA	1760		US	1760	0HP		*	35050-1240	5301244	*	Y		MAF				467308		MW1028746	P	N			06/17/2003	N	Y	06/17/2003	04/22/2003		500	Y						1
660662				1	2006-01-06	EXPRESS2 MONORAIL CORONARY STENT DELIVERY SYST	BALLOON EXPANDABLE CORONARY STENT DELIVERY S	BOSTON SCIENTIFIC	ONE-SCIMED PLACE		MAPLE GROVE	MN	55311	156	US	55311 1566	0HP	2007-07-30	EXPRESS2 MONORAIL	H7493505016450	6813069	NA	N		MAF		R		660662		6000093-2006-00039	M	Y			01/06/2006	Y	Y	12/09/2005	12/05/2005	N	1	Y	U			N
599100				1	2005-05-03	EXPRESS2 MONORAIL CORONARY STENT DELIVERY SYSTEM	BALLOON EXPANDABLE CORONARY STENT DELIVERY SYSTEM	BOSTON SCIENTIFIC	ONE SCIMED PLACE		MAPLE GROVE	MN	55311	156	US	55311 1566	0HP	2007-11-02	NA	H7493505014600	7104418	NA	N		MAF		R		599100		6000093-2005-00448	M	Y			05/03/2005	Y	Y	04/04/2005	03/31/2005	N	1	Y	U			N
1590943				1	2010-01-26	ICAST 10MM X 38 MM	BALLOON EXPANDABLE STENT	ATRIUM MEDICAL CORP.									0HP			84520	1052480504		R	2010-01-20	MAF				1590943		MW5014554	P	N			01/26/2010	N	Y	01/26/2010	12/16/2009	N	500	N	*
451064				1	2003-03-31	EXPRESS 2 PERIPHERAL STENT	BALLOON EXPANDABLE STENT	BOSTON SCIENTIFIC	UNK		UNK				*		0HP		UNK	UNK	UNK	UNK	*		MAF				451064		MW1027999	P	N			03/31/2003	N	*	03/31/2003	02/01/2003		1	Y						999
726770				1	2006-06-15	EXPRESS2 MONIRIAL CORONARY STENT	BALLOON EXPANDABLE STENT	BOSTON SCIENTIFIC CORP.	ONE SCIMED PLACE		MAPLE GROVE	MN	55311	156	US	55311 1566	0HP	2008-07-29	2.25 X 20MM	H7493505020220	7828106	*	N		MAF		R		726770		6000093-2006-01110	M	Y			06/15/2006	Y	N	05/17/2006	10/20/2005	N	1	Y	U			N
721721				1	2006-05-30	UNK	BALLOON EXPANDABLE STENT	BOSTON SCIENTIFIC CORP.	BALLYBRIT BUSINESS PARK		GALWAY				EI		0HP		3.00 X 8MM	UNK	UNK	NA	N		MAF		R	N	721721		6000089-2006-01055	M	Y			05/30/2006	Y	N	05/01/2006	10/25/2005	N	1	Y	U			N
489872				1	2003-10-14	EXPRESS2 MONORAIL CORONARY STENT DELIVERY SYSTEM	BALLOON EXPANDABLE STENT SYSTEM	BOSTON SCIENTIFIC	BALLYBRIT BUSINESS PARK		GALWAY				EI		0HP	2005-10-01	H7493504032350	NA	5115799	NA	R	2003-09-23	MAF		Y		489872		6000089-2003-00767	M	Y			10/14/2003	N	Y	08/28/2003	08/25/2003	N	1	Y	U			N
515282				1	2004-03-10	EXPRESS2 MONORAIL CORONARY STENT DELIVERY SYSTEM	BALLOON EXPANDABLE STENT SYSTEM	BOSTON SCIENTIFIC	BALLYBRIT BUSINESS PARK		GALWAY				EI		0HP	2006-10-01	H7493504012270	NA	6001891	NA	N		MAF		R		515282		6000089-2004-00155	M	Y			03/10/2004	Y	Y	02/10/2004	01/07/2004	N	1	Y	*			N
508754				1	2004-01-07	EXPRESS2 MONORAIL CORONARY STENT DELIVERY SYSTEM	BALLOON EXPANDABLE STENT SYSTEM	BOSTON SCIENTIFIC	BALLYBRIT BUSINESS PARK		GALWAY				EI		0HP	2006-03-01	H7493504008400	NA	5411912	NA	N		MAF		R		508754		6000089-2004-00010	M	Y			01/07/2004	N	Y	12/15/2003	12/11/2003	N	1	Y	U			N
448572				1	2003-03-19	EXPRESS2 MONORAIL CORONARY STENT DELIVERY SYSTEM	BALLOON EXPANDABLE STENT SYSTEM	BOSTON SCIENTIFIC CORP, IRELAND, LTD.	BALLYBRIT BUSINESS PARK		GALWAY				EI		0HP	2005-11-01	H7493505016450	NA	5142572	NA	R	2003-03-28	MAF		Y		448572		6000089-2003-00213	M	Y			03/19/2003	Y	Y	02/25/2003	02/24/2003	N	1	Y	U			N
425793				1	2002-11-01	EXPRESS2 MONORAIL CORONARY STENT DELIVERY SYSTEM	BALLOON EXPANDABLE STENT SYSTEM	BOSTON SCIENTIFIC SCIMED	ONE-SCIMED PLACE		MAPLE GROVE	MN	55311	156	US	55311 1566	0HP	2005-07-01	H7493505020400	NA	4945466	NA	Y	2002-10-14	MAF		Y		425793		6000093-2002-00170	M	Y			11/01/2002	Y	Y	10/03/2002	10/02/2002		1	Y	U			U
433038				1	2002-12-12	EXPRESS2 MONORAIL CORONARY STENT DELIVERY SYSTEM	BALLOON EXPANDABLE STENT SYSTEM	BOSTON SCIENTIFIC SCIMED	ONE-SCIMED PLACE		MAPLE GROVE	MN	55311	156	US	55311 1566	0HP	2005-10-01	H7493505012300	NA	5108988	NA	N		MAF		R		433038		6000093-2002-00261	M	Y			12/12/2002	N	Y	11/18/2002			1	Y	*			N
487661				1	2003-10-07	EXPRESS2 MONORAIL CORONARY STENT DELIVERY SYSTEM	BALLOON EXPANDABLE STENT SYSTEM	BOSTON SCIENTIFIC	ONE-SCIMED PLACE		MAPLE GROVE	MN	55311	156	US	55311 1566	0HP	2006-08-01	H74935050203500	NA	5762864	NA	N		MAF		R		487661		6000093-2003-00301	M	Y			10/07/2003	Y	Y	09/12/2003	09/08/2003		1	*	*			N
492331				1	2003-10-10	CORDIS	BALLOON EXPANDABLE STENT SYSTEM	CORDIS CORP.	PO BOX 025700		MIAMI	FL	33102	570	US	33102 5700	0HP	2003-10-01	*	LABEL# SB 153-9478.4	Y0703397	*	Y		MAF				492331		MW1029873	P	N			10/10/2003	N	Y	10/13/2003	10/09/2003	N	500	Y						1
687560				1	2006-03-14	EXPRESS2 MONORAIL CORONARY STENT DELIVERY SYSTEM	BALLOON MOUNTED EXPANDABLE	BOSTON SCIENTIFIC CORPORATION	ONE SCIMED PLACE		MAPLE GROVE	MN	55311	156	US	55311 1566	0HP	2006-04-01	2.75 X 24 MM	H7493505024270	7593085	NA	N		MAF		R		687560		6000093-2006-00363	M	Y			03/14/2006	Y	N	02/14/2006	02/11/2006	N	0	Y	U			N
598103				1	2005-04-29	EXPRESS2 MONORAIL CORONARY STENT DELIVERY SYSTEM	BALLOON MOUNTED EXPANDABLE	BOSTON SCIENTIFIC	ONE-SCIMED PLACE		MAPLE GROVE	MN	55311	156	US	55311 1566	0HP	2005-06-01	EXPRESS2 MONORAIL 2.75	H7493505024270	4880440	NA	N		MAF		R		598103		6000093-2005-00508	M	Y			04/29/2005	Y	Y	03/30/2005	03/21/2005	N	1	Y	U			N
469793				1	2003-07-01	BX VELOCITY	BALLOON STENT	CORDIS	*		*				*		0HP		RX BALLOON VX08300	*	X1202106	O4335X1202106Q	R	2003-06-04	MAF				469793		MW1028879	P	N			07/01/2003	N	Y	07/01/2003	06/03/2003		500	Y						1
460088				1	2003-05-14	SCIMED	BALLOON STENT	BOSTON SCIENTIFIC/SCIMED	ONE SCIMED PLACE		MAPLE GROVE	MN	55311	156	US	55311 1566	0HP	2005-10-01	EXPRESS 3 X 16	35050-1630	5307354	*	N		MAF				460088		MW1028404	P	N			05/14/2003	N	Y	04/08/2003	02/24/2003		500	Y						1
428432				1	2002-11-15	EXPRESS2 MONORAIL CORONARY STENT DELIVERY SYSTEM	BALLOON STENT SYSTEM	BOSTON SCIENTIFIC CORPORATION, IRELAND, LTD.	BALLYBRIT BUSINESS PARK		GALWAY				EI		0HP	2005-08-01	H7493504012350	NA	4994381	NA	R	2002-10-30	MAF		Y		428432		6000089-2002-00365	M	Y			11/15/2002	N	Y	10/17/2002	10/01/2002		1	Y	U			N
8575096				1	2019-05-02	TRYTON SIDE BRANCH STENT	BARE METAL CORONARY ARTERY	TRYTON MEDICAL, INC.	1000 PARK FORTY PLAZA	SUITE 325	DURHAM	NC	27713		US	27713	0HP	2019-11-20		T5-2530-191-US	:UBK21B1000		N		MAF		R	N	8575096		3007210870-2019-00003	M	Y			05/02/2019	N	Y	04/22/2019	04/17/2019	N	3	I	N			*		I
8470809				1	2019-04-01	TRYTON SIDE BRANCH STENT	BARE METAL CORONARY STENT	TRYTON MEDICAL, INC.	1000 PARK FORTY PLAZA	SUITE 325	DURHAM	NC	27713		US	27713	0HP	2019-08-21		T5-2530-191-US	UBH22B1000		N		MAF		R	N	8470809		3007210870-2019-00001	M	Y			04/01/2019	Y	N	02/24/2019	02/22/2019	N	0	I	N			*		I
7479383				1	2018-05-02	TRYTON SIDE BRANCH STENT	BARE METAL CORONARY STENT	TRYTON MEDICAL, INC.	1000 PARK FORTY PLAZA	SUITE 325	DURHAM	NC	27713		US	27713	1	2019-04-23		T5-2530-191-US	UBD24B1000		N		MAF		R	N	7479383		3007210870-2018-00008	M	Y			05/02/2018	N	Y	04/04/2018	04/04/2018	N	0	N	N			*		I
9197483				1	2019-10-16	TRYTON SIDE BRANCH STENT	BARE METAL CORONARY STENT	TRYTON MEDICAL, INC.	1000 PARK FORTY PLAZA	SUITE 325	DURHAM	NC	27713		US	27713	0HP	2020-05-23		T5-3035-181	T052316303516		N		MAF		R	N	9197483		3007210870-2019-00008	M	Y			10/16/2019	Y	N	06/30/2019	10/29/2018	N	2	Y	N			*		I
10324413				1	2020-07-26	TRYTON SIDE BRANCH STENT	BARE METAL CORONARY STENT	TRYTON MEDICAL, INC.	1000 PARK FORTY PLAZA	SUITE 325	DURHAM, NC				US		0HP	2021-04-17	T5-2530-191-US	T5-2530-191-US	UBD18D1000		N		MAF		R	N	10324413		3007210870-2020-00002	M	Y			07/26/2020	N	Y	07/14/2020	07/14/2020	N	3	I	N			*		I
10324412				1	2020-07-26	TRYTON SIDE BRANCH STENT	BARE METAL CORONARY STENT	POSEIDON MEDICAL, INC.	1125 NW 132ND AVENUE		PEMBROKE PINES, FL				US		0HP	2021-04-17	T5-2530-191-US	T5-2530-191-US	UBD18D1000		N		MAF		R	N	10324412		3016248656-2020-00002	M	Y			07/26/2020	N	Y	07/14/2020	07/14/2020	N	3	I	N			*		I
8533145				1	2019-04-19	TRYTON SIDE BRANCH STENT	BARE METAL CORONARY STENT	TRYTON MEDICAL, INC.	1000 PARK FORTY PLAZA	SUITE 325	DURHAM	NC	27713		US	27713	0HP	2019-02-18		T5-2530-191-US	UBC01B1000		N		MAF		R	N	8533145		3007210870-2019-00002	M	Y			04/19/2019	Y		04/02/2019	03/20/2019	N	3	I	N			*		I
8056886				1	2018-11-09	TRYTON SIDE BRANCH STENT	BARE METAL CORONARY STENT	TRYTON MEDICAL, INC.	1000 PARK FORTY PLAZA	SUITE 325	DURHAM	NC	27713		US	27713	0HP	2019-07-24		T5-3035-151-US	UFG25B1000		R	2018-10-30	MAF		Y	N	8056886		3007210870-2018-00015	M	Y			11/09/2018	N	Y	10/15/2018	10/09/2018	N	0	I	N			*		I
6731556				1	2017-07-21	TRYTON SIDE BRANCH STENT	BARE METAL CORONARY STENT	TRYTON MEDICAL, INC.	1000 PARK FORTY PLAZA	SUITE 325	DURHAM	NC	27713		US	27713	1			T5-3035-151-US			N		MAF		R	N	6731556		3007210870-2017-00005	M	Y			07/21/2017	Y	Y	06/23/2017	06/23/2017	N	1	Y	N			*		I
9946880				1	2020-04-09	TRYTON SIDE BRANCH STENT	BARE METAL CORONARY STENT	POSEIDON MEDICAL, INC.	1125 NW 132ND AVENUE		PEMBROKE PINES, FL				US		0HP	2021-03-18	T5-2530-191-US	T5-2530-191-US	UBC19D1000		N		MAF		R	N	9946880		3016248656-2020-00001	M	Y			04/09/2020	Y	N	01/06/2020	01/03/2020	N	1	Y	N			*		I
7337565				1	2018-03-14	TRYTON SIDE BRANCH STENT	BARE METAL CORONARY STENT	TRYTON MEDICAL, INC.	1000 PARK FORTY PLAZA	SUITE 325	DURHAM	NC	27713		US	27713	1	2019-05-24		T5-2525-191	UAE25B1000		N		MAF		R	N	7337565		3007210870-2018-00004	M	Y			03/14/2018	N	Y	02/19/2018	02/16/2018	N	0	N	N			*		I
6970222				1	2017-10-23	TRYTON SIDE BRANCH STENT	BARE METAL CORONARY STENT	TRYTON MEDICAL, INC.	1000 PARK FORTY PLAZA	SUITE 325	DURHAM	NC	27713		US	27713	1	2019-02-28		T5-2530-191-US	UBC01B1000		N		MAF		R	N	6970222		3007210870-2017-00008	M	Y			10/23/2017	Y	N	10/10/2017	10/10/2017	N	0	N	N			*		I
7278558				1	2018-02-16	TRYTON SIDE BRANCH STENT	BARE METAL CORONARY STENT	TRYTON MEDICAL, INC.	1000 PARK FORTY PLAZA	SUITE 325	DURHAM	NC	27713		US	27713	1			T5-2525-191-US			N		MAF		R	N	7278558		3007210870-2018-00003	M	Y			02/16/2018	Y	Y	12/12/2017	12/08/2017	N	1	Y	N			*		I
6645118				1	2017-06-15	TRYTON SIDE BRANCH STENT	BARE METAL CORONARY STENT	TRYTON MEDICAL, INC.	1000 PARK FORTY PLAZA	SUITE 325	DURHAM	NC	27713		US	27713	1	2019-03-02		T5-2535-191-US	UCC03B1000		N		MAF		N	N	6645118		3007210870-2017-00003	M	Y			06/15/2017	N	Y	05/24/2017	05/23/2017	N	0	N	N			*		I
8056905				1	2018-11-09	TRYTON SIDE BRANCH STENT	BARE METAL CORONARY STENT	TRYTON MEDICAL, INC.	1000 PARK FORTY PLAZA	SUITE 325	DURHAM	NC	27713		US	27713	0HP	2019-04-23		T5-2530-191-US	UBD24B1000		R	2018-11-06	MAF		Y	N	8056905		3007210870-2018-00016	M	Y			11/09/2018	N	Y	10/29/2018	10/28/2018	N	3	I	N			*		I
6988091				1	2017-10-30	TRYTON SIDE BRANCH STENT	BARE METAL CORONARY STENT	TRYTON MEDICAL, INC.	1000 PARK FORTY PLAZA	SUITE 325	DURHAM	NC	27713		US	27713	1	2019-03-25		T5-3035-151	T032515303516		N		MAF		R	N	6988091		3007210870-2017-00009	M	Y			10/30/2017	Y	N	09/30/2017	08/24/2017	N	2	Y	N			*		I
7207143				1	2018-01-19	TRYTON SIDE BRANCH STENT	BARE METAL CORONARY STENT	TRYTON MEDICAL, INC.	1000 PARK FORTY PLAZA	SUITE 325	DURHAM	NC	27713		US	27713	1	2019-02-28		T5-2530-191-US	UBC01B1000		R	2018-01-09	MAF		Y	N	7207143		3007210870-2018-00001	M	Y			01/19/2018	N	Y	12/22/2017	12/21/2017	N	1	Y	N			*		I
7787226				1	2018-08-15	TRYTON SIDE BRANCH STENT	BARE METAL CORONARY STENT	TRYTON MEDICAL, INC.	1000 PARK FORTY PLAZA	SUITE 325	DURHAM	NC	27713		US	27713	0HP	2019-04-23		T5-2530-191-US	UBD24B1000		N		MAF		R	N	7787226		3007210870-2018-00011	M	Y			08/15/2018	Y	N	07/24/2018	07/16/2018	N	2	Y	N			*		I
9670392				1	2020-02-05	TRYTON SIDE BRANCH STENT	BARE METAL CORONARY STENT	TRYTON MEDICAL, INC.	1000 PARK FORTY PLAZA	SUITE 325	DURHAM	NC	27713		US	27713	0HP	2021-03-18	T5-2530-191-US	T5-2530-191-US	UBC19D1000		N		MAF	DA	R	N	9670392		3007210870-2020-00001	M	Y			02/05/2020	Y	N	06/17/2020	01/03/2020	N	1	Y	N			*		I
6600722				1	2017-05-31	TRYTON SIDE BRANCH STENT	BARE METAL CORONARY STENT	TRYTON MEDICAL, INC.	1000 PARK FORTY PLAZA	SUITE 325	DURHAM	NC	27713		US	27713	1	2019-02-22		T5-3035-151-US	UFB23B100		N		MAF	DA	N	N	6600722		3007210870-2017-00002	M	Y			05/31/2017	N	Y	05/18/2017	04/25/2017	N	0	N	N			*		I
6772221				1	2017-08-07	TRYTON SIDE BRANCH STENT	BARE METAL CORONARY STENT	TRYTON MEDICAL, INC.	1000 PARK FORTY PLAZA	SUITE 325	DURHAM	NC	27713		US	27713	1	2019-02-15		T5-2530-191-US	UBB16B1000		N		MAF		N	N	6772221		3007210870-2017-00006	M	Y			08/07/2017	Y	N	07/10/2017	06/09/2017	N	0	N	N			*		I
8770092				1	2019-07-08	TRYTON SIDE BRANCH STENT	BARE METAL CORONARY STENT	TRYTON MEDICAL, INC.	1000 PARK FORTY PLAZA	SUITE 325	DURHAM	NC	27713		US	27713	0HP	2021-03-18		T5-2530-191-US	UBC19D1000		N		MAF		R	N	8770092		3007210870-2019-00004	M	Y			07/08/2019	Y	Y	06/07/2019	06/05/2019	N	3	I	N			*		I
8787568				1	2019-07-14	TRYTON SIDE BRANCH STENT	BARE METAL CORONARY STENT	TRYTON MEDICAL, INC.	1000 PARK FORTY PLAZA	SUITE 325	DURHAM	NC	27713		US	27713	0HP	2019-04-23		T5-2530-191-US	UBD24B100		N		MAF		R	N	8787568		3007210870-2019-00005	M	Y			07/14/2019	Y	N	04/11/2019	04/06/2019	N	3	I	N			*		I
7957965				1	2018-10-11	TRYTON SIDE BRANCH STENT	BARE METAL CORONARY STENT	TRYTON MEDICAL, INC.	1000 PARK FORTY PLAZA	SUITE 325	DURHAM	NC	27713		US	27713	0HP	2019-02-18		T5-2530-191-US	UBC01B1000		N		MAF		R	N	7957965		3007210870-2018-00014	M	Y			10/11/2018	Y	N	10/01/2018	09/27/2018	N	3	I	N			*		I
7404056				1	2018-04-06	TRYTON SIDE BRANCH STENT	BARE METAL CORONARY STENT	TRYTON MEDICAL, INC.	1000 PARK FORTY PLAZA	SUITE 325	DURHAM	NC	27713		US	27713	1			T5-2530-191-US			N		MAF		R	N	7404056		3007210870-2018-00005	M	Y			04/06/2018	Y	N	04/02/2018	03/21/2018	N	0	N	N			*		I
7920187				1	2018-09-28	TRYTON SIDE BRANCH STENT	BARE METAL CORONARY STENT	TRYTON MEDICAL, INC.	1000 PARK FORTY PLAZA	SUITE 325	DURHAM	NC	27713		US	27713	I						N		MAF		R	N	7920187		3007210870-2018-00013	M	Y			09/28/2018	Y	N	09/07/2018	08/01/2018	N	3	I	N			*		I
6561749				1	2017-05-11	TRYTON SIDE BRANCH STENT	BARE METAL CORONARY STENT	TRYTON MEDICAL, INC.	1000 PARK FORTY PLAZA	SUITE 325	DURHAM	NC	27713		US	27713	1	2019-02-22		T5-3035-151-US	UFB23B1000		N		MAF		R	N	6561749		3007210870-2017-00001	M	Y			05/11/2017	N	Y	04/28/2017	04/28/2017	N	0	N	N			*		I
7430318				1	2018-04-13	TRYTON SIDE BRANCH STENT	BARE METAL CORONARY STENT	TRYTON MEDICAL, INC.	1000 PARK FORTY PLAZA	SUITE 325	DURHAM	NC	27713		US	27713	1	2019-02-28		T5-2530-191-US	UBC01B1000		R	2018-04-09	MAF		Y	N	7430318		3007210870-2018-00006	M	Y			04/13/2018	N	Y	03/28/2018	03/28/2018	N	0	N	N			*		I
7508705				1	2018-05-11	TRYTON SIDE BRANCH STENT	BARE METAL CORONARY STENT	TRYTON MEDICAL, INC.	1000 PARK FORTY PLAZA	SUITE 325	DURHAM	NC	27713		US	27713	1	2019-03-29		T5-3035-151-US	UFC30B1000		N		MAF		R	N	7508705		3007210870-2018-00009	M	Y			05/11/2018	Y	N	04/20/2018	04/05/2018	N	0	N	N			*		I
7445183				1	2018-04-19	TRYTON SIDE BRANCH STENT	BARE METAL CORONARY STENT	TRYTON MEDICAL, INC.	1000 PARK FORTY PLAZA	SUITE 325	DURHAM	NC	27713		US	27713	1			T5-3035-151-US			N		MAF		R	N	7445183		3007210870-2018-00007	M	Y			04/19/2018	Y	N	03/20/2018	03/16/2018	N	1	Y	N			*		I
6645165				1	2017-06-15	TRYTON SIDE BRANCH STENT	BARE METAL CORONARY STENT	TRYTON MEDICAL, INC.	1000 PARK FORTY PLAZA	SUITE 325	DURHAM	NC	27713		US	27713	1	2019-02-22		T5-3035-151-US	UFB23B1000		N		MAF		R	N	6645165		3007210870-2017-00004	M	Y			06/15/2017	N	Y	06/02/2017	05/31/2017	N	0	N	N			*		I
8108206				1	2018-11-27	TRYTON SIDE BRANCH STENT	BARE METAL CORONARY STENT	TRYTON MEDICAL, INC.	1000 PARK FORTY PLAZA	SUITE 325	DURHAM	NC	27713		US	27713	0HP	2019-02-28		T5-2530-191-US	UBC01B1000		N		MAF		R	N	8108206		3007210870-2018-00017	M	Y			11/27/2018	N	Y	11/09/2018	11/09/2018	N	1	Y	N			*		I
8796723				1	2019-07-16	TRYTON SIDE BRANCH STENT	BARE METAL CORONARY STENT	TRYTON MEDICAL, INC.	1000 PARK FORTY PLAZA	SUITE 325	DURHAM	NC	27713		US	27713	0HP	2019-11-20		T5-2530-191-US	UBK21B1000		N		MAF	DA	Y	N	8796723		3007210870-2019-00006	M	Y			07/16/2019	N	Y	06/18/2019	06/14/2019	N	3	I	Y			*		I
7207178				1	2018-01-19	TRYTON SIDE BRANCH STENT	BARE METAL CORONARY STENT	TRYTON MEDICAL, INC.	1000 PARK FORTY PLAZA	SUITE 325	DURHAM	NC	27713		US	27713	1	2019-02-23		T5-2535-191-US	UCB24B1000		Y		MAF	DA	Y	N	7207178		3007210870-2018-00002	M	Y			01/19/2018	N	Y	12/22/2017	12/19/2017	N	0	N	N			*		I
7870855				1	2018-09-12	TRYTON SIDE BRANCH STENT	BARE METAL CORONARY STENT	TRYTON MEDICAL, INC.	1000 PARK FORTY PLAZA	SUITE 325	DURHAM	NC	27713		US	27713	0HP	2019-02-23		T5-2535-191-US	UCB24B1000		N		MAF		R	N	7870855		3007210870-2018-00012	M	Y			09/12/2018	Y	N	08/16/2018	08/10/2018	N	1	Y	N			*		I
7521686				1	2018-05-17	TRYTON SIDE BRANCH STENT	BARE METAL CORONARY STENT	TRYTON MEDICAL, INC.	1000 PARK FORTY PLAZA	SUITE 325	DURHAM	NC	27713		US	27713	1	2019-02-15		T5-2530-191-US	UBB16B1000		N		MAF		R	N	7521686		3007210870-2018-00010	M	Y			05/17/2018	N	Y	04/20/2018	04/19/2018	N	0	I	N			*		I
6905041				1	2017-09-29	TRYTON SIDE BRANCH STENT	BARE METAL CORONARY STENT	TRYTON MEDICAL, INC.	1000 PARK FORTY PLAZA	SUITE 325	DURHAM	NC	27713		US	27713	1						N		MAF	DA	R	N	6905041		3007210870-2017-00007	M	Y			09/29/2017	N	Y	09/01/2017	08/31/2017	N	1	Y	N			*		I
1878268				1	2010-10-15	VERIFLEX	BARE METAL CORONARY STENT SYSTEM	BOSTON SCIENTIFIC	ONE BOSTON SCIENTIFIC PLACE		NATICK	MA	1760	153	US	01760 1537	0LP		REF 38934-1635		13051545	REF 38934-163	N		MAF				1878268		MW5017840	P	N			10/15/2010	N	Y	10/15/2010	10/07/2010	N	0	N	*
763387				1	2006-09-14	TAXUS EXPRESS2 BARE METAL STENT	BARE METAL STENT	BOSTON SCIENTIFIC	BALLYBRIT BUSINESS PARK		GALWAY				EI		0HP	2003-04-01	3.00X32MM	H7493527032300	4452941	NA	N		MAF		R	N	763387		6000089-2006-01701	M	Y			09/14/2006	Y	N	04/20/2006	04/20/2006	N	UNK	Y	U			N
764339				1	2006-09-14	TAXUS EXPRESS2 PACLITAXEL-ELUTING CORONARY STENT	BARE METAL STENT	BOSTON SCIENTIFIC CORP.	BALLYBRIT BUSIENSS PARK		GALWAY				EI		0HP	2003-04-01	3.5 X 32MM	H7493527032350	4542879	*	N		MAF		R	N	764339		6000089-2006-01859	M	Y			09/14/2006	Y	N	07/19/2005	07/19/2005	N	1	Y	U			N
763294				1	2006-09-14	EXPRESS2 STENT DELIVERY SYSTEM	BARE METAL STENT	BOSTON SCIENTIFIC	BALLYBRIT BUSINESS PARK		GALWAY				EI		0HP	2003-04-01	3.50 X 16MM	H7493527016350	4426269	NA	N		MAF		R	N	763294		6000089-2006-01780	M	Y			09/14/2006	Y	N	09/12/2005	09/12/2005	N	1	Y	U			N
763299				1	2006-09-14	EXPRESS2 STENT DELIVERY SYSTEM	BARE METAL STENT	BOSTON SCIENTIFIC	BALLYBRIT BUSINESS PARK		GALWAY				EI		0HP	2003-04-01	3.50 X 16MM	H7493527016350	4574889	NA	N		MAF		R	N	763299		6000089-2006-01828	M	Y			09/14/2006	Y	N	01/10/2005	01/10/2005	N	1	Y	U			N
763186				1	2006-09-14	EXPRESS2 STENT DELIVERY SYSTEM	BARE METAL STENT	BOSTON SCIENTIFIC CORP.	BALLYBRIT BUSINESS PARK		GALWAY				EI		0HP	2003-06-05	3.0X16MM	H7493527016300	4432348	NA	N		MAF		R	N	763186		6000089-2006-01864	M	Y			09/14/2006	Y	N	11/07/2005	11/07/2005	N	1	Y	U			N
1916841				1	2010-11-29	INTEGRITY 3.0 X 12 STENT	BARE METAL STENT	MEDTRONIC	710 MEDTRONIC PKWY NE		MINNEAPOLIS	MN	55432		US	55432	0HP	2012-08-20	INT30012UX		4541073		R	2010-11-29	MAF				1916841		MW5018403	P	N			11/29/2010	N	Y	11/29/2010	11/24/2010	N	2	Y	*
763100				1	2006-09-14	EXPRESS2 STENT DELIVERY SYSTEM	BARE METAL STENT	BOSTON SCIENTIFIC CORP.	BALLYBRIT BUNSINESS PARK		GALWAY				EI		0HP	2003-04-01	3.5 X 32 MM	H7493527032350	4542879	*	N		MAF		R	N	763100		6000089-2006-01858	M	Y			09/14/2006	Y	N	05/22/2006	05/22/2006	N	1	Y	U			N
764200				1	2006-09-14	EXPRESS2 STENT DELIVERY SYSTEM	BARE METAL STENT	BOSTON SCIENTIFIC CORPORATION	BALLYBRIT BUSINESS PARK		GALWAY				EI		0HP	2003-06-05	3.0 X 24 MM	H7493527024300	4441946	*	N		MAF		R	N	764200		6000089-2006-01777	M	Y			09/14/2006	Y	N		09/01/2004	N	1	Y	U			N
[truncated: 16,505 more rows]
[truncated: 60 more columns]

## Sheet: Coronary Drug-Eluting Stent
MDR_REPORT_KEY	DEVICE_EVENT_KEY	IMPLANT_FLAG	DATE_REMOVED_FLAG	DEVICE_SEQUENCE_NO	DATE_RECEIVED	BRAND_NAME	GENERIC_NAME	MANUFACTURER_D_NAME	MANUFACTURER_D_ADDRESS_1	MANUFACTURER_D_ADDRESS_2	MANUFACTURER_D_CITY	MANUFACTURER_D_STATE_CODE	MANUFACTURER_D_ZIP_CODE	MANUFACTURER_D_ZIP_CODE_EXT	MANUFACTURER_D_COUNTRY_CODE	MANUFACTURER_D_POSTAL_CODE	DEVICE_OPERATOR	EXPIRATION_DATE_OF_DEVICE	MODEL_NUMBER	CATALOG_NUMBER	LOT_NUMBER	OTHER_ID_NUMBER	DEVICE_AVAILABILITY	DATE_RETURNED_TO_MANUFACTURER	DEVICE_REPORT_PRODUCT_CODE	DEVICE_AGE_TEXT	DEVICE_EVALUATED_BY_MANUFACTUR	COMBINATION_PRODUCT_FLAG	MDR_REPORT_KEY	EVENT_KEY	REPORT_NUMBER	REPORT_SOURCE_CODE	MANUFACTURER_LINK_FLAG_	NUMBER_DEVICES_IN_EVENT	NUMBER_PATIENTS_IN_EVENT	DATE_RECEIVED	ADVERSE_EVENT_FLAG	PRODUCT_PROBLEM_FLAG	DATE_REPORT	DATE_OF_EVENT	REPROCESSED_AND_REUSED_FLAG	REPORTER_OCCUPATION_CODE	HEALTH_PROFESSIONAL	INITIAL_REPORT_TO_FDA	DATE_FACILITY_AWARE	REPORT_DATE	REPORT_TO_FDA	DATE_REPORT_TO_FDA	EVENT_LOCATION
[truncated: 109,104 more rows]
[truncated: 60 more columns]

[truncated: 1 more sheets: Coronary Absorbable Stents]
